# Supplementary material for: Novel Cage-Like Hexanuclear Nickel(II) Silsesquioxane. Synthesis, Structure, and Catalytic Activity in Oxidations with Peroxides
Source: Molecules. 2016 May 19;21(5):665. doi: 10.3390/molecules21050665 (PMC6273243; doi:10.3390/molecules21050665)
Supplement: Supplementary file 1 [file molecules-21-00665-s001.zip]

Archive with 1 entries (1 files):
- CCDC-1471551-Molecules-129045.cif
