# Supplementary material for: Novel Cage-Like Hexanuclear Nickel(II) Silsesquioxane. Synthesis, Structure, and Catalytic Activity in Oxidations with Peroxides
Source: Molecules. 2016 May 19;21(5):665. doi: 10.3390/molecules21050665 (PMC6273243; doi:10.3390/molecules21050665)
Supplement: Supplementary file 1 [file molecules-21-00665-s001.zip › CCDC-1471551-Molecules-129045.cif]

data_ses50
_audit_creation_date              2016-01-21
_audit_creation_method
;
Olex2 1.2
(compiled 2015.09.30 svn.r3233 for OlexSys, GUI svn.r5103)
;
_shelxl_version_number            2014/6
_publ_contact_author_address      ?
_publ_contact_author_email        ?
_publ_contact_author_name         ''
_publ_contact_author_phone        ?
_publ_section_references
;
Dolomanov, O.V., Bourhis, L.J., Gildea, R.J, Howard, J.A.K. & Puschmann, H.
 (2009), J. Appl. Cryst. 42, 339-341.

Sheldrick, G.M. (2015). Acta Cryst. C71, 3-8.
;
_chemical_name_common             ?
_chemical_name_systematic         ?
_chemical_formula_moiety
'C102 H102 Cl N2 Ni6 O32 Si12, C16 H36 Na O10, 5(C4 H8 O2)'
_chemical_formula_sum             'C138 H178 Cl N2 Na Ni6 O52 Si12'
_chemical_formula_weight          3444.59
_chemical_melting_point           ?
loop_
  _atom_type_symbol
  _atom_type_description
  _atom_type_scat_dispersion_real
  _atom_type_scat_dispersion_imag
  _atom_type_scat_source
 'C' 'C' 0.0033 0.0016 'International Tables Vol C Tables 4.2.6.8 and 6.1.1.4'
 'H' 'H' 0.0000 0.0000 'International Tables Vol C Tables 4.2.6.8 and 6.1.1.4'
 'Cl' 'Cl' 0.1484 0.1585 'International Tables Vol C Tables 4.2.6.8 and 6.1.1.4'
 'N' 'N' 0.0061 0.0033 'International Tables Vol C Tables 4.2.6.8 and 6.1.1.4'
 'Na' 'Na' 0.0362 0.0249 'International Tables Vol C Tables 4.2.6.8 and 6.1.1.4'
 'Ni' 'Ni' 0.3393 1.1124 'International Tables Vol C Tables 4.2.6.8 and 6.1.1.4'
 'O' 'O' 0.0106 0.0060 'International Tables Vol C Tables 4.2.6.8 and 6.1.1.4'
 'Si' 'Si' 0.0817 0.0704 'International Tables Vol C Tables 4.2.6.8 and 6.1.1.4'

_shelx_space_group_comment
;
The symmetry employed for this shelxl refinement is uniquely defined
by the following loop, which should always be used as a source of
symmetry information in preference to the above space-group names.
They are only intended as comments.
;
_space_group_crystal_system       'monoclinic'
_space_group_IT_number            14
_space_group_name_H-M_alt         'P 1 21/n 1'
_space_group_name_Hall            '-P 2yn'
loop_
  _space_group_symop_operation_xyz
 'x, y, z'
 '-x+1/2, y+1/2, -z+1/2'
 '-x, -y, -z'
 'x-1/2, -y-1/2, z-1/2'

_cell_length_a                    16.1899(12)
_cell_length_b                    18.2778(14)
_cell_length_c                    27.093(2)
_cell_angle_alpha                 90
_cell_angle_beta                  101.513(2)
_cell_angle_gamma                 90
_cell_volume                      7855.9(10)
_cell_formula_units_Z             2
_cell_measurement_reflns_used     5486
_cell_measurement_temperature     120
_cell_measurement_theta_max       27.657
_cell_measurement_theta_min       2.401
_shelx_estimated_absorpt_T_max    ?
_shelx_estimated_absorpt_T_min    ?
_exptl_absorpt_coefficient_mu     0.900
_exptl_absorpt_correction_T_max   0.4326
_exptl_absorpt_correction_T_min   0.3483
_exptl_absorpt_correction_type    multi-scan
_exptl_absorpt_process_details
;
SADABS-2008/1 (Bruker,2008) was used for absorption correction.
wR2(int) was 0.0861 before and 0.0689 after correction.
The Ratio of minimum to maximum transmission is 0.8051.
The \l/2 correction factor is 0.0015.
;
_exptl_absorpt_special_details    ?
_exptl_crystal_colour             red
_exptl_crystal_colour_primary     red
_exptl_crystal_density_diffrn     1.456
_exptl_crystal_density_meas       .
_exptl_crystal_density_method     ?
_exptl_crystal_description        irregular
_exptl_crystal_F_000              3600
_exptl_crystal_preparation        ?
_exptl_crystal_size_max           0.3
_exptl_crystal_size_mid           0.2
_exptl_crystal_size_min           0.1
_exptl_transmission_factor_max    ?
_exptl_transmission_factor_min    ?
_diffrn_reflns_av_R_equivalents   0.1795
_diffrn_reflns_av_unetI/netI      0.1707
_diffrn_reflns_Laue_measured_fraction_full 1.000
_diffrn_reflns_Laue_measured_fraction_max 0.992
_diffrn_reflns_limit_h_max        22
_diffrn_reflns_limit_h_min        -22
_diffrn_reflns_limit_k_max        25
_diffrn_reflns_limit_k_min        -25
_diffrn_reflns_limit_l_max        37
_diffrn_reflns_limit_l_min        -38
_diffrn_reflns_number             100379
_diffrn_reflns_point_group_measured_fraction_full 1.000
_diffrn_reflns_point_group_measured_fraction_max 0.992
_diffrn_reflns_theta_full         25.242
_diffrn_reflns_theta_max          30.180
_diffrn_reflns_theta_min          1.358
_diffrn_ambient_temperature       120
_diffrn_detector_area_resol_mean  8
_diffrn_measured_fraction_theta_full 1.000
_diffrn_measured_fraction_theta_max 0.992
_diffrn_measurement_device_type   'Bruker APEX-II CCD'
_diffrn_measurement_method        '\w and \f scans'
_diffrn_radiation_monochromator   graphite
_diffrn_radiation_type            MoK\a
_diffrn_radiation_wavelength      0.71073
_diffrn_source                    'sealed tube'
_diffrn_standards_number          0
_reflns_Friedel_coverage          0.000
_reflns_Friedel_fraction_full     .
_reflns_Friedel_fraction_max      .
_reflns_number_gt                 11161
_reflns_number_total              23101
_reflns_special_details
;
 Reflections were merged by SHELXL according to the crystal
 class for the calculation of statistics and refinement.
 
 _reflns_Friedel_fraction is defined as the number of unique
 Friedel pairs measured divided by the number that would be
 possible theoretically, ignoring centric projections and
 systematic absences.
;
_reflns_threshold_expression      'I > 2\s(I)'
_computing_cell_refinement        'SAINT v7.68A (Bruker, 2009)'
_computing_data_collection        ?
_computing_data_reduction         'SAINT v7.68A (Bruker, 2009)'
_computing_molecular_graphics     'Olex2 (Dolomanov et al., 2009)'
_computing_publication_material   'Olex2 (Dolomanov et al., 2009)'
_computing_structure_refinement   'ShelXL (Sheldrick, 2015)'
_computing_structure_solution     ?
_refine_diff_density_max          2.600
_refine_diff_density_min          -2.575
_refine_diff_density_rms          0.140
_refine_ls_extinction_coef        .
_refine_ls_extinction_method      none
_refine_ls_goodness_of_fit_ref    1.006
_refine_ls_hydrogen_treatment     constr
_refine_ls_matrix_type            full
_refine_ls_number_parameters      942
_refine_ls_number_reflns          23101
_refine_ls_number_restraints      0
_refine_ls_R_factor_all           0.1883
_refine_ls_R_factor_gt            0.0823
_refine_ls_restrained_S_all       1.006
_refine_ls_shift/su_max           0.003
_refine_ls_shift/su_mean          0.000
_refine_ls_structure_factor_coef  Fsqd
_refine_ls_weighting_details
'w=1/[\s^2^(Fo^2^)+(0.0768P)^2^+2.2341P] where P=(Fo^2^+2Fc^2^)/3'
_refine_ls_weighting_scheme       calc
_refine_ls_wR_factor_gt           0.1614
_refine_ls_wR_factor_ref          0.2050
_refine_special_details           ?
_olex2_refinement_description
;
1. Fixed Uiso
 At 1.2 times of:
  All C(H) groups, All C(H,H) groups
 At 1.5 times of:
  All O(H,H) groups
2. Others
 Fixed Sof: C58(0.5) H58A(0.5) H58B(0.5) C57(0.5) H57A(0.5) H57B(0.5) C60(0.5)
 H60A(0.5) H60B(0.5) C59(0.5) H59A(0.5) H59B(0.5) C70(0.5) H70A(0.5) H70B(0.5)
 C69(0.5) H69A(0.5) H69B(0.5) C67(0.5) H67A(0.5) H67B(0.5) C68(0.5) H68A(0.5)
 H68B(0.5) O22(0.5) O24(0.5) C77(0.5) H77A(0.5) H77B(0.5) C78(0.5) H78A(0.5)
 H78B(0.5) C88(0.5) H88A(0.5) H88B(0.5) C87(0.5) H87A(0.5) H87B(0.5) O25(0.5)
 O23(0.5) C80(0.5) H80A(0.5) H80B(0.5) C79(0.5) H79A(0.5) H79B(0.5) C89(0.5)
 H89A(0.5) H89B(0.5) C90(0.5) H90A(0.5) H90B(0.5)
 Fixed Uiso: C90(0.12)
3.a Free rotating group:
 O22(O24,C77), O25(O23,C80)
3.b Rotating group:
 O28(H28C,H28D)
3.c Secondary CH2 refined with riding coordinates:
 C27(H27A,H27B), C17(H17A,H17B), C20(H20A,H20B), C18(H18A,H18B), C30(H30A,
 H30B), C28(H28A,H28B), C29(H29A,H29B), C19(H19A,H19B), C37(H37A,H37B),
 C39(H39A,H39B), C50(H50A,H50B), C49(H49A,H49B), C40(H40A,H40B), C38(H38A,H38B),
  C48(H48A,H48B), C47(H47A,H47B), C8(H8A,H8B), C9(H9A,H9B), C58(H58A,H58B),
 C57(H57A,H57B), C60(H60A,H60B), C59(H59A,H59B), C70(H70A,H70B), C69(H69A,H69B),
  C67(H67A,H67B), C68(H68A,H68B), C77(H77A,H77B), C78(H78A,H78B), C88(H88A,
 H88B), C87(H87A,H87B), C80(H80A,H80B), C79(H79A,H79B), C89(H89A,H89B),
 C90(H90A,H90B)
3.d Aromatic/amide H refined with riding coordinates:
 C52(H52), C42(H42), C66(H66), C62(H62), C3(H3), C25(H25), C36(H36), C46(H46),
 C4(H4), C5(H5), C56(H56), C6(H6), C54(H54), C64(H64), C16(H16), C53(H53),
 C7(H7), C23(H23), C43(H43), C55(H55), C45(H45), C26(H26), C44(H44), C32(H32),
 C12(H12), C14(H14), C65(H65), C13(H13), C63(H63), C22(H22), C24(H24), C35(H35),
  C33(H33), C15(H15), C34(H34)
;
_atom_sites_solution_hydrogens    mixed
_atom_sites_solution_primary      ?
_atom_sites_solution_secondary    ?
loop_
  _atom_site_label
  _atom_site_type_symbol
  _atom_site_fract_x
  _atom_site_fract_y
  _atom_site_fract_z
  _atom_site_U_iso_or_equiv
  _atom_site_adp_type
  _atom_site_occupancy
  _atom_site_site_symmetry_order
  _atom_site_calc_flag
  _atom_site_refinement_flags_posn
  _atom_site_refinement_flags_adp
  _atom_site_refinement_flags_occupancy
  _atom_site_disorder_assembly
  _atom_site_disorder_group
 Ni2 Ni 0.02217(4) 0.12336(3) 0.05748(3) 0.01825(15) Uani 1 1 d . . . . .
 Ni3 Ni -0.03428(4) 0.14492(3) -0.04737(2) 0.01699(15) Uani 1 1 d . . . . .
 Ni1 Ni 0.05589(4) -0.01533(3) 0.10520(3) 0.01926(15) Uani 1 1 d . . . . .
 Cl0A Cl 0.0000 0.0000 0.0000 0.1211(17) Uani 1 2 d S T P . .
 Si2 Si -0.22095(9) -0.07992(7) -0.08913(5) 0.0184(3) Uani 1 1 d . . . . .
 Si6 Si -0.11716(9) -0.10447(7) 0.10899(5) 0.0177(3) Uani 1 1 d . . . . .
 Si1 Si -0.16827(9) -0.17137(7) 0.00533(5) 0.0187(3) Uani 1 1 d . . . . .
 Si4 Si -0.18048(9) 0.15221(7) 0.02248(5) 0.0172(3) Uani 1 1 d . . . . .
 Si5 Si -0.12349(9) 0.06059(7) 0.11619(5) 0.0176(3) Uani 1 1 d . . . . .
 Si3 Si -0.23048(9) 0.08493(7) -0.08174(5) 0.0172(3) Uani 1 1 d . . . . .
 O3 O -0.1528(2) -0.02405(17) 0.12080(13) 0.0209(8) Uani 1 1 d . . . . .
 O1 O -0.2312(2) -0.12595(18) -0.03917(13) 0.0210(8) Uani 1 1 d . . . . .
 O6 O -0.2636(2) 0.00062(17) -0.08689(14) 0.0205(8) Uani 1 1 d . . . . .
 O2 O -0.1799(2) -0.13766(18) 0.05905(13) 0.0207(8) Uani 1 1 d . . . . .
 O4 O -0.1879(2) 0.10003(18) 0.07013(13) 0.0190(8) Uani 1 1 d . . . . .
 Na1 Na -0.5000 0.0000 0.0000 0.0469(10) Uani 1 2 d S T P A .
 O8 O -0.1349(2) 0.09201(17) -0.08770(13) 0.0189(7) Uani 1 1 d . . . . .
 O12 O 0.0730(2) 0.16762(18) 0.00199(13) 0.0200(8) Uani 1 1 d . . . . .
 O5 O -0.2418(2) 0.11583(18) -0.02708(13) 0.0207(8) Uani 1 1 d . . . . .
 O7 O -0.1251(2) -0.07144(17) -0.09404(13) 0.0191(8) Uani 1 1 d . . . . .
 O13 O 0.1010(2) -0.03001(17) 0.18306(13) 0.0208(8) Uani 1 1 d . . . . .
 O14 O 0.1364(3) -0.0646(2) 0.28722(14) 0.0333(10) Uani 1 1 d . . . . .
 O15 O 0.0514(2) 0.21620(18) 0.10107(13) 0.0222(8) Uani 1 1 d . . . . .
 O16 O 0.0842(2) 0.34192(19) 0.16299(14) 0.0284(9) Uani 1 1 d . . . . .
 O11 O 0.0227(2) 0.10085(17) -0.10068(12) 0.0178(7) Uani 1 1 d . . . . .
 O18 O -0.1003(3) 0.0164(3) 0.3869(2) 0.0561(13) Uani 1 1 d . . . . .
 O17 O 0.0759(3) 0.0016(3) 0.39746(19) 0.0543(13) Uani 1 1 d . . . . .
 O21 O -0.2025(3) 0.4053(2) 0.18285(17) 0.0413(11) Uani 1 1 d . . . . .
 O20 O -0.1133(3) 0.5281(2) 0.15635(17) 0.0435(11) Uani 1 1 d . . . . .
 N1 N -0.0637(3) 0.2448(2) -0.07907(16) 0.0219(10) Uani 1 1 d . . . . .
 O9 O -0.0865(2) 0.16127(18) 0.01457(13) 0.0195(8) Uani 1 1 d . . . . .
 O10 O -0.0291(2) 0.06477(17) 0.10741(13) 0.0197(8) Uani 1 1 d . . . . .
 C31 C -0.3056(3) 0.1377(3) -0.1303(2) 0.0242(12) Uani 1 1 d . . . . .
 C11 C -0.2111(3) -0.2660(3) 0.0036(2) 0.0228(12) Uani 1 1 d . . . . .
 C61 C -0.1254(3) -0.1630(3) 0.1639(2) 0.0212(11) Uani 1 1 d . . . . .
 C41 C -0.2305(3) 0.2409(3) 0.0337(2) 0.0222(11) Uani 1 1 d . . . . .
 C21 C -0.2820(3) -0.1285(3) -0.1454(2) 0.0237(12) Uani 1 1 d . . . . .
 C51 C -0.1368(3) 0.1085(3) 0.1749(2) 0.0212(11) Uani 1 1 d . . . . .
 C27 C 0.0754(3) 0.2106(3) 0.1550(2) 0.0231(12) Uani 1 1 d . . . . .
 H27A H 0.1069 0.1646 0.1642 0.028 Uiso 1 1 calc R . . . .
 H27B H 0.0244 0.2098 0.1699 0.028 Uiso 1 1 calc R . . . .
 C2 C -0.1186(3) 0.3688(3) -0.1190(2) 0.0250(12) Uani 1 1 d . . . . .
 C17 C 0.0575(4) 0.0061(3) 0.2173(2) 0.0308(13) Uani 1 1 d . . . . .
 H17A H 0.0042 -0.0200 0.2182 0.037 Uiso 1 1 calc R . . . .
 H17B H 0.0434 0.0568 0.2057 0.037 Uiso 1 1 calc R . . . .
 C52 C -0.1418(3) 0.1847(3) 0.1761(2) 0.0258(12) Uani 1 1 d . . . . .
 H52 H -0.1395 0.2116 0.1464 0.031 Uiso 1 1 calc R . . . .
 C1 C -0.0875(3) 0.2989(3) -0.0971(2) 0.0240(12) Uani 1 1 d . . . . .
 C42 C -0.2169(3) 0.3049(3) 0.0088(2) 0.0257(12) Uani 1 1 d . . . . .
 H42 H -0.1766 0.3048 -0.0123 0.031 Uiso 1 1 calc R . . . .
 O28 O -0.6450(3) 0.0003(3) -0.00063(19) 0.0589(15) Uani 1 1 d . . . . .
 H28C H -0.6718 -0.0271 -0.0258 0.088 Uiso 1 1 d GR . . . .
 H28D H -0.6650 0.0454 -0.0047 0.088 Uiso 1 1 d GR . . . .
 C20 C 0.1220(4) -0.1042(3) 0.2006(2) 0.0270(12) Uani 1 1 d . . . . .
 H20A H 0.1511 -0.1299 0.1768 0.032 Uiso 1 1 calc R . . . .
 H20B H 0.0698 -0.1315 0.2023 0.032 Uiso 1 1 calc R . . . .
 C66 C -0.1726(4) -0.1411(3) 0.2002(2) 0.0320(14) Uani 1 1 d . . . . .
 H66 H -0.2037 -0.0968 0.1954 0.038 Uiso 1 1 calc R . . . .
 C62 C -0.0814(3) -0.2287(3) 0.1731(2) 0.0282(13) Uani 1 1 d . . . . .
 H62 H -0.0481 -0.2446 0.1499 0.034 Uiso 1 1 calc R . . . .
 C3 C -0.1981(4) 0.3929(3) -0.1147(2) 0.0293(13) Uani 1 1 d . . . . .
 H3 H -0.2331 0.3627 -0.0990 0.035 Uiso 1 1 calc R . . . .
 C18 C 0.1117(4) 0.0076(3) 0.2691(2) 0.0354(14) Uani 1 1 d . . . . .
 H18A H 0.1628 0.0370 0.2684 0.043 Uiso 1 1 calc R . . . .
 H18B H 0.0804 0.0315 0.2925 0.043 Uiso 1 1 calc R . . . .
 O26 O -0.4601(3) 0.0275(3) 0.08879(18) 0.0556(14) Uani 1 1 d . . . . .
 C25 C -0.3094(4) -0.1432(3) -0.2372(2) 0.0359(14) Uani 1 1 d . . . . .
 H25 H -0.2988 -0.1288 -0.2690 0.043 Uiso 1 1 calc R . . . .
 C36 C -0.3186(4) 0.2124(3) -0.1248(2) 0.0388(16) Uani 1 1 d . . . . .
 H36 H -0.2866 0.2372 -0.0965 0.047 Uiso 1 1 calc R . . . .
 C46 C -0.2874(3) 0.2452(3) 0.0664(2) 0.0308(13) Uani 1 1 d . . . . .
 H46 H -0.2972 0.2028 0.0846 0.037 Uiso 1 1 calc R . . . .
 C30 C 0.0072(3) 0.2837(3) 0.0869(2) 0.0242(12) Uani 1 1 d . . . . .
 H30A H -0.0466 0.2837 0.0990 0.029 Uiso 1 1 calc R . . . .
 H30B H -0.0060 0.2881 0.0498 0.029 Uiso 1 1 calc R . . . .
 C4 C -0.2263(4) 0.4607(3) -0.1332(2) 0.0319(14) Uani 1 1 d . . . . .
 H4 H -0.2803 0.4778 -0.1299 0.038 Uiso 1 1 calc R . . . .
 C5 C -0.1752(4) 0.5034(3) -0.1563(2) 0.0332(14) Uani 1 1 d . . . . .
 H5 H -0.1942 0.5503 -0.1688 0.040 Uiso 1 1 calc R . . . .
 C56 C -0.1411(3) 0.0723(3) 0.2200(2) 0.0243(12) Uani 1 1 d . . . . .
 H56 H -0.1381 0.0204 0.2211 0.029 Uiso 1 1 calc R . . . .
 C6 C -0.0969(4) 0.4791(3) -0.1618(2) 0.0327(14) Uani 1 1 d . . . . .
 H6 H -0.0634 0.5090 -0.1787 0.039 Uiso 1 1 calc R . . . .
 C54 C -0.1541(4) 0.1852(3) 0.2632(2) 0.0354(14) Uani 1 1 d . . . . .
 H54 H -0.1599 0.2108 0.2928 0.043 Uiso 1 1 calc R . . . .
 C64 C -0.1309(4) -0.2485(3) 0.2502(2) 0.0408(16) Uani 1 1 d . . . . .
 H64 H -0.1326 -0.2774 0.2791 0.049 Uiso 1 1 calc R . . . .
 C16 C -0.2367(3) -0.3037(3) -0.0415(2) 0.0280(13) Uani 1 1 d . . . . .
 H16 H -0.2289 -0.2815 -0.0719 0.034 Uiso 1 1 calc R . . . .
 C53 C -0.1501(4) 0.2227(3) 0.2195(2) 0.0344(14) Uani 1 1 d . . . . .
 H53 H -0.1530 0.2746 0.2191 0.041 Uiso 1 1 calc R . . . .
 C7 C -0.0662(4) 0.4117(3) -0.1429(2) 0.0277(13) Uani 1 1 d . . . . .
 H7 H -0.0118 0.3952 -0.1460 0.033 Uiso 1 1 calc R . . . .
 C23 C -0.3796(4) -0.2216(3) -0.1871(3) 0.0396(16) Uani 1 1 d . . . . .
 H23 H -0.4179 -0.2604 -0.1851 0.047 Uiso 1 1 calc R . . . .
 C28 C 0.1299(3) 0.2750(3) 0.1755(2) 0.0258(12) Uani 1 1 d . . . . .
 H28A H 0.1473 0.2707 0.2125 0.031 Uiso 1 1 calc R . . . .
 H28B H 0.1814 0.2754 0.1609 0.031 Uiso 1 1 calc R . . . .
 C43 C -0.2610(4) 0.3699(3) 0.0141(2) 0.0322(14) Uani 1 1 d . . . . .
 H43 H -0.2523 0.4124 -0.0044 0.039 Uiso 1 1 calc R . . . .
 C55 C -0.1496(4) 0.1101(3) 0.2631(2) 0.0319(14) Uani 1 1 d . . . . .
 H55 H -0.1524 0.0838 0.2929 0.038 Uiso 1 1 calc R . . . .
 O27 O -0.4168(3) 0.0757(3) 0.19037(18) 0.0620(15) Uani 1 1 d . . . . .
 C29 C 0.0605(4) 0.3481(3) 0.10939(19) 0.0270(12) Uani 1 1 d . . . . .
 H29A H 0.1118 0.3506 0.0948 0.032 Uiso 1 1 calc R . . . .
 H29B H 0.0283 0.3940 0.1006 0.032 Uiso 1 1 calc R . . . .
 C45 C -0.3300(4) 0.3096(3) 0.0730(3) 0.0404(16) Uani 1 1 d . . . . .
 H45 H -0.3678 0.3107 0.0958 0.048 Uiso 1 1 calc R . . . .
 C26 C -0.2697(4) -0.1076(3) -0.1929(2) 0.0290(13) Uani 1 1 d . . . . .
 H26 H -0.2330 -0.0679 -0.1954 0.035 Uiso 1 1 calc R . . . .
 C19 C 0.1778(4) -0.1012(3) 0.2516(2) 0.0329(14) Uani 1 1 d . . . . .
 H19A H 0.1931 -0.1516 0.2635 0.039 Uiso 1 1 calc R . . . .
 H19B H 0.2304 -0.0749 0.2495 0.039 Uiso 1 1 calc R . . . .
 C44 C -0.3174(4) 0.3714(3) 0.0467(2) 0.0356(15) Uani 1 1 d . . . . .
 H44 H -0.3471 0.4151 0.0506 0.043 Uiso 1 1 calc R . . . .
 C32 C -0.3515(4) 0.1048(3) -0.1732(2) 0.0324(14) Uani 1 1 d . . . . .
 H32 H -0.3435 0.0543 -0.1790 0.039 Uiso 1 1 calc R . . . .
 C12 C -0.2215(4) -0.3023(3) 0.0473(2) 0.0336(14) Uani 1 1 d . . . . .
 H12 H -0.2031 -0.2793 0.0791 0.040 Uiso 1 1 calc R . . . .
 C14 C -0.2836(4) -0.4062(3) 0.0000(3) 0.0455(18) Uani 1 1 d . . . . .
 H14 H -0.3083 -0.4535 -0.0012 0.055 Uiso 1 1 calc R . . . .
 C65 C -0.1741(4) -0.1834(3) 0.2427(2) 0.0420(17) Uani 1 1 d . . . . .
 H65 H -0.2053 -0.1670 0.2668 0.050 Uiso 1 1 calc R . . . .
 C13 C -0.2582(4) -0.3714(3) 0.0455(3) 0.0439(17) Uani 1 1 d . . . . .
 H13 H -0.2657 -0.3945 0.0757 0.053 Uiso 1 1 calc R . . . .
 C63 C -0.0845(4) -0.2716(3) 0.2148(2) 0.0374(15) Uani 1 1 d . . . . .
 H63 H -0.0550 -0.3168 0.2194 0.045 Uiso 1 1 calc R . . . .
 C22 C -0.3376(3) -0.1860(3) -0.1430(2) 0.0287(13) Uani 1 1 d . . . . .
 H22 H -0.3475 -0.2014 -0.1111 0.034 Uiso 1 1 calc R . . . .
 C24 C -0.3644(4) -0.1997(3) -0.2333(2) 0.0372(15) Uani 1 1 d . . . . .
 H24 H -0.3924 -0.2240 -0.2630 0.045 Uiso 1 1 calc R . . . .
 C37 C -0.1437(4) 0.3988(3) 0.1502(2) 0.0386(15) Uani 1 1 d . . . . .
 H37A H -0.1615 0.3588 0.1257 0.046 Uiso 1 1 calc R . . . .
 H37B H -0.0874 0.3863 0.1703 0.046 Uiso 1 1 calc R . . . .
 C39 C -0.1727(4) 0.5345(3) 0.1888(3) 0.0447(17) Uani 1 1 d . . . . .
 H39A H -0.2290 0.5464 0.1685 0.054 Uiso 1 1 calc R . . . .
 H39B H -0.1555 0.5749 0.2130 0.054 Uiso 1 1 calc R . . . .
 C35 C -0.3768(5) 0.2518(4) -0.1594(3) 0.055(2) Uani 1 1 d . . . . .
 H35 H -0.3853 0.3024 -0.1541 0.066 Uiso 1 1 calc R . . . .
 C33 C -0.4095(4) 0.1450(4) -0.2081(2) 0.0428(17) Uani 1 1 d . . . . .
 H33 H -0.4406 0.1213 -0.2371 0.051 Uiso 1 1 calc R . . . .
 C50 C -0.0630(5) -0.0352(4) 0.3577(3) 0.0531(19) Uani 1 1 d . . . . .
 H50A H -0.0573 -0.0122 0.3254 0.064 Uiso 1 1 calc R . . . .
 H50B H -0.1006 -0.0782 0.3498 0.064 Uiso 1 1 calc R . . . .
 C15 C -0.2734(4) -0.3729(3) -0.0435(3) 0.0396(16) Uani 1 1 d . . . . .
 H15 H -0.2912 -0.3968 -0.0750 0.048 Uiso 1 1 calc R . . . .
 C49 C 0.0211(5) -0.0596(4) 0.3851(3) 0.058(2) Uani 1 1 d . . . . .
 H49A H 0.0151 -0.0853 0.4164 0.070 Uiso 1 1 calc R . . . .
 H49B H 0.0456 -0.0942 0.3639 0.070 Uiso 1 1 calc R . . . .
 C40 C -0.1775(5) 0.4644(3) 0.2170(2) 0.0472(18) Uani 1 1 d . . . . .
 H40A H -0.1217 0.4535 0.2383 0.057 Uiso 1 1 calc R . . . .
 H40B H -0.2186 0.4699 0.2393 0.057 Uiso 1 1 calc R . . . .
 C34 C -0.4218(4) 0.2175(4) -0.2009(3) 0.0485(18) Uani 1 1 d . . . . .
 H34 H -0.4615 0.2442 -0.2248 0.058 Uiso 1 1 calc R . . . .
 C38 C -0.1384(4) 0.4696(3) 0.1223(2) 0.0383(15) Uani 1 1 d . . . . .
 H38A H -0.0972 0.4641 0.1000 0.046 Uiso 1 1 calc R . . . .
 H38B H -0.1941 0.4807 0.1010 0.046 Uiso 1 1 calc R . . . .
 C48 C 0.0397(5) 0.0522(4) 0.4267(3) 0.061(2) Uani 1 1 d . . . . .
 H48A H 0.0774 0.0951 0.4346 0.073 Uiso 1 1 calc R . . . .
 H48B H 0.0341 0.0290 0.4588 0.073 Uiso 1 1 calc R . . . .
 C47 C -0.0439(4) 0.0767(4) 0.3996(3) 0.056(2) Uani 1 1 d . . . . .
 H47A H -0.0678 0.1116 0.4209 0.068 Uiso 1 1 calc R . . . .
 H47B H -0.0377 0.1025 0.3684 0.068 Uiso 1 1 calc R . . . .
 O19 O -0.0422(3) 0.4326(2) 0.00271(16) 0.0412(11) Uani 1 1 d . . . . .
 C8 C -0.0878(4) 0.4992(3) -0.0111(3) 0.0405(16) Uani 1 1 d . . . . .
 H8A H -0.1423 0.4972 0.0001 0.049 Uiso 1 1 calc R . . . .
 H8B H -0.0998 0.5044 -0.0482 0.049 Uiso 1 1 calc R . . . .
 C9 C 0.0379(4) 0.4352(3) -0.0125(2) 0.0408(16) Uani 1 1 d . . . . .
 H9A H 0.0290 0.4385 -0.0496 0.049 Uiso 1 1 calc R . . . .
 H9B H 0.0698 0.3898 -0.0018 0.049 Uiso 1 1 calc R . . . .
 C58 C -0.4974(9) 0.0438(8) 0.1721(6) 0.024(3) Uiso 0.5 1 d . . . A 2
 H58A H -0.5133 0.0137 0.1992 0.029 Uiso 0.5 1 calc R . . A 2
 H58B H -0.5397 0.0833 0.1637 0.029 Uiso 0.5 1 calc R . . A 2
 C57 C -0.4997(13) -0.0001(10) 0.1294(7) 0.085(6) Uiso 0.5 1 d . . . A 2
 H57A H -0.5596 -0.0105 0.1147 0.103 Uiso 0.5 1 calc R . . A 2
 H57B H -0.4727 -0.0474 0.1409 0.103 Uiso 0.5 1 calc R . . A 2
 C60 C -0.3718(11) 0.0293(10) 0.1147(7) 0.067(5) Uiso 0.5 1 d . . . A 2
 H60A H -0.3468 -0.0194 0.1112 0.080 Uiso 0.5 1 calc R . . A 2
 H60B H -0.3416 0.0651 0.0973 0.080 Uiso 0.5 1 calc R . . A 2
 C59 C -0.3585(11) 0.0454(11) 0.1606(7) 0.072(5) Uiso 0.5 1 d . . . A 2
 H59A H -0.3106 0.0801 0.1655 0.086 Uiso 0.5 1 calc R . . A 2
 H59B H -0.3364 0.0000 0.1783 0.086 Uiso 0.5 1 calc R . . A 2
 C70 C -0.3887(11) 0.0725(10) 0.1081(7) 0.067(5) Uiso 0.5 1 d . . . A 1
 H70A H -0.3384 0.0454 0.1025 0.081 Uiso 0.5 1 calc R . . A 1
 H70B H -0.3936 0.1165 0.0864 0.081 Uiso 0.5 1 calc R . . A 1
 C69 C -0.3706(9) 0.0967(8) 0.1572(5) 0.049(4) Uiso 0.5 1 d . . . A 1
 H69A H -0.3116 0.0827 0.1713 0.059 Uiso 0.5 1 calc R . . A 1
 H69B H -0.3723 0.1508 0.1561 0.059 Uiso 0.5 1 calc R . . A 1
 C67 C -0.5262(8) 0.0541(7) 0.1141(5) 0.035(3) Uiso 0.5 1 d . . . A 1
 H67A H -0.5481 0.1013 0.0991 0.042 Uiso 0.5 1 calc R . . A 1
 H67B H -0.5734 0.0186 0.1089 0.042 Uiso 0.5 1 calc R . . A 1
 C68 C -0.4973(17) 0.0627(15) 0.1623(10) 0.103(10) Uiso 0.5 1 d . . . A 1
 H68A H -0.5162 0.0182 0.1777 0.123 Uiso 0.5 1 calc R . . A 1
 H68B H -0.5317 0.1031 0.1718 0.123 Uiso 0.5 1 calc R . . A 1
 O22 O -0.5023(10) 0.1249(5) -0.0142(5) 0.091(6) Uiso 0.5 1 d . . . A -2
 O24 O -0.5301(9) 0.2759(5) -0.0326(6) 0.097(4) Uiso 0.5 1 d G . . A -2
 C77 C -0.4827(10) 0.1596(6) -0.0585(5) 0.071(5) Uiso 0.5 1 d G . . A -2
 H77A H -0.4276 0.1413 -0.0639 0.085 Uiso 0.5 1 calc R . . A -2
 H77B H -0.5260 0.1459 -0.0883 0.085 Uiso 0.5 1 calc R . . A -2
 C78 C -0.4794(18) 0.2379(16) -0.0542(10) 0.114(10) Uiso 0.5 1 d . . . A -2
 H78A H -0.4214 0.2503 -0.0366 0.136 Uiso 0.5 1 calc R . . A -2
 H78B H -0.4856 0.2572 -0.0889 0.136 Uiso 0.5 1 calc R . . A -2
 C88 C -0.5549(12) 0.2440(10) 0.0084(7) 0.081(5) Uiso 0.5 1 d . . . A -2
 H88A H -0.6017 0.2719 0.0179 0.097 Uiso 0.5 1 calc R . . A -2
 H88B H -0.5073 0.2422 0.0377 0.097 Uiso 0.5 1 calc R . . A -2
 C87 C -0.5810(12) 0.1738(10) -0.0070(8) 0.085(6) Uiso 0.5 1 d . . . A -2
 H87A H -0.6225 0.1763 -0.0392 0.102 Uiso 0.5 1 calc R . . A -2
 H87B H -0.6089 0.1509 0.0185 0.102 Uiso 0.5 1 calc R . . A -2
 O25 O -0.5456(10) 0.2614(6) -0.0759(5) 0.110(5) Uiso 0.5 1 d . . . A -3
 O23 O -0.5355(8) 0.1239(5) -0.0224(4) 0.052(3) Uiso 0.5 1 d G . . A -3
 C80 C -0.5708(13) 0.1894(8) -0.1011(4) 0.114(8) Uiso 0.5 1 d G . . A -3
 H80A H -0.6143 0.1949 -0.1322 0.136 Uiso 0.5 1 calc R . . A -3
 H80B H -0.5219 0.1620 -0.1084 0.136 Uiso 0.5 1 calc R . . A -3
 C79 C -0.6020(18) 0.1590(16) -0.0628(12) 0.166(12) Uiso 0.5 1 d . . . A -3
 H79A H -0.6442 0.1215 -0.0770 0.200 Uiso 0.5 1 calc R . . A -3
 H79B H -0.6314 0.1974 -0.0471 0.200 Uiso 0.5 1 calc R . . A -3
 C89 C -0.4960(13) 0.1845(12) 0.0075(7) 0.091(6) Uiso 0.5 1 d . . . A -3
 H89A H -0.4517 0.1677 0.0359 0.110 Uiso 0.5 1 calc R . . A -3
 H89B H -0.5377 0.2146 0.0206 0.110 Uiso 0.5 1 calc R . . A -3
 C90 C -0.4548(18) 0.2299(18) -0.0357(11) 0.120 Uiso 0.5 1 d . . . A -3
 H90A H -0.4217 0.1971 -0.0534 0.144 Uiso 0.5 1 calc R . . A -3
 H90B H -0.4186 0.2709 -0.0204 0.144 Uiso 0.5 1 calc R . . A -3

loop_
  _atom_site_aniso_label
  _atom_site_aniso_U_11
  _atom_site_aniso_U_22
  _atom_site_aniso_U_33
  _atom_site_aniso_U_23
  _atom_site_aniso_U_13
  _atom_site_aniso_U_12
 Ni2 0.0167(3) 0.0143(3) 0.0239(4) 0.0028(3) 0.0046(3) -0.0001(3)
 Ni3 0.0158(3) 0.0148(3) 0.0200(3) -0.0003(3) 0.0028(3) -0.0009(3)
 Ni1 0.0167(3) 0.0128(3) 0.0282(4) 0.0033(3) 0.0041(3) 0.0000(3)
 Cl0A 0.068(2) 0.176(5) 0.126(4) -0.063(3) 0.035(2) -0.030(3)
 Si2 0.0169(7) 0.0134(6) 0.0236(8) 0.0005(6) 0.0007(6) -0.0024(5)
 Si6 0.0159(7) 0.0138(6) 0.0235(8) 0.0001(6) 0.0047(6) -0.0008(5)
 Si1 0.0169(7) 0.0167(7) 0.0224(8) 0.0013(6) 0.0035(6) -0.0030(5)
 Si4 0.0175(7) 0.0134(6) 0.0207(7) 0.0005(6) 0.0035(6) -0.0006(5)
 Si5 0.0170(7) 0.0134(6) 0.0231(8) 0.0021(6) 0.0055(6) 0.0002(5)
 Si3 0.0167(7) 0.0137(6) 0.0206(8) -0.0005(6) 0.0023(6) -0.0011(5)
 O3 0.0213(19) 0.0154(18) 0.028(2) 0.0045(15) 0.0097(16) 0.0009(14)
 O1 0.0151(18) 0.0224(18) 0.024(2) 0.0043(16) 0.0005(15) -0.0008(14)
 O6 0.0144(17) 0.0133(17) 0.034(2) -0.0023(15) 0.0041(15) -0.0027(13)
 O2 0.0141(18) 0.0223(19) 0.025(2) -0.0016(16) 0.0024(15) -0.0032(14)
 O4 0.0165(18) 0.0187(18) 0.0221(19) 0.0024(15) 0.0046(15) -0.0004(14)
 Na1 0.064(3) 0.035(2) 0.051(2) -0.0119(17) 0.036(2) -0.0196(18)
 O8 0.0150(18) 0.0146(17) 0.027(2) -0.0035(15) 0.0044(15) -0.0012(14)
 O12 0.0134(17) 0.0219(18) 0.024(2) 0.0026(15) 0.0032(15) -0.0008(14)
 O5 0.0178(18) 0.0210(18) 0.0225(19) 0.0010(15) 0.0024(15) -0.0003(14)
 O7 0.0156(18) 0.0155(17) 0.025(2) 0.0005(15) 0.0009(15) -0.0028(14)
 O13 0.025(2) 0.0118(17) 0.024(2) -0.0004(15) 0.0020(16) 0.0017(14)
 O14 0.046(3) 0.030(2) 0.023(2) 0.0017(18) 0.0055(19) 0.0025(19)
 O15 0.029(2) 0.0129(17) 0.022(2) 0.0007(15) -0.0012(16) 0.0024(15)
 O16 0.041(2) 0.0190(19) 0.025(2) -0.0043(16) 0.0038(18) 0.0010(17)
 O11 0.0183(18) 0.0114(16) 0.0238(19) 0.0008(14) 0.0045(15) -0.0010(13)
 O18 0.039(3) 0.055(3) 0.077(4) -0.005(3) 0.017(3) -0.007(2)
 O17 0.038(3) 0.070(4) 0.057(3) 0.001(3) 0.014(2) 0.004(3)
 O21 0.055(3) 0.026(2) 0.051(3) -0.002(2) 0.030(2) -0.004(2)
 O20 0.048(3) 0.038(3) 0.050(3) 0.000(2) 0.023(2) -0.008(2)
 N1 0.020(2) 0.021(2) 0.026(3) 0.002(2) 0.0071(19) -0.0014(18)
 O9 0.0171(18) 0.0201(18) 0.0214(19) 0.0007(15) 0.0039(15) -0.0009(14)
 O10 0.0172(18) 0.0151(17) 0.027(2) 0.0011(15) 0.0046(15) -0.0009(14)
 C31 0.019(3) 0.027(3) 0.025(3) 0.006(2) 0.001(2) 0.001(2)
 C11 0.018(3) 0.020(3) 0.031(3) 0.000(2) 0.005(2) -0.001(2)
 C61 0.021(3) 0.016(2) 0.028(3) -0.002(2) 0.010(2) -0.003(2)
 C41 0.023(3) 0.012(2) 0.032(3) -0.003(2) 0.006(2) -0.003(2)
 C21 0.020(3) 0.016(2) 0.034(3) 0.000(2) 0.004(2) 0.004(2)
 C51 0.019(3) 0.018(3) 0.026(3) 0.005(2) 0.002(2) -0.001(2)
 C27 0.025(3) 0.016(3) 0.028(3) -0.001(2) 0.005(2) -0.003(2)
 C2 0.029(3) 0.020(3) 0.024(3) 0.002(2) 0.002(2) -0.001(2)
 C17 0.030(3) 0.030(3) 0.032(3) -0.002(3) 0.007(3) 0.005(2)
 C52 0.030(3) 0.020(3) 0.029(3) 0.003(2) 0.010(2) -0.003(2)
 C1 0.020(3) 0.024(3) 0.027(3) 0.001(2) 0.004(2) -0.004(2)
 C42 0.030(3) 0.020(3) 0.027(3) -0.002(2) 0.005(2) 0.001(2)
 O28 0.062(3) 0.057(3) 0.070(4) -0.031(3) 0.044(3) -0.029(3)
 C20 0.034(3) 0.017(3) 0.030(3) 0.007(2) 0.006(3) -0.002(2)
 C66 0.035(3) 0.025(3) 0.040(4) 0.005(3) 0.017(3) 0.001(2)
 C62 0.029(3) 0.023(3) 0.033(3) 0.004(2) 0.008(3) 0.003(2)
 C3 0.032(3) 0.022(3) 0.032(3) 0.002(2) 0.002(3) -0.002(2)
 C18 0.040(4) 0.033(3) 0.034(3) -0.007(3) 0.009(3) 0.005(3)
 O26 0.043(3) 0.081(4) 0.047(3) -0.021(3) 0.021(2) -0.022(3)
 C25 0.038(4) 0.037(3) 0.029(3) -0.001(3) -0.004(3) 0.002(3)
 C36 0.047(4) 0.027(3) 0.038(4) 0.001(3) -0.004(3) 0.010(3)
 C46 0.027(3) 0.021(3) 0.046(4) -0.002(3) 0.012(3) 0.000(2)
 C30 0.027(3) 0.016(3) 0.028(3) 0.002(2) 0.003(2) -0.001(2)
 C4 0.035(3) 0.019(3) 0.038(4) -0.002(3) 0.000(3) 0.001(2)
 C5 0.042(4) 0.018(3) 0.034(3) 0.002(2) -0.007(3) 0.003(2)
 C56 0.026(3) 0.020(3) 0.027(3) 0.004(2) 0.005(2) 0.002(2)
 C6 0.043(4) 0.023(3) 0.028(3) -0.002(3) -0.003(3) -0.011(3)
 C54 0.042(4) 0.036(3) 0.029(3) -0.005(3) 0.008(3) 0.003(3)
 C64 0.047(4) 0.038(4) 0.040(4) 0.015(3) 0.015(3) -0.005(3)
 C16 0.026(3) 0.019(3) 0.039(4) 0.001(3) 0.008(3) 0.002(2)
 C53 0.043(4) 0.024(3) 0.040(4) -0.005(3) 0.016(3) -0.005(3)
 C7 0.034(3) 0.019(3) 0.027(3) 0.002(2) 0.000(3) -0.007(2)
 C23 0.030(3) 0.024(3) 0.061(5) -0.015(3) -0.001(3) -0.009(3)
 C28 0.030(3) 0.026(3) 0.022(3) -0.004(2) 0.007(2) -0.001(2)
 C43 0.036(3) 0.014(3) 0.044(4) 0.000(3) 0.004(3) -0.001(2)
 C55 0.036(3) 0.037(3) 0.023(3) 0.005(3) 0.007(3) 0.003(3)
 O27 0.051(3) 0.090(4) 0.044(3) 0.000(3) 0.008(3) -0.021(3)
 C29 0.040(3) 0.018(3) 0.023(3) 0.003(2) 0.006(2) 0.001(2)
 C45 0.041(4) 0.027(3) 0.058(4) -0.007(3) 0.022(3) 0.007(3)
 C26 0.029(3) 0.023(3) 0.030(3) -0.003(2) -0.007(3) 0.001(2)
 C19 0.042(4) 0.027(3) 0.029(3) 0.002(3) 0.006(3) 0.009(3)
 C44 0.034(3) 0.019(3) 0.053(4) -0.004(3) 0.009(3) 0.008(2)
 C32 0.028(3) 0.039(3) 0.027(3) 0.009(3) -0.003(3) -0.004(3)
 C12 0.045(4) 0.021(3) 0.033(3) 0.003(3) 0.005(3) -0.003(3)
 C14 0.041(4) 0.019(3) 0.078(5) -0.002(3) 0.016(4) -0.006(3)
 C65 0.062(5) 0.033(3) 0.038(4) 0.004(3) 0.028(3) -0.004(3)
 C13 0.050(4) 0.026(3) 0.061(5) 0.016(3) 0.025(4) -0.003(3)
 C63 0.039(4) 0.027(3) 0.046(4) 0.010(3) 0.006(3) -0.002(3)
 C22 0.028(3) 0.022(3) 0.035(3) -0.004(2) 0.000(3) -0.003(2)
 C24 0.037(4) 0.032(3) 0.036(4) -0.012(3) -0.011(3) 0.001(3)
 C37 0.046(4) 0.039(4) 0.034(4) 0.005(3) 0.016(3) 0.010(3)
 C39 0.056(5) 0.034(4) 0.051(4) -0.010(3) 0.028(4) -0.011(3)
 C35 0.075(5) 0.034(4) 0.050(5) 0.011(3) -0.002(4) 0.028(4)
 C33 0.032(4) 0.060(5) 0.032(4) 0.014(3) -0.004(3) -0.004(3)
 C50 0.058(5) 0.042(4) 0.057(5) 0.007(4) 0.006(4) 0.001(4)
 C15 0.040(4) 0.021(3) 0.054(4) -0.007(3) -0.001(3) 0.002(3)
 C49 0.057(5) 0.052(5) 0.060(5) 0.003(4) -0.002(4) 0.003(4)
 C40 0.072(5) 0.039(4) 0.039(4) -0.005(3) 0.031(4) -0.003(3)
 C34 0.046(4) 0.058(5) 0.037(4) 0.020(4) -0.003(3) 0.019(4)
 C38 0.047(4) 0.037(4) 0.033(4) 0.001(3) 0.014(3) 0.011(3)
 C48 0.053(5) 0.075(6) 0.049(5) -0.011(4) -0.002(4) -0.019(4)
 C47 0.047(5) 0.049(4) 0.075(6) -0.011(4) 0.014(4) -0.003(4)
 O19 0.039(3) 0.037(2) 0.046(3) 0.009(2) 0.003(2) -0.009(2)
 C8 0.029(3) 0.046(4) 0.045(4) 0.004(3) 0.001(3) -0.001(3)
 C9 0.048(4) 0.039(4) 0.034(4) 0.005(3) 0.004(3) -0.003(3)

_geom_special_details
;
 All esds (except the esd in the dihedral angle between two l.s. planes)
 are estimated using the full covariance matrix.  The cell esds are taken
 into account individually in the estimation of esds in distances, angles
 and torsion angles; correlations between esds in cell parameters are only
 used when they are defined by crystal symmetry.  An approximate (isotropic)
 treatment of cell esds is used for estimating esds involving l.s. planes.
;
loop_
  _geom_bond_atom_site_label_1
  _geom_bond_atom_site_label_2
  _geom_bond_distance
  _geom_bond_site_symmetry_2
  _geom_bond_publ_flag
 Ni2 Ni3 2.8326(9) . ?
 Ni2 Ni1 2.8484(9) . ?
 Ni2 Cl0A 2.7231(7) . ?
 Ni2 O12 2.021(3) . ?
 Ni2 O7 1.999(3) 3 ?
 Ni2 O15 2.068(3) . ?
 Ni2 O9 2.027(3) . ?
 Ni2 O10 2.028(3) . ?
 Ni3 Ni1 2.8230(9) 3 ?
 Ni3 O8 2.018(3) . ?
 Ni3 O12 2.012(3) . ?
 Ni3 O11 2.029(3) . ?
 Ni3 N1 2.033(4) . ?
 Ni3 O9 2.046(3) . ?
 Ni1 Ni3 2.8230(9) 3 ?
 Ni1 O8 2.017(3) 3 ?
 Ni1 O7 1.999(3) 3 ?
 Ni1 O13 2.107(4) . ?
 Ni1 O11 2.003(3) 3 ?
 Ni1 O10 2.018(3) . ?
 Cl0A Ni2 2.7231(7) 3 ?
 Si2 O1 1.630(4) . ?
 Si2 O6 1.632(3) . ?
 Si2 O7 1.592(3) . ?
 Si2 C21 1.868(6) . ?
 Si6 O3 1.634(3) . ?
 Si6 O2 1.638(4) . ?
 Si6 O11 1.592(4) 3 ?
 Si6 C61 1.859(5) . ?
 Si1 O1 1.640(4) . ?
 Si1 O2 1.626(4) . ?
 Si1 O12 1.596(3) 3 ?
 Si1 C11 1.861(5) . ?
 Si4 O4 1.628(4) . ?
 Si4 O5 1.643(4) . ?
 Si4 O9 1.587(3) . ?
 Si4 C41 1.864(5) . ?
 Si5 O3 1.630(3) . ?
 Si5 O4 1.626(4) . ?
 Si5 O10 1.595(4) . ?
 Si5 C51 1.865(5) . ?
 Si3 O6 1.628(3) . ?
 Si3 O8 1.593(3) . ?
 Si3 O5 1.629(4) . ?
 Si3 C31 1.871(5) . ?
 Na1 O28 2.344(5) 3_455 ?
 Na1 O28 2.344(5) . ?
 Na1 O26 2.416(5) . ?
 Na1 O26 2.416(5) 3_455 ?
 Na1 O22 2.315(9) . ?
 Na1 O23 2.385(9) . ?
 O8 Ni1 2.017(3) 3 ?
 O12 Si1 1.596(3) 3 ?
 O7 Ni2 1.999(3) 3 ?
 O7 Ni1 1.999(3) 3 ?
 O13 C17 1.434(6) . ?
 O13 C20 1.454(6) . ?
 O14 C18 1.436(7) . ?
 O14 C19 1.444(6) . ?
 O15 C27 1.439(6) . ?
 O15 C30 1.439(6) . ?
 O16 C28 1.434(6) . ?
 O16 C29 1.430(6) . ?
 O11 Ni1 2.003(3) 3 ?
 O11 Si6 1.592(4) 3 ?
 O18 C50 1.439(8) . ?
 O18 C47 1.429(8) . ?
 O17 C49 1.425(8) . ?
 O17 C48 1.418(8) . ?
 O21 C37 1.429(7) . ?
 O21 C40 1.427(7) . ?
 O20 C39 1.431(7) . ?
 O20 C38 1.419(7) . ?
 N1 C1 1.136(6) . ?
 C31 C36 1.394(7) . ?
 C31 C32 1.385(7) . ?
 C11 C16 1.391(7) . ?
 C11 C12 1.397(7) . ?
 C61 C66 1.418(7) . ?
 C61 C62 1.393(7) . ?
 C41 C42 1.391(7) . ?
 C41 C46 1.400(7) . ?
 C21 C26 1.393(8) . ?
 C21 C22 1.395(7) . ?
 C51 C52 1.397(7) . ?
 C51 C56 1.404(7) . ?
 C27 H27A 0.9900 . ?
 C27 H27B 0.9900 . ?
 C27 C28 1.509(7) . ?
 C2 C1 1.457(7) . ?
 C2 C3 1.387(8) . ?
 C2 C7 1.405(7) . ?
 C17 H17A 0.9900 . ?
 C17 H17B 0.9900 . ?
 C17 C18 1.498(8) . ?
 C52 H52 0.9500 . ?
 C52 C53 1.396(8) . ?
 C42 H42 0.9500 . ?
 C42 C43 1.407(7) . ?
 O28 H28C 0.8861 . ?
 O28 H28D 0.8860 . ?
 C20 H20A 0.9900 . ?
 C20 H20B 0.9900 . ?
 C20 C19 1.494(7) . ?
 C66 H66 0.9500 . ?
 C66 C65 1.390(8) . ?
 C62 H62 0.9500 . ?
 C62 C63 1.386(8) . ?
 C3 H3 0.9500 . ?
 C3 C4 1.381(7) . ?
 C18 H18A 0.9900 . ?
 C18 H18B 0.9900 . ?
 O26 C57 1.469(19) . ?
 O26 C60 1.462(17) . ?
 O26 C70 1.430(17) . ?
 O26 C67 1.464(12) . ?
 C25 H25 0.9500 . ?
 C25 C26 1.402(7) . ?
 C25 C24 1.382(8) . ?
 C36 H36 0.9500 . ?
 C36 C35 1.391(8) . ?
 C46 H46 0.9500 . ?
 C46 C45 1.394(7) . ?
 C30 H30A 0.9900 . ?
 C30 H30B 0.9900 . ?
 C30 C29 1.514(7) . ?
 C4 H4 0.9500 . ?
 C4 C5 1.375(8) . ?
 C5 H5 0.9500 . ?
 C5 C6 1.379(8) . ?
 C56 H56 0.9500 . ?
 C56 C55 1.386(7) . ?
 C6 H6 0.9500 . ?
 C6 C7 1.387(7) . ?
 C54 H54 0.9500 . ?
 C54 C53 1.380(8) . ?
 C54 C55 1.373(8) . ?
 C64 H64 0.9500 . ?
 C64 C65 1.376(8) . ?
 C64 C63 1.396(8) . ?
 C16 H16 0.9500 . ?
 C16 C15 1.395(8) . ?
 C53 H53 0.9500 . ?
 C7 H7 0.9500 . ?
 C23 H23 0.9500 . ?
 C23 C22 1.411(8) . ?
 C23 C24 1.381(9) . ?
 C28 H28A 0.9900 . ?
 C28 H28B 0.9900 . ?
 C43 H43 0.9500 . ?
 C43 C44 1.391(8) . ?
 C55 H55 0.9500 . ?
 O27 C58 1.424(15) . ?
 O27 C59 1.467(18) . ?
 O27 C69 1.335(14) . ?
 O27 C68 1.39(3) . ?
 C29 H29A 0.9900 . ?
 C29 H29B 0.9900 . ?
 C45 H45 0.9500 . ?
 C45 C44 1.374(8) . ?
 C26 H26 0.9500 . ?
 C19 H19A 0.9900 . ?
 C19 H19B 0.9900 . ?
 C44 H44 0.9500 . ?
 C32 H32 0.9500 . ?
 C32 C33 1.400(8) . ?
 C12 H12 0.9500 . ?
 C12 C13 1.392(8) . ?
 C14 H14 0.9500 . ?
 C14 C13 1.376(9) . ?
 C14 C15 1.365(9) . ?
 C65 H65 0.9500 . ?
 C13 H13 0.9500 . ?
 C63 H63 0.9500 . ?
 C22 H22 0.9500 . ?
 C24 H24 0.9500 . ?
 C37 H37A 0.9900 . ?
 C37 H37B 0.9900 . ?
 C37 C38 1.509(8) . ?
 C39 H39A 0.9900 . ?
 C39 H39B 0.9900 . ?
 C39 C40 1.502(9) . ?
 C35 H35 0.9500 . ?
 C35 C34 1.366(9) . ?
 C33 H33 0.9500 . ?
 C33 C34 1.360(9) . ?
 C50 H50A 0.9900 . ?
 C50 H50B 0.9900 . ?
 C50 C49 1.484(9) . ?
 C15 H15 0.9500 . ?
 C49 H49A 0.9900 . ?
 C49 H49B 0.9900 . ?
 C40 H40A 0.9900 . ?
 C40 H40B 0.9900 . ?
 C34 H34 0.9500 . ?
 C38 H38A 0.9900 . ?
 C38 H38B 0.9900 . ?
 C48 H48A 0.9900 . ?
 C48 H48B 0.9900 . ?
 C48 C47 1.474(10) . ?
 C47 H47A 0.9900 . ?
 C47 H47B 0.9900 . ?
 O19 C8 1.435(7) . ?
 O19 C9 1.438(7) . ?
 C8 H8A 0.9900 . ?
 C8 H8B 0.9900 . ?
 C8 C9 1.514(8) 3_565 ?
 C9 C8 1.514(8) 3_565 ?
 C9 H9A 0.9900 . ?
 C9 H9B 0.9900 . ?
 C58 H58A 0.9900 . ?
 C58 H58B 0.9900 . ?
 C58 C57 1.40(2) . ?
 C57 H57A 0.9900 . ?
 C57 H57B 0.9900 . ?
 C60 H60A 0.9900 . ?
 C60 H60B 0.9900 . ?
 C60 C59 1.25(2) . ?
 C59 H59A 0.9900 . ?
 C59 H59B 0.9900 . ?
 C70 H70A 0.9900 . ?
 C70 H70B 0.9900 . ?
 C70 C69 1.38(2) . ?
 C69 H69A 0.9900 . ?
 C69 H69B 0.9900 . ?
 C67 H67A 0.9900 . ?
 C67 H67B 0.9900 . ?
 C67 C68 1.31(3) . ?
 C68 H68A 0.9900 . ?
 C68 H68B 0.9900 . ?
 O22 C77 1.4472 . ?
 O22 C87 1.60(2) . ?
 O24 C78 1.30(3) . ?
 O24 C88 1.38(2) . ?
 C77 H77A 0.9900 . ?
 C77 H77B 0.9900 . ?
 C77 C78 1.44(3) . ?
 C78 H78A 0.9900 . ?
 C78 H78B 0.9900 . ?
 C88 H88A 0.9900 . ?
 C88 H88B 0.9900 . ?
 C88 C87 1.39(2) . ?
 C87 H87A 0.9900 . ?
 C87 H87B 0.9900 . ?
 O25 C80 1.4999 . ?
 O25 C90 1.74(3) . ?
 O23 C79 1.52(3) . ?
 O23 C89 1.44(2) . ?
 C80 H80A 0.9900 . ?
 C80 H80B 0.9900 . ?
 C80 C79 1.36(3) . ?
 C79 H79A 0.9900 . ?
 C79 H79B 0.9900 . ?
 C89 H89A 0.9900 . ?
 C89 H89B 0.9900 . ?
 C89 C90 1.68(3) . ?
 C90 H90A 0.9900 . ?
 C90 H90B 0.9900 . ?

loop_
  _geom_angle_atom_site_label_1
  _geom_angle_atom_site_label_2
  _geom_angle_atom_site_label_3
  _geom_angle
  _geom_angle_site_symmetry_1
  _geom_angle_site_symmetry_3
  _geom_angle_publ_flag
 Ni3 Ni2 Ni1 124.97(3) . . ?
 Cl0A Ni2 Ni3 64.045(19) . . ?
 Cl0A Ni2 Ni1 60.928(19) . . ?
 O12 Ni2 Ni3 45.25(9) . . ?
 O12 Ni2 Ni1 128.63(10) . . ?
 O12 Ni2 Cl0A 86.14(10) . . ?
 O12 Ni2 O15 90.91(14) . . ?
 O12 Ni2 O9 82.64(13) . . ?
 O12 Ni2 O10 171.46(14) . . ?
 O7 Ni2 Ni3 129.27(10) 3 . ?
 O7 Ni2 Ni1 44.56(9) 3 . ?
 O7 Ni2 Cl0A 83.80(9) 3 . ?
 O7 Ni2 O12 97.82(14) 3 . ?
 O7 Ni2 O15 91.92(13) 3 . ?
 O7 Ni2 O9 171.14(14) 3 . ?
 O7 Ni2 O10 80.22(13) 3 . ?
 O15 Ni2 Ni3 116.74(10) . . ?
 O15 Ni2 Ni1 118.03(10) . . ?
 O15 Ni2 Cl0A 174.42(10) . . ?
 O9 Ni2 Ni3 46.21(10) . . ?
 O9 Ni2 Ni1 129.06(10) . . ?
 O9 Ni2 Cl0A 87.41(10) . . ?
 O9 Ni2 O15 96.92(13) . . ?
 O9 Ni2 O10 98.01(13) . . ?
 O10 Ni2 Ni3 130.49(10) . . ?
 O10 Ni2 Ni1 45.10(9) . . ?
 O10 Ni2 Cl0A 85.38(10) . . ?
 O10 Ni2 O15 97.45(14) . . ?
 Ni1 Ni3 Ni2 114.79(3) 3 . ?
 O8 Ni3 Ni2 122.70(10) . . ?
 O8 Ni3 Ni1 45.59(9) . 3 ?
 O8 Ni3 O11 81.76(13) . . ?
 O8 Ni3 N1 96.08(15) . . ?
 O8 Ni3 O9 95.33(13) . . ?
 O12 Ni3 Ni2 45.52(10) . . ?
 O12 Ni3 Ni1 122.47(10) . 3 ?
 O12 Ni3 O8 162.74(14) . . ?
 O12 Ni3 O11 95.78(14) . . ?
 O12 Ni3 N1 101.18(15) . . ?
 O12 Ni3 O9 82.40(13) . . ?
 O11 Ni3 Ni2 123.87(10) . . ?
 O11 Ni3 Ni1 45.20(9) . 3 ?
 O11 Ni3 N1 99.02(15) . . ?
 O11 Ni3 O9 164.30(13) . . ?
 N1 Ni3 Ni2 123.38(13) . . ?
 N1 Ni3 Ni1 121.75(13) . 3 ?
 N1 Ni3 O9 96.62(15) . . ?
 O9 Ni3 Ni2 45.67(9) . . ?
 O9 Ni3 Ni1 123.50(10) . 3 ?
 Ni3 Ni1 Ni2 120.24(3) 3 . ?
 O8 Ni1 Ni2 125.79(10) 3 . ?
 O8 Ni1 Ni3 45.62(9) 3 3 ?
 O8 Ni1 O13 92.14(13) 3 . ?
 O8 Ni1 O10 168.31(14) 3 . ?
 O7 Ni1 Ni2 44.58(9) 3 . ?
 O7 Ni1 Ni3 126.37(10) 3 3 ?
 O7 Ni1 O8 96.60(13) 3 3 ?
 O7 Ni1 O13 99.19(13) 3 . ?
 O7 Ni1 O11 167.90(14) 3 3 ?
 O7 Ni1 O10 80.48(13) 3 . ?
 O13 Ni1 Ni2 124.36(9) . . ?
 O13 Ni1 Ni3 115.37(9) . 3 ?
 O11 Ni1 Ni2 127.22(10) 3 . ?
 O11 Ni1 Ni3 45.93(10) 3 3 ?
 O11 Ni1 O8 82.42(13) 3 3 ?
 O11 Ni1 O13 92.91(13) 3 . ?
 O11 Ni1 O10 98.04(13) 3 . ?
 O10 Ni1 Ni2 45.39(9) . . ?
 O10 Ni1 Ni3 127.99(10) . 3 ?
 O10 Ni1 O13 99.49(13) . . ?
 Ni2 Cl0A Ni2 180.00(2) 3 . ?
 O1 Si2 O6 108.71(19) . . ?
 O1 Si2 C21 107.9(2) . . ?
 O6 Si2 C21 107.5(2) . . ?
 O7 Si2 O1 112.48(18) . . ?
 O7 Si2 O6 109.99(18) . . ?
 O7 Si2 C21 110.1(2) . . ?
 O3 Si6 O2 108.08(19) . . ?
 O3 Si6 C61 106.1(2) . . ?
 O2 Si6 C61 108.4(2) . . ?
 O11 Si6 O3 112.15(18) 3 . ?
 O11 Si6 O2 110.71(19) 3 . ?
 O11 Si6 C61 111.2(2) 3 . ?
 O1 Si1 C11 106.1(2) . . ?
 O2 Si1 O1 107.48(19) . . ?
 O2 Si1 C11 105.4(2) . . ?
 O12 Si1 O1 111.17(19) 3 . ?
 O12 Si1 O2 112.48(19) 3 . ?
 O12 Si1 C11 113.7(2) 3 . ?
 O4 Si4 O5 106.43(18) . . ?
 O4 Si4 C41 106.0(2) . . ?
 O5 Si4 C41 105.9(2) . . ?
 O9 Si4 O4 113.10(19) . . ?
 O9 Si4 O5 111.78(19) . . ?
 O9 Si4 C41 113.0(2) . . ?
 O3 Si5 C51 107.2(2) . . ?
 O4 Si5 O3 109.14(18) . . ?
 O4 Si5 C51 106.3(2) . . ?
 O10 Si5 O3 111.03(18) . . ?
 O10 Si5 O4 110.55(18) . . ?
 O10 Si5 C51 112.5(2) . . ?
 O6 Si3 O5 108.14(19) . . ?
 O6 Si3 C31 105.7(2) . . ?
 O8 Si3 O6 112.19(18) . . ?
 O8 Si3 O5 110.60(18) . . ?
 O8 Si3 C31 113.2(2) . . ?
 O5 Si3 C31 106.6(2) . . ?
 Si5 O3 Si6 136.0(2) . . ?
 Si2 O1 Si1 136.1(2) . . ?
 Si3 O6 Si2 136.3(2) . . ?
 Si1 O2 Si6 135.8(2) . . ?
 Si5 O4 Si4 136.9(2) . . ?
 O28 Na1 O28 180.0 . 3_455 ?
 O28 Na1 O26 85.69(16) 3_455 . ?
 O28 Na1 O26 94.31(16) 3_455 3_455 ?
 O28 Na1 O26 85.69(16) . 3_455 ?
 O28 Na1 O26 94.31(16) . . ?
 O28 Na1 O23 78.8(3) . . ?
 O28 Na1 O23 101.2(3) 3_455 . ?
 O26 Na1 O26 180.0 3_455 . ?
 O22 Na1 O28 89.2(4) . 3_455 ?
 O22 Na1 O28 90.8(4) . . ?
 O22 Na1 O26 92.7(4) . 3_455 ?
 O22 Na1 O26 87.3(4) . . ?
 O23 Na1 O26 86.6(3) . 3_455 ?
 O23 Na1 O26 93.4(3) . . ?
 Ni1 O8 Ni3 88.79(13) 3 . ?
 Si3 O8 Ni3 132.8(2) . . ?
 Si3 O8 Ni1 129.95(19) . 3 ?
 Ni3 O12 Ni2 89.23(13) . . ?
 Si1 O12 Ni2 131.0(2) 3 . ?
 Si1 O12 Ni3 130.8(2) 3 . ?
 Si3 O5 Si4 136.4(2) . . ?
 Ni1 O7 Ni2 90.86(13) 3 3 ?
 Si2 O7 Ni2 130.0(2) . 3 ?
 Si2 O7 Ni1 132.5(2) . 3 ?
 C17 O13 Ni1 118.2(3) . . ?
 C17 O13 C20 109.3(4) . . ?
 C20 O13 Ni1 117.3(3) . . ?
 C18 O14 C19 109.4(4) . . ?
 C27 O15 Ni2 120.5(3) . . ?
 C27 O15 C30 110.5(4) . . ?
 C30 O15 Ni2 120.5(3) . . ?
 C29 O16 C28 109.1(4) . . ?
 Ni1 O11 Ni3 88.87(13) 3 . ?
 Si6 O11 Ni3 132.1(2) 3 . ?
 Si6 O11 Ni1 129.80(19) 3 3 ?
 C47 O18 C50 108.6(5) . . ?
 C48 O17 C49 109.6(6) . . ?
 C40 O21 C37 109.0(5) . . ?
 C38 O20 C39 108.7(5) . . ?
 C1 N1 Ni3 173.8(4) . . ?
 Ni2 O9 Ni3 88.12(13) . . ?
 Si4 O9 Ni2 129.2(2) . . ?
 Si4 O9 Ni3 131.3(2) . . ?
 Ni1 O10 Ni2 89.51(13) . . ?
 Si5 O10 Ni2 131.0(2) . . ?
 Si5 O10 Ni1 130.46(19) . . ?
 C36 C31 Si3 121.3(4) . . ?
 C32 C31 Si3 122.0(4) . . ?
 C32 C31 C36 116.6(5) . . ?
 C16 C11 Si1 121.7(4) . . ?
 C16 C11 C12 116.4(5) . . ?
 C12 C11 Si1 121.8(4) . . ?
 C66 C61 Si6 121.8(4) . . ?
 C62 C61 Si6 121.5(4) . . ?
 C62 C61 C66 116.5(5) . . ?
 C42 C41 Si4 122.4(4) . . ?
 C42 C41 C46 116.5(5) . . ?
 C46 C41 Si4 121.0(4) . . ?
 C26 C21 Si2 118.3(4) . . ?
 C26 C21 C22 117.6(5) . . ?
 C22 C21 Si2 124.1(4) . . ?
 C52 C51 Si5 120.4(4) . . ?
 C52 C51 C56 115.8(5) . . ?
 C56 C51 Si5 123.8(4) . . ?
 O15 C27 H27A 109.7 . . ?
 O15 C27 H27B 109.7 . . ?
 O15 C27 C28 109.7(4) . . ?
 H27A C27 H27B 108.2 . . ?
 C28 C27 H27A 109.7 . . ?
 C28 C27 H27B 109.7 . . ?
 C3 C2 C1 119.6(5) . . ?
 C3 C2 C7 121.3(5) . . ?
 C7 C2 C1 119.1(5) . . ?
 O13 C17 H17A 109.7 . . ?
 O13 C17 H17B 109.7 . . ?
 O13 C17 C18 110.0(4) . . ?
 H17A C17 H17B 108.2 . . ?
 C18 C17 H17A 109.7 . . ?
 C18 C17 H17B 109.7 . . ?
 C51 C52 H52 118.9 . . ?
 C53 C52 C51 122.1(5) . . ?
 C53 C52 H52 118.9 . . ?
 N1 C1 C2 178.6(6) . . ?
 C41 C42 H42 119.0 . . ?
 C41 C42 C43 121.9(5) . . ?
 C43 C42 H42 119.0 . . ?
 Na1 O28 H28C 110.0 . . ?
 Na1 O28 H28D 110.1 . . ?
 H28C O28 H28D 108.6 . . ?
 O13 C20 H20A 109.9 . . ?
 O13 C20 H20B 109.9 . . ?
 O13 C20 C19 109.1(4) . . ?
 H20A C20 H20B 108.3 . . ?
 C19 C20 H20A 109.9 . . ?
 C19 C20 H20B 109.9 . . ?
 C61 C66 H66 119.4 . . ?
 C65 C66 C61 121.3(5) . . ?
 C65 C66 H66 119.4 . . ?
 C61 C62 H62 118.9 . . ?
 C63 C62 C61 122.2(5) . . ?
 C63 C62 H62 118.9 . . ?
 C2 C3 H3 120.1 . . ?
 C4 C3 C2 119.9(5) . . ?
 C4 C3 H3 120.1 . . ?
 O14 C18 C17 112.1(5) . . ?
 O14 C18 H18A 109.2 . . ?
 O14 C18 H18B 109.2 . . ?
 C17 C18 H18A 109.2 . . ?
 C17 C18 H18B 109.2 . . ?
 H18A C18 H18B 107.9 . . ?
 C57 O26 Na1 127.2(8) . . ?
 C60 O26 Na1 121.6(7) . . ?
 C60 O26 C57 100.3(11) . . ?
 C70 O26 Na1 121.3(8) . . ?
 C70 O26 C67 104.6(9) . . ?
 C67 O26 Na1 117.4(6) . . ?
 C26 C25 H25 120.8 . . ?
 C24 C25 H25 120.8 . . ?
 C24 C25 C26 118.3(6) . . ?
 C31 C36 H36 118.9 . . ?
 C35 C36 C31 122.1(6) . . ?
 C35 C36 H36 118.9 . . ?
 C41 C46 H46 118.8 . . ?
 C45 C46 C41 122.4(5) . . ?
 C45 C46 H46 118.8 . . ?
 O15 C30 H30A 109.6 . . ?
 O15 C30 H30B 109.6 . . ?
 O15 C30 C29 110.3(4) . . ?
 H30A C30 H30B 108.1 . . ?
 C29 C30 H30A 109.6 . . ?
 C29 C30 H30B 109.6 . . ?
 C3 C4 H4 120.3 . . ?
 C5 C4 C3 119.3(6) . . ?
 C5 C4 H4 120.3 . . ?
 C4 C5 H5 119.5 . . ?
 C4 C5 C6 121.0(5) . . ?
 C6 C5 H5 119.5 . . ?
 C51 C56 H56 119.0 . . ?
 C55 C56 C51 121.9(5) . . ?
 C55 C56 H56 119.0 . . ?
 C5 C6 H6 119.5 . . ?
 C5 C6 C7 121.1(6) . . ?
 C7 C6 H6 119.5 . . ?
 C53 C54 H54 120.6 . . ?
 C55 C54 H54 120.6 . . ?
 C55 C54 C53 118.9(6) . . ?
 C65 C64 H64 120.4 . . ?
 C65 C64 C63 119.2(6) . . ?
 C63 C64 H64 120.4 . . ?
 C11 C16 H16 118.9 . . ?
 C11 C16 C15 122.2(6) . . ?
 C15 C16 H16 118.9 . . ?
 C52 C53 H53 119.9 . . ?
 C54 C53 C52 120.3(5) . . ?
 C54 C53 H53 119.9 . . ?
 C2 C7 H7 121.3 . . ?
 C6 C7 C2 117.4(6) . . ?
 C6 C7 H7 121.3 . . ?
 C22 C23 H23 120.3 . . ?
 C24 C23 H23 120.3 . . ?
 C24 C23 C22 119.4(6) . . ?
 O16 C28 C27 110.0(4) . . ?
 O16 C28 H28A 109.7 . . ?
 O16 C28 H28B 109.7 . . ?
 C27 C28 H28A 109.7 . . ?
 C27 C28 H28B 109.7 . . ?
 H28A C28 H28B 108.2 . . ?
 C42 C43 H43 120.3 . . ?
 C44 C43 C42 119.4(5) . . ?
 C44 C43 H43 120.3 . . ?
 C56 C55 H55 119.5 . . ?
 C54 C55 C56 120.9(5) . . ?
 C54 C55 H55 119.5 . . ?
 C58 O27 C59 107.5(10) . . ?
 C69 O27 C68 105.7(13) . . ?
 O16 C29 C30 111.2(4) . . ?
 O16 C29 H29A 109.4 . . ?
 O16 C29 H29B 109.4 . . ?
 C30 C29 H29A 109.4 . . ?
 C30 C29 H29B 109.4 . . ?
 H29A C29 H29B 108.0 . . ?
 C46 C45 H45 120.1 . . ?
 C44 C45 C46 119.8(6) . . ?
 C44 C45 H45 120.1 . . ?
 C21 C26 C25 122.5(5) . . ?
 C21 C26 H26 118.8 . . ?
 C25 C26 H26 118.8 . . ?
 O14 C19 C20 111.0(5) . . ?
 O14 C19 H19A 109.4 . . ?
 O14 C19 H19B 109.4 . . ?
 C20 C19 H19A 109.4 . . ?
 C20 C19 H19B 109.4 . . ?
 H19A C19 H19B 108.0 . . ?
 C43 C44 H44 120.0 . . ?
 C45 C44 C43 119.9(5) . . ?
 C45 C44 H44 120.0 . . ?
 C31 C32 H32 119.5 . . ?
 C31 C32 C33 120.9(6) . . ?
 C33 C32 H32 119.5 . . ?
 C11 C12 H12 119.2 . . ?
 C13 C12 C11 121.6(6) . . ?
 C13 C12 H12 119.2 . . ?
 C13 C14 H14 120.0 . . ?
 C15 C14 H14 120.0 . . ?
 C15 C14 C13 120.1(6) . . ?
 C66 C65 H65 119.7 . . ?
 C64 C65 C66 120.7(6) . . ?
 C64 C65 H65 119.7 . . ?
 C12 C13 H13 120.0 . . ?
 C14 C13 C12 120.0(6) . . ?
 C14 C13 H13 120.0 . . ?
 C62 C63 C64 120.1(6) . . ?
 C62 C63 H63 119.9 . . ?
 C64 C63 H63 119.9 . . ?
 C21 C22 C23 120.9(6) . . ?
 C21 C22 H22 119.6 . . ?
 C23 C22 H22 119.6 . . ?
 C25 C24 H24 119.4 . . ?
 C23 C24 C25 121.3(6) . . ?
 C23 C24 H24 119.4 . . ?
 O21 C37 H37A 109.5 . . ?
 O21 C37 H37B 109.5 . . ?
 O21 C37 C38 110.5(5) . . ?
 H37A C37 H37B 108.1 . . ?
 C38 C37 H37A 109.5 . . ?
 C38 C37 H37B 109.5 . . ?
 O20 C39 H39A 109.5 . . ?
 O20 C39 H39B 109.5 . . ?
 O20 C39 C40 110.6(5) . . ?
 H39A C39 H39B 108.1 . . ?
 C40 C39 H39A 109.5 . . ?
 C40 C39 H39B 109.5 . . ?
 C36 C35 H35 120.1 . . ?
 C34 C35 C36 119.7(6) . . ?
 C34 C35 H35 120.1 . . ?
 C32 C33 H33 119.6 . . ?
 C34 C33 C32 120.8(6) . . ?
 C34 C33 H33 119.6 . . ?
 O18 C50 H50A 109.4 . . ?
 O18 C50 H50B 109.4 . . ?
 O18 C50 C49 111.4(6) . . ?
 H50A C50 H50B 108.0 . . ?
 C49 C50 H50A 109.4 . . ?
 C49 C50 H50B 109.4 . . ?
 C16 C15 H15 120.1 . . ?
 C14 C15 C16 119.7(6) . . ?
 C14 C15 H15 120.1 . . ?
 O17 C49 C50 110.4(6) . . ?
 O17 C49 H49A 109.6 . . ?
 O17 C49 H49B 109.6 . . ?
 C50 C49 H49A 109.6 . . ?
 C50 C49 H49B 109.6 . . ?
 H49A C49 H49B 108.1 . . ?
 O21 C40 C39 110.7(5) . . ?
 O21 C40 H40A 109.5 . . ?
 O21 C40 H40B 109.5 . . ?
 C39 C40 H40A 109.5 . . ?
 C39 C40 H40B 109.5 . . ?
 H40A C40 H40B 108.1 . . ?
 C35 C34 H34 120.1 . . ?
 C33 C34 C35 119.7(6) . . ?
 C33 C34 H34 120.1 . . ?
 O20 C38 C37 110.9(5) . . ?
 O20 C38 H38A 109.5 . . ?
 O20 C38 H38B 109.5 . . ?
 C37 C38 H38A 109.5 . . ?
 C37 C38 H38B 109.4 . . ?
 H38A C38 H38B 108.0 . . ?
 O17 C48 H48A 109.4 . . ?
 O17 C48 H48B 109.4 . . ?
 O17 C48 C47 111.1(6) . . ?
 H48A C48 H48B 108.0 . . ?
 C47 C48 H48A 109.4 . . ?
 C47 C48 H48B 109.4 . . ?
 O18 C47 C48 111.4(6) . . ?
 O18 C47 H47A 109.4 . . ?
 O18 C47 H47B 109.4 . . ?
 C48 C47 H47A 109.4 . . ?
 C48 C47 H47B 109.4 . . ?
 H47A C47 H47B 108.0 . . ?
 C8 O19 C9 110.1(5) . . ?
 O19 C8 H8A 109.4 . . ?
 O19 C8 H8B 109.4 . . ?
 O19 C8 C9 111.0(5) . 3_565 ?
 H8A C8 H8B 108.0 . . ?
 C9 C8 H8A 109.4 3_565 . ?
 C9 C8 H8B 109.4 3_565 . ?
 O19 C9 C8 109.9(5) . 3_565 ?
 O19 C9 H9A 109.7 . . ?
 O19 C9 H9B 109.7 . . ?
 C8 C9 H9A 109.7 3_565 . ?
 C8 C9 H9B 109.7 3_565 . ?
 H9A C9 H9B 108.2 . . ?
 O27 C58 H58A 109.0 . . ?
 O27 C58 H58B 109.0 . . ?
 H58A C58 H58B 107.8 . . ?
 C57 C58 O27 113.1(12) . . ?
 C57 C58 H58A 109.0 . . ?
 C57 C58 H58B 109.0 . . ?
 O26 C57 H57A 107.7 . . ?
 O26 C57 H57B 107.7 . . ?
 C58 C57 O26 118.5(15) . . ?
 C58 C57 H57A 107.7 . . ?
 C58 C57 H57B 107.7 . . ?
 H57A C57 H57B 107.1 . . ?
 O26 C60 H60A 108.3 . . ?
 O26 C60 H60B 108.3 . . ?
 H60A C60 H60B 107.4 . . ?
 C59 C60 O26 116.0(16) . . ?
 C59 C60 H60A 108.3 . . ?
 C59 C60 H60B 108.3 . . ?
 O27 C59 H59A 105.0 . . ?
 O27 C59 H59B 105.0 . . ?
 C60 C59 O27 129.2(16) . . ?
 C60 C59 H59A 105.0 . . ?
 C60 C59 H59B 105.0 . . ?
 H59A C59 H59B 105.8 . . ?
 O26 C70 H70A 106.7 . . ?
 O26 C70 H70B 106.7 . . ?
 H70A C70 H70B 106.6 . . ?
 C69 C70 O26 122.6(14) . . ?
 C69 C70 H70A 106.7 . . ?
 C69 C70 H70B 106.7 . . ?
 O27 C69 C70 121.2(13) . . ?
 O27 C69 H69A 107.0 . . ?
 O27 C69 H69B 107.0 . . ?
 C70 C69 H69A 107.0 . . ?
 C70 C69 H69B 107.0 . . ?
 H69A C69 H69B 106.8 . . ?
 O26 C67 H67A 109.4 . . ?
 O26 C67 H67B 109.4 . . ?
 H67A C67 H67B 108.0 . . ?
 C68 C67 O26 111.0(15) . . ?
 C68 C67 H67A 109.4 . . ?
 C68 C67 H67B 109.4 . . ?
 O27 C68 H68A 104.1 . . ?
 O27 C68 H68B 104.1 . . ?
 C67 C68 O27 133(2) . . ?
 C67 C68 H68A 104.1 . . ?
 C67 C68 H68B 104.1 . . ?
 H68A C68 H68B 105.5 . . ?
 C77 O22 Na1 124.8(7) . . ?
 C77 O22 C87 99.7(10) . . ?
 C87 O22 Na1 121.2(10) . . ?
 C78 O24 C88 116.6(17) . . ?
 O22 C77 H77A 109.1 . . ?
 O22 C77 H77B 109.1 . . ?
 H77A C77 H77B 107.9 . . ?
 C78 C77 O22 112.4(13) . . ?
 C78 C77 H77A 109.1 . . ?
 C78 C77 H77B 109.1 . . ?
 O24 C78 C77 123(2) . . ?
 O24 C78 H78A 106.5 . . ?
 O24 C78 H78B 106.5 . . ?
 C77 C78 H78A 106.5 . . ?
 C77 C78 H78B 106.5 . . ?
 H78A C78 H78B 106.5 . . ?
 O24 C88 H88A 110.6 . . ?
 O24 C88 H88B 110.6 . . ?
 O24 C88 C87 105.6(16) . . ?
 H88A C88 H88B 108.8 . . ?
 C87 C88 H88A 110.6 . . ?
 C87 C88 H88B 110.6 . . ?
 O22 C87 H87A 109.5 . . ?
 O22 C87 H87B 109.5 . . ?
 C88 C87 O22 110.6(16) . . ?
 C88 C87 H87A 109.5 . . ?
 C88 C87 H87B 109.5 . . ?
 H87A C87 H87B 108.1 . . ?
 C80 O25 C90 96.5(14) . . ?
 C79 O23 Na1 133.3(14) . . ?
 C89 O23 Na1 121.8(11) . . ?
 C89 O23 C79 104.6(16) . . ?
 O25 C80 H80A 112.4 . . ?
 O25 C80 H80B 112.4 . . ?
 H80A C80 H80B 109.9 . . ?
 C79 C80 O25 97.0(15) . . ?
 C79 C80 H80A 112.4 . . ?
 C79 C80 H80B 112.4 . . ?
 O23 C79 H79A 108.8 . . ?
 O23 C79 H79B 108.8 . . ?
 C80 C79 O23 114(2) . . ?
 C80 C79 H79A 108.8 . . ?
 C80 C79 H79B 108.8 . . ?
 H79A C79 H79B 107.7 . . ?
 O23 C89 H89A 111.7 . . ?
 O23 C89 H89B 111.7 . . ?
 O23 C89 C90 100.4(17) . . ?
 H89A C89 H89B 109.5 . . ?
 C90 C89 H89A 111.7 . . ?
 C90 C89 H89B 111.7 . . ?
 O25 C90 H90A 111.5 . . ?
 O25 C90 H90B 111.5 . . ?
 C89 C90 O25 101.3(18) . . ?
 C89 C90 H90A 111.5 . . ?
 C89 C90 H90B 111.5 . . ?
 H90A C90 H90B 109.3 . . ?

loop_
  _geom_torsion_atom_site_label_1
  _geom_torsion_atom_site_label_2
  _geom_torsion_atom_site_label_3
  _geom_torsion_atom_site_label_4
  _geom_torsion
  _geom_torsion_site_symmetry_1
  _geom_torsion_site_symmetry_2
  _geom_torsion_site_symmetry_3
  _geom_torsion_site_symmetry_4
  _geom_torsion_publ_flag
 Ni2 O15 C27 C28 154.0(3) . . . . ?
 Ni2 O15 C30 C29 -156.1(3) . . . . ?
 Ni1 O13 C17 C18 -163.5(3) . . . . ?
 Ni1 O13 C20 C19 161.4(3) . . . . ?
 Si2 C21 C26 C25 176.8(4) . . . . ?
 Si2 C21 C22 C23 -177.9(4) . . . . ?
 Si6 C61 C66 C65 -176.1(5) . . . . ?
 Si6 C61 C62 C63 177.6(4) . . . . ?
 Si1 C11 C16 C15 -176.2(4) . . . . ?
 Si1 C11 C12 C13 176.2(5) . . . . ?
 Si4 C41 C42 C43 174.0(4) . . . . ?
 Si4 C41 C46 C45 -175.7(5) . . . . ?
 Si5 C51 C52 C53 -178.7(4) . . . . ?
 Si5 C51 C56 C55 178.9(4) . . . . ?
 Si3 C31 C36 C35 -177.1(5) . . . . ?
 Si3 C31 C32 C33 177.7(5) . . . . ?
 O3 Si6 O2 Si1 127.4(3) . . . . ?
 O3 Si6 C61 C66 13.0(5) . . . . ?
 O3 Si6 C61 C62 -163.1(4) . . . . ?
 O3 Si5 O4 Si4 -133.7(3) . . . . ?
 O3 Si5 O10 Ni2 133.0(2) . . . . ?
 O3 Si5 O10 Ni1 -3.6(3) . . . . ?
 O3 Si5 C51 C52 -160.5(4) . . . . ?
 O3 Si5 C51 C56 20.6(5) . . . . ?
 O1 Si2 O6 Si3 114.5(3) . . . . ?
 O1 Si2 O7 Ni2 13.4(3) . . . 3 ?
 O1 Si2 O7 Ni1 -129.1(3) . . . 3 ?
 O1 Si2 C21 C26 -167.8(4) . . . . ?
 O1 Si2 C21 C22 10.3(5) . . . . ?
 O1 Si1 O2 Si6 -126.6(3) . . . . ?
 O1 Si1 C11 C16 45.4(5) . . . . ?
 O1 Si1 C11 C12 -132.8(5) . . . . ?
 O6 Si2 O1 Si1 -127.9(3) . . . . ?
 O6 Si2 O7 Ni2 134.7(2) . . . 3 ?
 O6 Si2 O7 Ni1 -7.8(3) . . . 3 ?
 O6 Si2 C21 C26 75.1(4) . . . . ?
 O6 Si2 C21 C22 -106.8(4) . . . . ?
 O6 Si3 O8 Ni3 -132.6(3) . . . . ?
 O6 Si3 O8 Ni1 5.0(3) . . . 3 ?
 O6 Si3 O5 Si4 123.6(3) . . . . ?
 O6 Si3 C31 C36 154.3(5) . . . . ?
 O6 Si3 C31 C32 -25.1(5) . . . . ?
 O2 Si6 O3 Si5 -108.2(3) . . . . ?
 O2 Si6 C61 C66 -102.9(5) . . . . ?
 O2 Si6 C61 C62 81.0(5) . . . . ?
 O2 Si1 O1 Si2 125.1(3) . . . . ?
 O2 Si1 C11 C16 159.2(4) . . . . ?
 O2 Si1 C11 C12 -19.0(5) . . . . ?
 O4 Si4 O5 Si3 -122.2(3) . . . . ?
 O4 Si4 O9 Ni2 -4.6(3) . . . . ?
 O4 Si4 O9 Ni3 126.7(2) . . . . ?
 O4 Si4 C41 C42 162.4(4) . . . . ?
 O4 Si4 C41 C46 -20.6(5) . . . . ?
 O4 Si5 O3 Si6 108.6(3) . . . . ?
 O4 Si5 O10 Ni2 11.8(3) . . . . ?
 O4 Si5 O10 Ni1 -124.9(2) . . . . ?
 O4 Si5 C51 C52 -43.9(5) . . . . ?
 O4 Si5 C51 C56 137.2(4) . . . . ?
 Na1 O26 C57 C58 -150.6(11) . . . . ?
 Na1 O26 C60 C59 178.8(14) . . . . ?
 Na1 O26 C70 C69 171.5(13) . . . . ?
 Na1 O26 C67 C68 176.3(14) . . . . ?
 Na1 O22 C77 C78 -172.9(15) . . . . ?
 Na1 O22 C87 C88 148.9(14) . . . . ?
 Na1 O23 C79 C80 -107(2) . . . . ?
 Na1 O23 C89 C90 122.0(14) . . . . ?
 O8 Si3 O6 Si2 10.2(4) . . . . ?
 O8 Si3 O5 Si4 0.4(4) . . . . ?
 O8 Si3 C31 C36 -82.5(5) . . . . ?
 O8 Si3 C31 C32 98.2(5) . . . . ?
 O12 Si1 O1 Si2 1.6(4) 3 . . . ?
 O12 Si1 O2 Si6 -3.9(4) 3 . . . ?
 O12 Si1 C11 C16 -77.1(5) 3 . . . ?
 O12 Si1 C11 C12 104.7(5) 3 . . . ?
 O5 Si4 O4 Si5 131.2(3) . . . . ?
 O5 Si4 O9 Ni2 -124.7(2) . . . . ?
 O5 Si4 O9 Ni3 6.6(3) . . . . ?
 O5 Si4 C41 C42 -84.8(5) . . . . ?
 O5 Si4 C41 C46 92.2(5) . . . . ?
 O5 Si3 O6 Si2 -112.1(3) . . . . ?
 O5 Si3 O8 Ni3 -11.7(3) . . . . ?
 O5 Si3 O8 Ni1 125.9(2) . . . 3 ?
 O5 Si3 C31 C36 39.4(5) . . . . ?
 O5 Si3 C31 C32 -140.0(5) . . . . ?
 O7 Si2 O1 Si1 -5.8(4) . . . . ?
 O7 Si2 O6 Si3 -9.0(4) . . . . ?
 O7 Si2 C21 C26 -44.6(5) . . . . ?
 O7 Si2 C21 C22 133.5(4) . . . . ?
 O13 C17 C18 O14 -57.4(6) . . . . ?
 O13 C20 C19 O14 60.1(6) . . . . ?
 O15 C27 C28 O16 60.4(5) . . . . ?
 O15 C30 C29 O16 -56.5(6) . . . . ?
 O11 Si6 O3 Si5 14.1(4) 3 . . . ?
 O11 Si6 O2 Si1 4.2(4) 3 . . . ?
 O11 Si6 C61 C66 135.1(4) 3 . . . ?
 O11 Si6 C61 C62 -40.9(5) 3 . . . ?
 O18 C50 C49 O17 -58.2(8) . . . . ?
 O17 C48 C47 O18 58.6(9) . . . . ?
 O21 C37 C38 O20 59.0(7) . . . . ?
 O20 C39 C40 O21 -59.5(8) . . . . ?
 O9 Si4 O4 Si5 8.1(4) . . . . ?
 O9 Si4 O5 Si3 1.8(4) . . . . ?
 O9 Si4 C41 C42 38.0(5) . . . . ?
 O9 Si4 C41 C46 -145.1(4) . . . . ?
 O10 Si5 O3 Si6 -13.5(4) . . . . ?
 O10 Si5 O4 Si4 -11.3(4) . . . . ?
 O10 Si5 C51 C52 77.3(5) . . . . ?
 O10 Si5 C51 C56 -101.7(5) . . . . ?
 C31 Si3 O6 Si2 134.1(3) . . . . ?
 C31 Si3 O8 Ni3 107.8(3) . . . . ?
 C31 Si3 O8 Ni1 -114.6(3) . . . 3 ?
 C31 Si3 O5 Si4 -123.1(3) . . . . ?
 C31 C36 C35 C34 -1.6(11) . . . . ?
 C31 C32 C33 C34 0.4(10) . . . . ?
 C11 Si1 O1 Si2 -122.5(3) . . . . ?
 C11 Si1 O2 Si6 120.5(3) . . . . ?
 C11 C16 C15 C14 -1.3(9) . . . . ?
 C11 C12 C13 C14 1.4(10) . . . . ?
 C61 Si6 O3 Si5 135.6(3) . . . . ?
 C61 Si6 O2 Si1 -118.1(3) . . . . ?
 C61 C66 C65 C64 -1.2(10) . . . . ?
 C61 C62 C63 C64 -1.8(9) . . . . ?
 C41 Si4 O4 Si5 -116.3(3) . . . . ?
 C41 Si4 O5 Si3 125.3(3) . . . . ?
 C41 Si4 O9 Ni2 115.9(3) . . . . ?
 C41 Si4 O9 Ni3 -112.7(3) . . . . ?
 C41 C42 C43 C44 2.7(9) . . . . ?
 C41 C46 C45 C44 0.6(10) . . . . ?
 C21 Si2 O1 Si1 115.8(3) . . . . ?
 C21 Si2 O6 Si3 -128.9(4) . . . . ?
 C21 Si2 O7 Ni2 -107.0(3) . . . 3 ?
 C21 Si2 O7 Ni1 110.5(3) . . . 3 ?
 C51 Si5 O3 Si6 -136.6(3) . . . . ?
 C51 Si5 O4 Si4 111.0(3) . . . . ?
 C51 Si5 O10 Ni2 -106.9(3) . . . . ?
 C51 Si5 O10 Ni1 116.5(3) . . . . ?
 C51 C52 C53 C54 -0.4(9) . . . . ?
 C51 C56 C55 C54 -0.1(9) . . . . ?
 C27 O15 C30 C29 56.0(5) . . . . ?
 C2 C3 C4 C5 0.8(9) . . . . ?
 C17 O13 C20 C19 -60.5(5) . . . . ?
 C52 C51 C56 C55 -0.1(8) . . . . ?
 C1 C2 C3 C4 176.8(5) . . . . ?
 C1 C2 C7 C6 -177.8(5) . . . . ?
 C42 C41 C46 C45 1.5(9) . . . . ?
 C42 C43 C44 C45 -0.5(9) . . . . ?
 C20 O13 C17 C18 58.9(6) . . . . ?
 C66 C61 C62 C63 1.3(8) . . . . ?
 C62 C61 C66 C65 0.2(8) . . . . ?
 C3 C2 C7 C6 0.2(8) . . . . ?
 C3 C4 C5 C6 0.7(9) . . . . ?
 C18 O14 C19 C20 -57.1(6) . . . . ?
 O26 C60 C59 O27 -12(3) . . . . ?
 O26 C70 C69 O27 4(3) . . . . ?
 O26 C67 C68 O27 25(3) . . . . ?
 C36 C31 C32 C33 -1.7(9) . . . . ?
 C36 C35 C34 C33 0.2(12) . . . . ?
 C46 C41 C42 C43 -3.2(8) . . . . ?
 C46 C45 C44 C43 -1.1(10) . . . . ?
 C30 O15 C27 C28 -58.1(5) . . . . ?
 C4 C5 C6 C7 -1.7(9) . . . . ?
 C5 C6 C7 C2 1.3(8) . . . . ?
 C56 C51 C52 C53 0.3(8) . . . . ?
 C16 C11 C12 C13 -2.1(8) . . . . ?
 C53 C54 C55 C56 0.1(9) . . . . ?
 C7 C2 C3 C4 -1.2(9) . . . . ?
 C28 O16 C29 C30 58.4(6) . . . . ?
 C55 C54 C53 C52 0.2(9) . . . . ?
 O27 C58 C57 O26 -45(2) . . . . ?
 C29 O16 C28 C27 -60.2(5) . . . . ?
 C26 C21 C22 C23 0.2(8) . . . . ?
 C26 C25 C24 C23 -0.8(9) . . . . ?
 C19 O14 C18 C17 55.6(6) . . . . ?
 C32 C31 C36 C35 2.3(9) . . . . ?
 C32 C33 C34 C35 0.4(11) . . . . ?
 C12 C11 C16 C15 2.1(8) . . . . ?
 C65 C64 C63 C62 0.8(10) . . . . ?
 C13 C14 C15 C16 0.4(10) . . . . ?
 C63 C64 C65 C66 0.7(10) . . . . ?
 C22 C21 C26 C25 -1.4(8) . . . . ?
 C22 C23 C24 C25 -0.4(9) . . . . ?
 C24 C25 C26 C21 1.7(9) . . . . ?
 C24 C23 C22 C21 0.7(9) . . . . ?
 C37 O21 C40 C39 58.1(7) . . . . ?
 C39 O20 C38 C37 -58.3(7) . . . . ?
 C50 O18 C47 C48 -56.7(8) . . . . ?
 C15 C14 C13 C12 -0.4(10) . . . . ?
 C49 O17 C48 C47 -58.0(8) . . . . ?
 C40 O21 C37 C38 -57.6(7) . . . . ?
 C38 O20 C39 C40 58.6(7) . . . . ?
 C48 O17 C49 C50 57.6(8) . . . . ?
 C47 O18 C50 C49 56.8(8) . . . . ?
 C8 O19 C9 C8 57.3(7) . . . 3_565 ?
 C9 O19 C8 C9 -58.0(7) . . . 3_565 ?
 C58 O27 C59 C60 36(3) . . . . ?
 C57 O26 C60 C59 -35(2) . . . . ?
 C60 O26 C57 C58 65.6(18) . . . . ?
 C59 O27 C58 C57 -5.6(17) . . . . ?
 C70 O26 C67 C68 -46.0(18) . . . . ?
 C69 O27 C68 C67 15(3) . . . . ?
 C67 O26 C70 C69 36(2) . . . . ?
 C68 O27 C69 C70 -29(2) . . . . ?
 O22 C77 C78 O24 -37(3) . . . . ?
 O24 C88 C87 O22 69.0(19) . . . . ?
 C77 O22 C87 C88 -69.8(18) . . . . ?
 C78 O24 C88 C87 -49(3) . . . . ?
 C88 O24 C78 C77 35(3) . . . . ?
 C87 O22 C77 C78 48(2) . . . . ?
 O25 C80 C79 O23 -84(2) . . . . ?
 O23 C89 C90 O25 68(2) . . . . ?
 C80 O25 C90 C89 -75.2(19) . . . . ?
 C79 O23 C89 C90 -63(2) . . . . ?
 C89 O23 C79 C80 78(2) . . . . ?
 C90 O25 C80 C79 77(2) . . . . ?

_iucr_refine_instructions_details
;
TITL ses50 in P2(1)/n
CELL 0.71073 16.1899 18.2778 27.0928 90 101.513 90
ZERR 2 0.0012 0.0014 0.002 0 0.002 0
LATT 1
SYMM 0.5-X,0.5+Y,0.5-Z
SFAC C H Cl N Na Ni O Si
UNIT 276 356 2 4 2 12 104 24
 
L.S. 16
PLAN  20
TEMP -153
BOND $H
conf
htab
MORE -1
fmap 2
acta
REM <olex2.extras>
REM <HklSrc "%.\\ses50.hkl">
REM </olex2.extras>
 
WGHT    0.076800    2.234100
FVAR       0.02943
NI2   6    0.022171    0.123362    0.057482    11.00000    0.01674    0.01433 =
         0.02389    0.00277    0.00458   -0.00012
NI3   6   -0.034275    0.144921   -0.047368    11.00000    0.01577    0.01484 =
         0.02002   -0.00031    0.00276   -0.00093
NI1   6    0.055888   -0.015325    0.105197    11.00000    0.01667    0.01280 =
         0.02816    0.00331    0.00406   -0.00001
CL0A  3    0.000000    0.000000    0.000000    10.50000    0.06790    0.17569 =
         0.12594   -0.06258    0.03456   -0.03029
SI2   8   -0.220950   -0.079924   -0.089132    11.00000    0.01688    0.01337 =
         0.02358    0.00046    0.00071   -0.00240
SI6   8   -0.117162   -0.104469    0.108990    11.00000    0.01595    0.01382 =
         0.02352    0.00010    0.00474   -0.00079
SI1   8   -0.168272   -0.171372    0.005331    11.00000    0.01693    0.01671 =
         0.02241    0.00134    0.00352   -0.00298
SI4   8   -0.180485    0.152206    0.022484    11.00000    0.01747    0.01341 =
         0.02068    0.00052    0.00347   -0.00057
SI5   8   -0.123488    0.060593    0.116189    11.00000    0.01698    0.01339 =
         0.02307    0.00215    0.00553    0.00019
SI3   8   -0.230484    0.084933   -0.081736    11.00000    0.01672    0.01370 =
         0.02061   -0.00049    0.00225   -0.00111
O3    7   -0.152756   -0.024046    0.120802    11.00000    0.02127    0.01535 =
         0.02815    0.00453    0.00968    0.00092
O1    7   -0.231215   -0.125952   -0.039173    11.00000    0.01505    0.02238 =
         0.02419    0.00435    0.00051   -0.00081
O6    7   -0.263563    0.000623   -0.086891    11.00000    0.01443    0.01329 =
         0.03363   -0.00233    0.00409   -0.00270
O2    7   -0.179885   -0.137658    0.059048    11.00000    0.01406    0.02232 =
         0.02502   -0.00161    0.00242   -0.00319
O4    7   -0.187886    0.100029    0.070126    11.00000    0.01651    0.01872 =
         0.02215    0.00237    0.00457   -0.00042
NA1   5   -0.500000    0.000000    0.000000    10.50000    0.06437    0.03529 =
         0.05104   -0.01192    0.03584   -0.01960
O8    7   -0.134913    0.092006   -0.087697    11.00000    0.01502    0.01460 =
         0.02705   -0.00353    0.00442   -0.00122
O12   7    0.072964    0.167618    0.001986    11.00000    0.01344    0.02190 =
         0.02441    0.00262    0.00317   -0.00076
O5    7   -0.241801    0.115833   -0.027080    11.00000    0.01776    0.02103 =
         0.02251    0.00097    0.00243   -0.00035
O7    7   -0.125058   -0.071444   -0.094042    11.00000    0.01564    0.01545 =
         0.02494    0.00050    0.00093   -0.00280
O13   7    0.101006   -0.030012    0.183064    11.00000    0.02533    0.01177 =
         0.02413   -0.00041    0.00204    0.00172
O14   7    0.136443   -0.064589    0.287225    11.00000    0.04609    0.03032 =
         0.02287    0.00168    0.00554    0.00248
O15   7    0.051380    0.216198    0.101073    11.00000    0.02879    0.01294 =
         0.02227    0.00073   -0.00119    0.00244
O16   7    0.084166    0.341918    0.162991    11.00000    0.04057    0.01898 =
         0.02458   -0.00433    0.00381    0.00100
O11   7    0.022654    0.100852   -0.100684    11.00000    0.01826    0.01136 =
         0.02376    0.00077    0.00447   -0.00099
O18   7   -0.100270    0.016382    0.386926    11.00000    0.03926    0.05479 =
         0.07651   -0.00452    0.01677   -0.00728
O17   7    0.075888    0.001604    0.397461    11.00000    0.03820    0.07004 =
         0.05678    0.00101    0.01447    0.00404
O21   7   -0.202548    0.405319    0.182853    11.00000    0.05501    0.02640 =
         0.05070   -0.00233    0.03005   -0.00423
O20   7   -0.113281    0.528107    0.156352    11.00000    0.04797    0.03835 =
         0.04951   -0.00006    0.02280   -0.00792
N1    4   -0.063661    0.244765   -0.079074    11.00000    0.01999    0.02106 =
         0.02572    0.00206    0.00713   -0.00137
O9    7   -0.086489    0.161268    0.014570    11.00000    0.01707    0.02007 =
         0.02144    0.00072    0.00393   -0.00087
O10   7   -0.029062    0.064772    0.107410    11.00000    0.01724    0.01513 =
         0.02689    0.00109    0.00460   -0.00089
C31   1   -0.305556    0.137695   -0.130318    11.00000    0.01946    0.02673 =
         0.02490    0.00564    0.00072    0.00065
C11   1   -0.211140   -0.266036    0.003602    11.00000    0.01803    0.01986 =
         0.03073   -0.00020    0.00525   -0.00053
C61   1   -0.125410   -0.163039    0.163890    11.00000    0.02125    0.01632 =
         0.02822   -0.00177    0.01000   -0.00286
C41   1   -0.230521    0.240860    0.033747    11.00000    0.02288    0.01225 =
         0.03175   -0.00263    0.00590   -0.00333
C21   1   -0.281963   -0.128473   -0.145446    11.00000    0.02030    0.01622 =
         0.03395    0.00028    0.00359    0.00357
C51   1   -0.136837    0.108470    0.174887    11.00000    0.01875    0.01771 =
         0.02629    0.00458    0.00217   -0.00136
C27   1    0.075406    0.210644    0.155007    11.00000    0.02540    0.01612 =
         0.02783   -0.00076    0.00521   -0.00309
AFIX  23
H27A  2    0.106850    0.164567    0.164225    11.00000   -1.20000
H27B  2    0.024359    0.209767    0.169930    11.00000   -1.20000
AFIX   0
C2    1   -0.118611    0.368813   -0.119022    11.00000    0.02899    0.02010 =
         0.02448    0.00207    0.00178   -0.00062
C17   1    0.057478    0.006139    0.217343    11.00000    0.03044    0.03026 =
         0.03212   -0.00183    0.00713    0.00474
AFIX  23
H17A  2    0.004214   -0.019968    0.218226    11.00000   -1.20000
H17B  2    0.043374    0.056795    0.205705    11.00000   -1.20000
AFIX   0
C52   1   -0.141828    0.184736    0.176112    11.00000    0.02988    0.01969 =
         0.02941    0.00256    0.01007   -0.00294
AFIX  43
H52   2   -0.139521    0.211618    0.146407    11.00000   -1.20000
AFIX   0
C1    1   -0.087515    0.298864   -0.097083    11.00000    0.02047    0.02353 =
         0.02747    0.00115    0.00357   -0.00395
C42   1   -0.216871    0.304933    0.008849    11.00000    0.03021    0.02005 =
         0.02665   -0.00217    0.00491    0.00098
AFIX  43
H42   2   -0.176615    0.304833   -0.012309    11.00000   -1.20000
AFIX   0
 
O28   7   -0.644966    0.000256   -0.000631    11.00000    0.06245    0.05682 =
         0.07029   -0.03074    0.04405   -0.02906
AFIX   7
H28C  2   -0.671839   -0.027142   -0.025754    11.00000   -1.50000
H28D  2   -0.665012    0.045429   -0.004713    11.00000   -1.50000
AFIX   0
 
C20   1    0.121959   -0.104180    0.200626    11.00000    0.03354    0.01676 =
         0.03022    0.00708    0.00552   -0.00166
AFIX  23
H20A  2    0.151121   -0.129874    0.176842    11.00000   -1.20000
H20B  2    0.069791   -0.131475    0.202344    11.00000   -1.20000
AFIX   0
C66   1   -0.172568   -0.141143    0.200200    11.00000    0.03459    0.02506 =
         0.04036    0.00452    0.01745    0.00078
AFIX  43
H66   2   -0.203712   -0.096779    0.195396    11.00000   -1.20000
AFIX   0
C62   1   -0.081396   -0.228710    0.173053    11.00000    0.02906    0.02335 =
         0.03288    0.00353    0.00785    0.00272
AFIX  43
H62   2   -0.048146   -0.244625    0.149904    11.00000   -1.20000
AFIX   0
C3    1   -0.198113    0.392863   -0.114650    11.00000    0.03176    0.02231 =
         0.03204    0.00210    0.00203   -0.00150
AFIX  43
H3    2   -0.233126    0.362691   -0.098955    11.00000   -1.20000
AFIX   0
C18   1    0.111715    0.007565    0.269070    11.00000    0.04025    0.03291 =
         0.03375   -0.00717    0.00895    0.00479
AFIX  23
H18A  2    0.162799    0.037033    0.268431    11.00000   -1.20000
H18B  2    0.080429    0.031476    0.292531    11.00000   -1.20000
AFIX   0
 
O26   7   -0.460099    0.027538    0.088792    11.00000    0.04289    0.08132 =
         0.04745   -0.02142    0.02084   -0.02190
C25   1   -0.309415   -0.143217   -0.237168    11.00000    0.03781    0.03671 =
         0.02890   -0.00096   -0.00379    0.00182
AFIX  43
H25   2   -0.298779   -0.128824   -0.269013    11.00000   -1.20000
AFIX   0
C36   1   -0.318571    0.212402   -0.124770    11.00000    0.04678    0.02657 =
         0.03764    0.00131   -0.00424    0.00959
AFIX  43
H36   2   -0.286622    0.237165   -0.096454    11.00000   -1.20000
AFIX   0
C46   1   -0.287370    0.245245    0.066377    11.00000    0.02719    0.02107 =
         0.04625   -0.00150    0.01231   -0.00005
AFIX  43
H46   2   -0.297227    0.202838    0.084637    11.00000   -1.20000
AFIX   0
C30   1    0.007212    0.283702    0.086939    11.00000    0.02734    0.01628 =
         0.02778    0.00164    0.00298   -0.00065
AFIX  23
H30A  2   -0.046595    0.283708    0.099030    11.00000   -1.20000
H30B  2   -0.005978    0.288115    0.049774    11.00000   -1.20000
AFIX   0
C4    1   -0.226260    0.460744   -0.133157    11.00000    0.03477    0.01945 =
         0.03832   -0.00199   -0.00008    0.00068
AFIX  43
H4    2   -0.280348    0.477819   -0.129925    11.00000   -1.20000
AFIX   0
C5    1   -0.175186    0.503374   -0.156316    11.00000    0.04193    0.01780 =
         0.03372    0.00182   -0.00743    0.00265
AFIX  43
H5    2   -0.194159    0.550308   -0.168755    11.00000   -1.20000
AFIX   0
C56   1   -0.141121    0.072323    0.220032    11.00000    0.02615    0.01986 =
         0.02681    0.00447    0.00517    0.00215
AFIX  43
H56   2   -0.138095    0.020425    0.221104    11.00000   -1.20000
AFIX   0
C6    1   -0.096872    0.479060   -0.161764    11.00000    0.04327    0.02267 =
         0.02811   -0.00158   -0.00279   -0.01080
AFIX  43
H6    2   -0.063407    0.508956   -0.178720    11.00000   -1.20000
AFIX   0
C54   1   -0.154111    0.185160    0.263201    11.00000    0.04191    0.03608 =
         0.02867   -0.00527    0.00786    0.00343
AFIX  43
H54   2   -0.159878    0.210780    0.292834    11.00000   -1.20000
AFIX   0
C64   1   -0.130889   -0.248519    0.250208    11.00000    0.04729    0.03768 =
         0.03986    0.01525    0.01492   -0.00480
AFIX  43
H64   2   -0.132601   -0.277445    0.279119    11.00000   -1.20000
AFIX   0
C16   1   -0.236692   -0.303681   -0.041503    11.00000    0.02606    0.01940 =
         0.03904    0.00100    0.00765    0.00205
AFIX  43
H16   2   -0.228880   -0.281485   -0.071946    11.00000   -1.20000
AFIX   0
C53   1   -0.150091    0.222719    0.219548    11.00000    0.04286    0.02352 =
         0.03995   -0.00465    0.01598   -0.00455
AFIX  43
H53   2   -0.152959    0.274634    0.219069    11.00000   -1.20000
AFIX   0
C7    1   -0.066150    0.411691   -0.142901    11.00000    0.03419    0.01937 =
         0.02688    0.00200   -0.00033   -0.00711
AFIX  43
H7    2   -0.011777    0.395191   -0.146006    11.00000   -1.20000
AFIX   0
C23   1   -0.379556   -0.221635   -0.187121    11.00000    0.02963    0.02425 =
         0.06071   -0.01488   -0.00087   -0.00866
AFIX  43
H23   2   -0.417852   -0.260380   -0.185099    11.00000   -1.20000
AFIX   0
C28   1    0.129910    0.275038    0.175458    11.00000    0.03002    0.02622 =
         0.02182   -0.00427    0.00666   -0.00096
AFIX  23
H28A  2    0.147298    0.270667    0.212502    11.00000   -1.20000
H28B  2    0.181382    0.275414    0.160938    11.00000   -1.20000
AFIX   0
C43   1   -0.260962    0.369894    0.014094    11.00000    0.03620    0.01433 =
         0.04439   -0.00037    0.00381   -0.00106
AFIX  43
H43   2   -0.252277    0.412355   -0.004443    11.00000   -1.20000
AFIX   0
C55   1   -0.149636    0.110126    0.263079    11.00000    0.03589    0.03689 =
         0.02333    0.00532    0.00713    0.00261
AFIX  43
H55   2   -0.152415    0.083765    0.292924    11.00000   -1.20000
AFIX   0
 
O27   7   -0.416807    0.075662    0.190367    11.00000    0.05135    0.08971 =
         0.04418   -0.00032    0.00803   -0.02056
C29   1    0.060486    0.348128    0.109394    11.00000    0.03970    0.01812 =
         0.02322    0.00312    0.00620    0.00123
AFIX  23
H29A  2    0.111845    0.350607    0.094831    11.00000   -1.20000
H29B  2    0.028330    0.393972    0.100640    11.00000   -1.20000
AFIX   0
C45   1   -0.330028    0.309602    0.073034    11.00000    0.04096    0.02686 =
         0.05843   -0.00715    0.02216    0.00722
AFIX  43
H45   2   -0.367754    0.310727    0.095755    11.00000   -1.20000
AFIX   0
C26   1   -0.269661   -0.107648   -0.192908    11.00000    0.02930    0.02261 =
         0.02966   -0.00269   -0.00700    0.00056
AFIX  43
H26   2   -0.232962   -0.067854   -0.195389    11.00000   -1.20000
AFIX   0
C19   1    0.177837   -0.101225    0.251616    11.00000    0.04212    0.02726 =
         0.02893    0.00176    0.00611    0.00880
AFIX  23
H19A  2    0.193088   -0.151585    0.263494    11.00000   -1.20000
H19B  2    0.230437   -0.074880    0.249479    11.00000   -1.20000
AFIX   0
C44   1   -0.317369    0.371395    0.046654    11.00000    0.03447    0.01949 =
         0.05291   -0.00440    0.00884    0.00785
AFIX  43
H44   2   -0.347107    0.415103    0.050645    11.00000   -1.20000
AFIX   0
C32   1   -0.351460    0.104799   -0.173168    11.00000    0.02756    0.03917 =
         0.02676    0.00927   -0.00319   -0.00406
AFIX  43
H32   2   -0.343494    0.054265   -0.178964    11.00000   -1.20000
AFIX   0
C12   1   -0.221529   -0.302331    0.047329    11.00000    0.04549    0.02142 =
         0.03262    0.00286    0.00483   -0.00258
AFIX  43
H12   2   -0.203131   -0.279317    0.079060    11.00000   -1.20000
AFIX   0
C14   1   -0.283591   -0.406248   -0.000004    11.00000    0.04081    0.01932 =
         0.07802   -0.00244    0.01606   -0.00647
AFIX  43
H14   2   -0.308251   -0.453540   -0.001179    11.00000   -1.20000
AFIX   0
C65   1   -0.174103   -0.183356    0.242700    11.00000    0.06231    0.03317 =
         0.03822    0.00367    0.02833   -0.00432
AFIX  43
H65   2   -0.205315   -0.167032    0.266803    11.00000   -1.20000
AFIX   0
C13   1   -0.258201   -0.371422    0.045515    11.00000    0.05013    0.02640 =
         0.06087    0.01616    0.02465   -0.00338
AFIX  43
H13   2   -0.265695   -0.394531    0.075721    11.00000   -1.20000
AFIX   0
C63   1   -0.084493   -0.271622    0.214830    11.00000    0.03907    0.02661 =
         0.04557    0.00985    0.00646   -0.00163
AFIX  43
H63   2   -0.054994   -0.316827    0.219393    11.00000   -1.20000
AFIX   0
C22   1   -0.337638   -0.185992   -0.142968    11.00000    0.02765    0.02152 =
         0.03463   -0.00419    0.00045   -0.00255
AFIX  43
H22   2   -0.347462   -0.201369   -0.111142    11.00000   -1.20000
AFIX   0
C24   1   -0.364440   -0.199722   -0.233283    11.00000    0.03656    0.03177 =
         0.03575   -0.01240   -0.01099    0.00119
AFIX  43
H24   2   -0.392424   -0.223975   -0.262952    11.00000   -1.20000
AFIX   0
 
C37   1   -0.143653    0.398815    0.150215    11.00000    0.04636    0.03877 =
         0.03394    0.00496    0.01591    0.00997
AFIX  23
H37A  2   -0.161474    0.358845    0.125745    11.00000   -1.20000
H37B  2   -0.087363    0.386327    0.170265    11.00000   -1.20000
AFIX   0
C39   1   -0.172710    0.534529    0.188774    11.00000    0.05617    0.03436 =
         0.05072   -0.00955    0.02815   -0.01057
AFIX  23
H39A  2   -0.229010    0.546398    0.168482    11.00000   -1.20000
H39B  2   -0.155549    0.574890    0.213021    11.00000   -1.20000
AFIX   0
 
C35   1   -0.376820    0.251825   -0.159357    11.00000    0.07471    0.03433 =
         0.05031    0.01051   -0.00201    0.02758
AFIX  43
H35   2   -0.385292    0.302428   -0.154087    11.00000   -1.20000
AFIX   0
C33   1   -0.409453    0.144959   -0.208076    11.00000    0.03240    0.06011 =
         0.03151    0.01377   -0.00446   -0.00389
AFIX  43
H33   2   -0.440576    0.121252   -0.237119    11.00000   -1.20000
AFIX   0
 
C50   1   -0.063040   -0.035174    0.357681    11.00000    0.05804    0.04167 =
         0.05716    0.00676    0.00571    0.00138
AFIX  23
H50A  2   -0.057326   -0.012208    0.325439    11.00000   -1.20000
H50B  2   -0.100558   -0.078169    0.349848    11.00000   -1.20000
AFIX   0
 
C15   1   -0.273393   -0.372925   -0.043491    11.00000    0.03953    0.02132 =
         0.05380   -0.00667   -0.00070    0.00196
AFIX  43
H15   2   -0.291216   -0.396799   -0.074964    11.00000   -1.20000
AFIX   0
 
C49   1    0.021080   -0.059563    0.385123    11.00000    0.05717    0.05223 =
         0.06023    0.00329   -0.00169    0.00344
AFIX  23
H49A  2    0.015130   -0.085339    0.416362    11.00000   -1.20000
H49B  2    0.045580   -0.094204    0.363893    11.00000   -1.20000
AFIX   0
 
C40   1   -0.177483    0.464389    0.216987    11.00000    0.07217    0.03878 =
         0.03884   -0.00455    0.03104   -0.00275
AFIX  23
H40A  2   -0.121688    0.453515    0.238273    11.00000   -1.20000
H40B  2   -0.218572    0.469862    0.239340    11.00000   -1.20000
AFIX   0
 
C34   1   -0.421797    0.217496   -0.200933    11.00000    0.04570    0.05849 =
         0.03670    0.01981   -0.00320    0.01901
AFIX  43
H34   2   -0.461536    0.244161   -0.224764    11.00000   -1.20000
AFIX   0
 
C38   1   -0.138364    0.469558    0.122280    11.00000    0.04675    0.03741 =
         0.03336    0.00104    0.01421    0.01084
AFIX  23
H38A  2   -0.097225    0.464133    0.099955    11.00000   -1.20000
H38B  2   -0.194051    0.480731    0.100968    11.00000   -1.20000
AFIX   0
 
C48   1    0.039682    0.052225    0.426672    11.00000    0.05314    0.07467 =
         0.04928   -0.01140   -0.00241   -0.01910
AFIX  23
H48A  2    0.077360    0.095099    0.434612    11.00000   -1.20000
H48B  2    0.034054    0.028985    0.458843    11.00000   -1.20000
AFIX   0
C47   1   -0.043852    0.076704    0.399573    11.00000    0.04663    0.04896 =
         0.07453   -0.01140    0.01382   -0.00329
AFIX  23
H47A  2   -0.067753    0.111599    0.420914    11.00000   -1.20000
H47B  2   -0.037711    0.102528    0.368387    11.00000   -1.20000
AFIX   0
 
O19   7   -0.042207    0.432583    0.002714    11.00000    0.03867    0.03675 =
         0.04574    0.00933    0.00255   -0.00868
C8    1   -0.087787    0.499221   -0.011113    11.00000    0.02905    0.04553 =
         0.04451    0.00404    0.00133   -0.00150
AFIX  23
H8A   2   -0.142318    0.497245    0.000101    11.00000   -1.20000
H8B   2   -0.099755    0.504400   -0.048232    11.00000   -1.20000
AFIX   0
C9    1    0.037904    0.435161   -0.012471    11.00000    0.04786    0.03859 =
         0.03415    0.00475    0.00408   -0.00328
AFIX  23
H9A   2    0.029016    0.438537   -0.049628    11.00000   -1.20000
H9B   2    0.069836    0.389766   -0.001753    11.00000   -1.20000
AFIX   0
 
PART 2
C58   1   -0.497404    0.043800    0.172107    10.50000    0.02410
AFIX  23
H58A  2   -0.513273    0.013732    0.199153    10.50000   -1.20000
H58B  2   -0.539693    0.083322    0.163723    10.50000   -1.20000
AFIX   0
C57   1   -0.499695   -0.000078    0.129424    10.50000    0.08549
AFIX  23
H57A  2   -0.559574   -0.010467    0.114748    10.50000   -1.20000
H57B  2   -0.472723   -0.047372    0.140876    10.50000   -1.20000
AFIX   0
C60   1   -0.371774    0.029320    0.114718    10.50000    0.06688
AFIX  23
H60A  2   -0.346760   -0.019367    0.111231    10.50000   -1.20000
H60B  2   -0.341642    0.065121    0.097321    10.50000   -1.20000
AFIX   0
C59   1   -0.358524    0.045436    0.160581    10.50000    0.07191
AFIX  23
H59A  2   -0.310562    0.080069    0.165508    10.50000   -1.20000
H59B  2   -0.336419    0.000011    0.178337    10.50000   -1.20000
AFIX   0
PART 0
PART 1
C70   1   -0.388656    0.072470    0.108088    10.50000    0.06743
AFIX  23
H70A  2   -0.338361    0.045439    0.102452    10.50000   -1.20000
H70B  2   -0.393557    0.116524    0.086438    10.50000   -1.20000
AFIX   0
C69   1   -0.370620    0.096709    0.157200    10.50000    0.04922
AFIX  23
H69A  2   -0.311558    0.082726    0.171332    10.50000   -1.20000
H69B  2   -0.372299    0.150836    0.156086    10.50000   -1.20000
AFIX   0
C67   1   -0.526207    0.054070    0.114066    10.50000    0.03527
AFIX  23
H67A  2   -0.548115    0.101348    0.099068    10.50000   -1.20000
H67B  2   -0.573404    0.018642    0.108884    10.50000   -1.20000
AFIX   0
C68   1   -0.497340    0.062675    0.162255    10.50000    0.10264
AFIX  23
H68A  2   -0.516199    0.018159    0.177651    10.50000   -1.20000
H68B  2   -0.531700    0.103119    0.171795    10.50000   -1.20000
AFIX   6
PART 0
PART -2
O22   7   -0.502339    0.124933   -0.014243    10.50000    0.09094
O24   7   -0.530133    0.275918   -0.032577    10.50000    0.09705
C77   1   -0.482720    0.159614   -0.058527    10.50000    0.07096
AFIX  23
H77A  2   -0.427644    0.141331   -0.063919    10.50000   -1.20000
H77B  2   -0.526044    0.145887   -0.088310    10.50000   -1.20000
AFIX   0
C78   1   -0.479364    0.237935   -0.054244    10.50000    0.11351
AFIX  23
H78A  2   -0.421425    0.250309   -0.036629    10.50000   -1.20000
H78B  2   -0.485635    0.257246   -0.088933    10.50000   -1.20000
AFIX   0
C88   1   -0.554942    0.243965    0.008390    10.50000    0.08084
AFIX  23
H88A  2   -0.601748    0.271893    0.017945    10.50000   -1.20000
H88B  2   -0.507331    0.242209    0.037662    10.50000   -1.20000
AFIX   0
C87   1   -0.581007    0.173822   -0.006999    10.50000    0.08471
AFIX  23
H87A  2   -0.622496    0.176312   -0.039191    10.50000   -1.20000
H87B  2   -0.608874    0.150933    0.018496    10.50000   -1.20000
AFIX   6
PART 0
PART -3
O25   7   -0.545576    0.261395   -0.075907    10.50000    0.11005
O23   7   -0.535512    0.123887   -0.022411    10.50000    0.05158
C80   1   -0.570754    0.189434   -0.101060    10.50000    0.11364
AFIX  23
H80A  2   -0.614269    0.194935   -0.132178    10.50000   -1.20000
H80B  2   -0.521909    0.161984   -0.108436    10.50000   -1.20000
AFIX   0
C79   1   -0.602017    0.159024   -0.062834    10.50000    0.16650
AFIX  23
H79A  2   -0.644248    0.121498   -0.076974    10.50000   -1.20000
H79B  2   -0.631380    0.197395   -0.047114    10.50000   -1.20000
AFIX   0
C89   1   -0.495969    0.184473    0.007525    10.50000    0.09141
AFIX  23
H89A  2   -0.451722    0.167664    0.035940    10.50000   -1.20000
H89B  2   -0.537681    0.214557    0.020627    10.50000   -1.20000
AFIX   0
C90   1   -0.454789    0.229928   -0.035680    10.50000   10.12000
AFIX  23
H90A  2   -0.421745    0.197076   -0.053411    10.50000   -1.20000
H90B  2   -0.418621    0.270943   -0.020362    10.50000   -1.20000
AFIX   0
HKLF 4
 
REM  ses50 in P2(1)/n
REM R1 =  0.0823 for   11161 Fo > 4sig(Fo)  and  0.1883 for all   23101 data
REM    942 parameters refined using      0 restraints
 
END  
     
WGHT      0.0768      2.1597 

REM Instructions for potential hydrogen bonds
EQIV $1 -x, -y, -z
HTAB C27 O7_$1
HTAB C20 O8_$1
EQIV $2 -x-1/2, y+1/2, -z+1/2
HTAB C39 O27_$2
EQIV $3 x+1/2, -y+1/2, z+1/2
HTAB C47 O24_$3
HTAB C47 O25_$3
EQIV $4 -x-1, -y, -z
HTAB C67 O6_$4

REM Highest difference peak  2.600,  deepest hole -2.575,  1-sigma level  0.140
Q1    1  -0.5898  0.2124 -0.0896  11.00000  0.05    0.93
Q2    1  -0.5797  0.2418 -0.0588  11.00000  0.05    0.84
Q3    1  -0.3633  0.0099  0.1602  11.00000  0.05    0.80
Q4    1  -0.3547  0.0705  0.1617  11.00000  0.05    0.79
Q5    1  -0.3620  0.0493  0.1177  11.00000  0.05    0.78
Q6    1  -0.5149  0.2511 -0.0811  11.00000  0.05    0.78
Q7    1  -0.6040  0.1418 -0.0707  11.00000  0.05    0.76
Q8    1  -0.5169  0.2898 -0.0211  11.00000  0.05    0.75
Q9    1  -0.4445  0.1485 -0.0419  11.00000  0.05    0.72
Q10   1  -0.5240  0.0309  0.1184  11.00000  0.05    0.67
Q11   1  -0.5977  0.2169 -0.0201  11.00000  0.05    0.66
Q12   1  -0.5158  0.0820  0.1042  11.00000  0.05    0.65
Q13   1  -0.3930 -0.0185  0.1201  11.00000  0.05    0.62
Q14   1  -0.0046  0.1307  0.0175  11.00000  0.05    0.61
Q15   1  -0.5370  0.1199 -0.0507  11.00000  0.05    0.60
Q16   1  -0.0713 -0.0095  0.4269  11.00000  0.05    0.59
Q17   1  -0.5480  0.1409 -0.0107  11.00000  0.05    0.57
Q18   1   0.0087 -0.0576  0.0227  11.00000  0.05    0.56
Q19   1  -0.0466 -0.2098  0.3179  11.00000  0.05    0.56
Q20   1  -0.5144  0.1868 -0.0813  11.00000  0.05    0.56

  REM The information below was added by Olex2.
  REM
  REM R1 = 0.0823 for 11161 Fo > 4sig(Fo) and 0.1883 for all 102024 data
  REM n/a parameters refined using n/a restraints
  REM Highest difference peak 2.60, deepest hole -2.58
  REM Mean Shift 0, Max Shift -0.003.
  
  REM +++ Tabular Listing of Refinement Information +++
  REM R1_all = 0.1883
  REM R1_gt = 0.0823
  REM wR_ref = 0.2050
  REM GOOF = 1.006
  REM Shift_max = -0.003
  REM Shift_mean = 0
  REM Reflections_all = 102024
  REM Reflections_gt = 11161
  REM Parameters = n/a
  REM Hole = -2.58
  REM Peak = 2.60
  REM Flack = n/a
  
  
;
_olex2_submission_special_instructions 'No special instructions were received'
loop_
  _refln_index_h
  _refln_index_k
  _refln_index_l
  _refln_F_squared_meas
  _refln_F_squared_sigma
 -1 0 0 -0.03 0.03
 -1 0 0 -0.01 0.04
 1 0 0 -0.02 0.03
 -1 0 0 -0.07 0.04
 -2 0 0 27.27 0.7
 -2 0 0 27.13 0.5
 -2 0 0 28.12 0.65
 2 0 0 27.4 0.71
 2 0 0 26.96 0.5
 3 0 0 0.19 0.18
 3 0 0 -0.2 0.07
 -3 0 0 -0.16 0.08
 -3 0 0 0 0.12
 -4 0 0 3.25 0.25
 -4 0 0 3.67 0.37
 4 0 0 3.48 0.37
 4 0 0 3.29 0.27
 -5 0 0 0.21 0.23
 5 0 0 -0.14 0.12
 5 0 0 0.14 0.23
 6 0 0 0.66 0.34
 6 0 0 0.23 0.18
 -6 0 0 0.33 0.23
 7 0 0 -0.38 0.21
 7 0 0 -0.44 0.13
 -7 0 0 0 0.26
 8 0 0 0.16 0.38
 8 0 0 0.98 0.21
 -8 0 0 0.17 0.3
 -9 0 0 -0.02 0.31
 9 0 0 -0.06 0.38
 9 0 0 0.26 0.23
 10 0 0 10.22 0.59
 10 0 0 11.88 1.01
 -10 0 0 10.4 0.89
 11 0 0 0.91 0.27
 -11 0 0 0 0.35
 11 0 0 0.67 0.54
 12 0 0 7.7 1.17
 12 0 0 6.71 0.54
 -12 0 0 6.34 0.92
 -13 0 0 0.07 0.43
 13 0 0 -0.05 0.4
 13 0 0 0.44 0.3
 14 0 0 1.87 0.8
 -14 0 0 1.49 0.62
 -15 0 0 0.11 0.59
 15 0 0 0.03 0.54
 -16 0 0 -0.11 0.52
 16 0 0 0.29 0.66
 17 0 0 0.87 0.71
 -17 0 0 -0.54 0.58
 18 0 0 0.01 0.77
 -18 0 0 0.81 0.68
 19 0 0 -1.27 0.45
 -19 0 0 0.1 0.7
 20 0 0 9.88 1.88
 -20 0 0 10.05 1.55
 -21 0 0 -0.72 0.77
 21 0 0 1.85 0.96
 22 0 0 1.6 0.93
 -22 0 0 0.83 0.91
 0 -1 0 -0.07 0.03
 0 -1 0 -0.1 0.03
 0 -1 0 -0.13 0.03
 0 1 0 -0.07 0.02
 0 1 0 -0.13 0.03
 0 1 0 -0.12 0.01
 -1 -1 0 106.63 1.49
 -1 -1 0 96.65 1.3
 1 -1 0 97.01 1.38
 -1 -1 0 99.57 1.43
 -1 1 0 101.19 1.53
 -2 -1 0 0.2 0.12
 2 -1 0 0.38 0.14
 -2 -1 0 0.2 0.1
 -2 -1 0 0.34 0.11
 2 1 0 0.35 0.11
 2 1 0 0.25 0.11
 2 1 0 0.41 0.13
 -2 1 0 0.24 0.11
 3 -1 0 0.14 0.06
 3 -1 0 0.23 0.18
 3 1 0 -0.03 0.12
 3 1 0 -0.05 0.14
 -3 1 0 0.02 0.14
 -3 1 0 0.16 0.07
 3 1 0 0.18 0.13
 4 -1 0 2.16 0.38
 4 -1 0 1.73 0.16
 4 1 0 1.82 0.3
 -4 1 0 1.53 0.17
 4 1 0 1.62 0.25
 -4 1 0 1.8 0.33
 4 1 0 1.62 0.34
 5 -1 0 1.11 0.35
 5 -1 0 0.85 0.14
 5 1 0 0.53 0.21
 5 1 0 1.24 0.27
 -5 1 0 0.88 0.16
 5 1 0 1.27 0.34
 -5 1 0 0.81 0.28
 6 -1 0 0.48 0.16
 6 -1 0 0.12 0.27
 -6 -1 0 0.23 0.22
 6 1 0 -0.14 0.15
 6 1 0 0.34 0.33
 -6 1 0 0.19 0.15
 -6 1 0 0.3 0.24
 7 -1 0 0.47 0.15
 -7 -1 0 0.09 0.24
 7 -1 0 0.26 0.29
 -7 1 0 0.12 0.26
 7 1 0 0.12 0.2
 7 1 0 -0.5 0.18
 8 -1 0 2.34 0.59
 8 -1 0 2.18 0.26
 -8 -1 0 2.38 0.49
 8 1 0 2.2 0.53
 -8 1 0 1.57 0.43
 8 1 0 2.2 0.34
 9 -1 0 0.27 0.21
 9 -1 0 0.76 0.44
 -9 -1 0 0.22 0.33
 9 1 0 0.64 0.51
 9 1 0 0.09 0.25
 -9 1 0 0.55 0.41
 -10 -1 0 2.26 0.55
 10 -1 0 2.64 0.36
 10 -1 0 3.09 0.7
 10 1 0 3.93 0.74
 -10 1 0 2.28 0.57
 10 1 0 2.32 0.44
 11 -1 0 13.59 1.22
 -11 -1 0 11.51 0.98
 11 -1 0 12.56 0.58
 -11 1 0 14.06 1.05
 11 1 0 13.18 1.17
 11 1 0 14.09 0.75
 12 -1 0 1.83 0.64
 -12 -1 0 1.38 0.54
 -12 1 0 1.65 0.58
 12 1 0 0.57 0.56
 12 1 0 2.31 0.39
 -13 -1 0 1.69 0.6
 13 -1 0 2.63 0.77
 13 1 0 2.27 0.44
 -13 1 0 2.16 0.66
 13 1 0 2.31 0.75
 -13 1 0 2.45 0.38
 -14 -1 0 0.93 0.59
 14 -1 0 0.68 0.7
 14 1 0 0.38 0.64
 -14 1 0 0.6 0.54
 14 1 0 1.9 0.44
 -15 -1 0 0.93 0.68
 15 -1 0 1.9 0.78
 15 1 0 1.47 0.74
 -15 1 0 1.39 0.72
 16 -1 0 -0.1 0.68
 -16 -1 0 -0.17 0.5
 -16 1 0 -0.09 0.59
 16 1 0 0.46 0.72
 17 -1 0 3.08 1.02
 -17 -1 0 3.05 0.89
 -17 1 0 3.37 0.94
 17 1 0 1.96 0.86
 18 -1 0 -0.13 0.72
 -18 -1 0 1.37 0.81
 -18 1 0 0.91 0.67
 18 1 0 1.76 0.99
 19 -1 0 0.72 0.76
 -19 -1 0 1.25 0.84
 19 1 0 0.2 0.73
 -19 1 0 1.48 0.91
 20 -1 0 1.45 1.02
 -20 -1 0 1.73 0.93
 -20 1 0 3.09 1.15
 20 1 0 2.35 1.18
 21 -1 0 -0.21 0.75
 -21 -1 0 0.62 0.86
 -21 1 0 1.04 0.97
 21 1 0 0.11 0.79
 22 -1 0 -0.07 0.78
 -22 -1 0 -1.17 0.67
 22 1 0 2.11 0.89
 -22 1 0 0.81 0.94
 0 -2 0 83.22 1.23
 0 -2 0 83.2 1.32
 0 -2 0 90.82 1.39
 0 2 0 77.01 1.29
 0 2 0 89.2 1.39
 0 2 0 83.71 1.23
 -1 -2 0 0.92 0.17
 1 -2 0 1.11 0.17
 1 -2 0 1.3 0.2
 -1 -2 0 1.23 0.15
 -1 -2 0 1.06 0.19
 1 2 0 1.15 0.15
 1 2 0 1.17 0.19
 1 2 0 1.32 0.19
 -1 2 0 1.03 0.13
 -1 2 0 1.13 0.17
 -1 2 0 1.39 0.17
 2 -2 0 18.05 0.64
 -2 -2 0 17.72 0.5
 2 -2 0 18.08 0.36
 2 2 0 17.67 0.5
 2 2 0 18.85 0.6
 2 2 0 18.03 0.58
 -2 2 0 18.51 0.61
 3 -2 0 7.72 0.5
 3 2 0 8.03 0.47
 -3 2 0 7.01 0.44
 3 2 0 7.12 0.39
 3 2 0 7.39 0.42
 4 -2 0 0.01 0.21
 4 2 0 0.21 0.19
 4 2 0 0.04 0.14
 -4 2 0 0.02 0.19
 4 2 0 0.02 0.2
 5 -2 0 0.42 0.28
 5 2 0 0.48 0.24
 5 2 0 0.08 0.16
 -5 2 0 0.21 0.23
 5 2 0 -0.01 0.19
 6 -2 0 0.65 0.37
 -6 2 0 0.42 0.27
 6 2 0 0.43 0.21
 6 2 0 0.57 0.27
 6 2 0 0.54 0.33
 7 -2 0 1.55 0.16
 7 -2 0 2.26 0.51
 7 2 0 1.63 0.47
 -7 2 0 1.28 0.39
 7 2 0 1.85 0.38
 7 2 0 1.37 0.33
 -7 2 0 1.57 0.19
 -8 -2 0 6.6 0.66
 8 -2 0 6.64 0.91
 8 -2 0 6.29 0.28
 8 2 0 5.78 0.65
 8 2 0 5.72 0.5
 -8 2 0 6.97 0.82
 -8 2 0 6.77 0.35
 -9 -2 0 1.82 0.48
 9 -2 0 1.34 0.53
 -9 2 0 1.11 0.44
 9 2 0 1.2 0.58
 -9 2 0 1.38 0.24
 9 2 0 2.36 0.44
 10 -2 0 2.01 0.62
 -10 -2 0 1.78 0.47
 10 2 0 1.53 0.43
 -10 2 0 1.53 0.52
 10 2 0 1.76 0.56
 -11 -2 0 1.96 0.57
 11 -2 0 2.67 0.77
 11 2 0 3.07 0.73
 11 2 0 1.96 0.43
 -11 2 0 2.5 0.29
 -11 2 0 2.58 0.65
 -12 -2 0 3.93 0.75
 12 -2 0 3.27 0.8
 12 2 0 4.14 0.93
 -12 2 0 3.39 0.75
 -12 2 0 4.03 0.32
 12 2 0 5.39 0.56
 -13 -2 0 1.61 0.59
 13 -2 0 1.35 0.69
 -13 2 0 1.15 0.64
 13 2 0 1.41 0.35
 13 2 0 0.93 0.55
 -14 -2 0 0.46 0.57
 14 -2 0 -0.74 0.38
 14 2 0 -0.76 0.5
 -14 2 0 -0.07 0.48
 14 2 0 0.89 0.37
 15 -2 0 1.68 0.8
 -15 -2 0 1.61 0.72
 -15 2 0 0.99 0.69
 15 2 0 2.15 0.85
 -16 -2 0 0.51 0.58
 16 -2 0 2.29 0.94
 16 2 0 1.06 0.77
 -16 2 0 1.02 0.67
 17 -2 0 0.01 0.61
 -17 -2 0 -0.44 0.53
 -17 2 0 0.93 0.64
 17 2 0 -0.58 0.56
 -18 -2 0 0.78 0.73
 18 -2 0 1.15 0.94
 -18 2 0 1.62 0.82
 18 2 0 1.72 0.98
 19 -2 0 6.17 1.37
 -19 -2 0 7.2 1.34
 -19 2 0 6.11 1.32
 19 2 0 7.94 1.53
 20 -2 0 0.58 0.97
 -20 -2 0 1.33 0.86
 -20 2 0 1.45 0.97
 20 2 0 -0.86 0.61
 -21 -2 0 1.37 0.86
 21 -2 0 2.53 1.13
 -21 2 0 0.36 0.83
 21 2 0 2.1 1.06
 22 -2 0 1.18 1.09
 -22 -2 0 -0.85 0.62
 22 2 0 0.19 0.76
 -22 2 0 -0.04 0.88
 0 -3 0 0 0.11
 0 -3 0 0.01 0.12
 0 3 0 0 0.11
 0 3 0 -0.06 0.09
 0 3 0 -0.11 0.11
 1 -3 0 4.34 0.29
 -1 -3 0 4.43 0.34
 1 -3 0 5.07 0.36
 -1 -3 0 4.61 0.29
 1 3 0 4.93 0.32
 -1 3 0 4.52 0.29
 -1 3 0 4.91 0.37
 1 3 0 4.6 0.28
 1 3 0 4.96 0.33
 2 -3 0 37.03 1.04
 -2 -3 0 37.58 1.02
 2 -3 0 37.04 0.74
 -2 3 0 37.94 0.75
 2 3 0 40.47 1.03
 -2 3 0 37.05 0.95
 2 3 0 36.92 0.83
 3 -3 0 15.87 0.75
 3 -3 0 16.42 0.4
 3 -3 0 17.04 0.42
 3 3 0 16.18 0.58
 3 3 0 17.46 0.69
 3 3 0 16.66 0.69
 -3 3 0 16.18 0.7
 4 -3 0 5.75 0.53
 4 3 0 5.61 0.41
 -4 3 0 6.45 0.52
 4 3 0 6.58 0.49
 4 3 0 6.18 0.5
 5 -3 0 43.43 1.47
 -5 3 0 42.81 1.34
 5 3 0 45.08 1.39
 5 3 0 43.04 1.25
 5 3 0 39.46 1.12
 6 -3 0 6.14 0.65
 -6 3 0 6.18 0.6
 6 3 0 5.66 0.52
 6 3 0 6.36 0.56
 6 3 0 5.88 0.6
 7 -3 0 20.14 1.14
 7 3 0 20.82 1.11
 7 3 0 20.98 0.93
 -7 3 0 22.12 1.09
 7 3 0 23.09 0.97
 8 -3 0 1.17 0.48
 8 3 0 0.85 0.34
 -8 3 0 0.8 0.39
 8 3 0 0.98 0.35
 8 3 0 0.15 0.33
 9 -3 0 0.87 0.48
 9 3 0 1.48 0.55
 9 3 0 2.36 0.44
 9 3 0 1.58 0.43
 -9 3 0 1.27 0.49
 10 -3 0 0.05 0.4
 -10 -3 0 0.43 0.33
 -10 3 0 0.4 0.4
 10 3 0 0.7 0.46
 10 3 0 -0.24 0.29
 11 -3 0 1.12 0.61
 -11 -3 0 0.95 0.46
 -11 3 0 0.73 0.47
 11 3 0 0.56 0.38
 11 3 0 0.34 0.41
 -12 -3 0 3.03 0.67
 12 -3 0 1.4 0.66
 12 3 0 4.08 0.6
 12 3 0 3.75 0.9
 -12 3 0 2.5 0.67
 13 -3 0 1.09 0.71
 -13 -3 0 0.17 0.41
 -13 3 0 0.23 0.47
 13 3 0 1.49 0.34
 13 3 0 0.33 0.51
 -14 -3 0 2.63 0.79
 14 -3 0 2.7 0.84
 -14 3 0 3.68 0.86
 14 3 0 2.56 0.49
 14 3 0 3.74 0.97
 -15 -3 0 13.06 1.23
 15 -3 0 13.7 1.47
 15 3 0 15.1 0.98
 15 3 0 12.84 1.43
 -15 3 0 13.4 1.33
 16 -3 0 -0.32 0.63
 -16 -3 0 0.74 0.6
 -16 3 0 -0.18 0.61
 16 3 0 -0.11 0.59
 -17 -3 0 1.05 0.61
 17 -3 0 -0.04 0.58
 -17 3 0 0.2 0.66
 17 3 0 1.33 0.77
 18 -3 0 0 0.71
 -18 -3 0 0.01 0.56
 18 3 0 -0.65 0.62
 -18 3 0 -0.44 0.58
 19 -3 0 6.45 1.39
 -19 -3 0 9.59 1.47
 -19 3 0 9.46 1.54
 19 3 0 9.22 1.55
 -20 -3 0 1.44 0.9
 20 -3 0 0.35 0.96
 -20 3 0 2.5 1.11
 20 3 0 3.45 1.25
 21 -3 0 2.21 0.97
 -21 -3 0 1.37 0.84
 21 3 0 1.26 1.07
 -21 3 0 0.14 0.84
 -22 -3 0 -0.53 0.71
 22 -3 0 1.04 1.04
 22 3 0 0.39 0.8
 -22 3 0 -0.47 0.75
 0 -4 0 19.49 0.69
 0 4 0 19.12 0.68
 0 4 0 19.22 0.64
 1 -4 0 11.11 0.56
 -1 -4 0 10.09 0.52
 -1 4 0 10.72 0.55
 1 4 0 10.91 0.47
 1 4 0 10.62 0.55
 -1 4 0 10.52 0.49
 -2 -4 0 45.1 1.23
 2 -4 0 46.32 1.27
 2 4 0 43.09 1
 -2 4 0 45.35 0.99
 -2 4 0 47.33 1.2
 2 4 0 48.59 1.24
 3 -4 0 16.33 0.5
 -3 -4 0 15.77 0.76
 3 -4 0 16.84 0.81
 -3 4 0 16.07 0.5
 3 4 0 15.77 0.6
 -3 4 0 15.99 0.72
 3 4 0 15.77 0.73
 4 -4 0 35.76 1.28
 4 -4 0 35.24 0.71
 4 -4 0 35.43 0.68
 4 4 0 33.38 1.12
 -4 4 0 35.87 1.18
 4 4 0 33.72 0.98
 4 4 0 33.61 1.14
 5 -4 0 15.07 0.89
 5 4 0 14.08 0.68
 5 4 0 13.61 0.73
 5 4 0 15.17 0.81
 -5 4 0 13.7 0.8
 6 -4 0 22.51 1.17
 6 4 0 22.3 1.06
 6 4 0 22.45 1
 6 4 0 21.86 0.9
 -6 4 0 21.56 1.04
 7 -4 0 0.71 0.4
 7 4 0 1.06 0.43
 7 4 0 0.13 0.23
 7 4 0 0.12 0.23
 -7 4 0 0.44 0.31
 8 -4 0 3.68 0.72
 8 4 0 3.48 0.56
 8 4 0 5.58 0.77
 8 4 0 3.64 0.59
 -8 4 0 3.42 0.65
 9 -4 0 1.34 0.51
 9 4 0 0.25 0.43
 -9 4 0 0.68 0.4
 9 4 0 0.33 0.26
 9 4 0 0.28 0.31
 10 -4 0 2.45 0.69
 10 4 0 1.02 0.39
 10 4 0 1.25 0.53
 10 4 0 1.63 0.45
 -10 4 0 1.38 0.52
 -11 -4 0 2.35 0.58
 11 -4 0 2.41 0.74
 11 4 0 2.41 0.56
 11 4 0 2.12 0.6
 -11 4 0 2.41 0.63
 12 -4 0 0.57 0.54
 -12 -4 0 0.82 0.49
 12 4 0 1.37 0.67
 -12 4 0 1.42 0.56
 12 4 0 1.68 0.47
 13 -4 0 0.32 0.65
 -13 -4 0 0.29 0.42
 -13 4 0 -0.3 0.5
 13 4 0 0.37 0.44
 13 4 0 1.09 0.37
 -14 -4 0 11.39 1.32
 14 -4 0 9.88 1.45
 14 4 0 10.55 1.47
 14 4 0 12.02 0.93
 -14 4 0 11.56 1.42
 -15 -4 0 1.59 0.74
 15 -4 0 0.68 0.8
 15 4 0 1.92 0.54
 15 4 0 1.34 0.72
 -15 4 0 1.58 0.72
 -16 -4 0 2.83 0.81
 16 -4 0 2.73 1.01
 16 4 0 3.08 0.98
 -16 4 0 2.46 0.93
 -17 -4 0 0.53 0.57
 17 -4 0 0.39 0.71
 17 4 0 -0.86 0.49
 -17 4 0 0.18 0.67
 18 -4 0 4.9 1.3
 -18 -4 0 6.16 1.1
 18 4 0 5.49 1.35
 -18 4 0 5.01 1.18
 19 -4 0 -0.2 0.6
 -19 -4 0 0.25 0.66
 -19 4 0 0.98 0.84
 19 4 0 1.45 0.77
 -20 -4 0 7.33 1.34
 20 -4 0 6.45 1.57
 20 4 0 3.32 1.16
 -20 4 0 7.33 1.47
 21 -4 0 2.38 0.98
 -21 -4 0 -0.02 0.74
 -21 4 0 0.51 0.94
 21 4 0 1.13 1.01
 -22 -4 0 0.29 0.77
 22 -4 0 0.14 0.86
 -22 4 0 -0.08 0.84
 22 4 0 -1.37 0.65
 0 -5 0 0.1 0.17
 0 5 0 -0.09 0.16
 0 5 0 -0.11 0.16
 -1 -5 0 14.71 0.68
 1 -5 0 14.27 0.69
 -1 5 0 14.39 0.64
 1 5 0 14.03 0.59
 -1 5 0 14.14 0.62
 1 5 0 14.23 0.68
 -2 -5 0 0.95 0.3
 2 -5 0 1.01 0.32
 2 5 0 0.82 0.27
 -2 5 0 0.86 0.23
 2 5 0 0.97 0.23
 -2 5 0 1.1 0.31
 3 -5 0 17.95 0.87
 -3 -5 0 16.85 0.84
 3 5 0 18.61 0.86
 -3 5 0 17.33 0.6
 3 5 0 15.99 0.65
 -3 5 0 15.75 0.76
 4 -5 0 2.56 0.25
 4 -5 0 2.16 0.45
 -4 -5 0 2.04 0.44
 4 5 0 1.6 0.3
 -4 5 0 2.29 0.43
 4 5 0 1.51 0.37
 5 -5 0 24.89 0.6
 5 -5 0 24.66 0.59
 5 -5 0 25.28 1.2
 -5 5 0 24.59 1.08
 5 5 0 25.5 0.93
 5 5 0 24.33 1.08
 5 5 0 26.22 1.08
 6 -5 0 0.48 0.4
 6 5 0 0.35 0.26
 6 5 0 0.47 0.26
 -6 5 0 0.26 0.3
 6 5 0 0.68 0.3
 7 -5 0 10.49 0.89
 7 5 0 9.23 0.75
 7 5 0 9.36 0.65
 -7 5 0 9.28 0.81
 7 5 0 9.63 0.79
 8 -5 0 1.45 0.54
 8 5 0 0.05 0.29
 8 5 0 0.34 0.31
 8 5 0 1.12 0.4
 -8 5 0 0.13 0.37
 9 -5 0 55.27 2.21
 -9 5 0 57.55 2.07
 9 5 0 54.69 1.71
 9 5 0 52.72 1.81
 9 5 0 51.26 2.02
 10 -5 0 0.28 0.43
 10 5 0 -0.15 0.4
 -10 5 0 0.01 0.4
 10 5 0 0.58 0.3
 10 5 0 1.07 0.4
 11 -5 0 3.65 0.86
 11 5 0 4.63 0.81
 -11 5 0 4.53 0.85
 11 5 0 4.33 0.7
 11 5 0 5.07 0.78
 -12 -5 0 -0.25 0.33
 12 -5 0 0.16 0.5
 12 5 0 -0.32 0.43
 12 5 0 -0.17 0.36
 -12 5 0 0.25 0.49
 -13 -5 0 0.03 0.42
 13 -5 0 0.31 0.57
 13 5 0 1.19 0.45
 13 5 0 0.1 0.46
 -13 5 0 -0.06 0.47
 -14 -5 0 -0.22 0.46
 14 -5 0 -0.93 0.41
 14 5 0 0.89 0.38
 14 5 0 -0.05 0.59
 -14 5 0 -0.01 0.56
 15 -5 0 3.98 1.12
 -15 -5 0 3.89 0.89
 15 5 0 3.38 0.96
 -15 5 0 4.23 1
 15 5 0 3.82 0.72
 16 -5 0 0.49 0.7
 -16 -5 0 -0.47 0.39
 16 5 0 0.23 0.48
 -16 5 0 -0.11 0.6
 16 5 0 0.67 0.73
 -17 -5 0 -0.23 0.49
 17 -5 0 0.18 0.71
 -17 5 0 -0.2 0.7
 -18 -5 0 4.4 0.99
 18 -5 0 2.84 1.1
 18 5 0 4.49 1.23
 -18 5 0 2.69 0.95
 19 -5 0 7.07 1.51
 -19 -5 0 8.02 1.3
 -19 5 0 9.52 1.56
 19 5 0 5.87 1.34
 -20 -5 0 1.58 0.83
 20 -5 0 0.99 1.04
 -20 5 0 1.87 0.99
 20 5 0 2.89 0.96
 -21 -5 0 0.38 0.81
 21 -5 0 0.26 0.85
 21 5 0 -0.17 0.75
 -21 5 0 -0.33 0.77
 22 -5 0 0 0.94
 22 5 0 0.18 0.96
 0 -6 0 0.62 0.24
 0 6 0 0.69 0.25
 0 6 0 0.24 0.21
 1 -6 0 3.36 0.47
 -1 -6 0 3.68 0.49
 -1 6 0 3.33 0.43
 1 6 0 3.18 0.38
 -1 6 0 3.07 0.43
 1 6 0 3.18 0.47
 2 -6 0 14.74 0.79
 -2 -6 0 14.14 0.76
 -2 6 0 15.86 0.76
 2 6 0 16.28 0.82
 2 6 0 14.79 0.64
 -2 6 0 14.61 0.67
 3 -6 0 -0.01 0.25
 -3 -6 0 0.19 0.25
 3 6 0 -0.22 0.2
 -3 6 0 0.01 0.17
 3 6 0 0.22 0.21
 -3 6 0 -0.05 0.22
 4 -6 0 3.23 0.56
 -4 -6 0 3.69 0.59
 -4 6 0 3.05 0.52
 4 6 0 3.65 0.42
 -4 6 0 3.25 0.34
 4 6 0 4.08 0.6
 5 -6 0 0.55 0.2
 5 -6 0 0.41 0.38
 -5 -6 0 0.41 0.31
 5 6 0 0.29 0.25
 5 6 0 0.91 0.35
 -5 6 0 0.81 0.34
 6 -6 0 0.33 0.41
 6 -6 0 0.88 0.16
 6 -6 0 0.82 0.17
 6 6 0 0.02 0.25
 6 6 0 0.5 0.27
 6 6 0 0.81 0.33
 -6 6 0 0.51 0.36
 7 -6 0 0.36 0.41
 7 6 0 0.41 0.35
 -7 6 0 0.31 0.33
 7 6 0 0.01 0.33
 7 6 0 0.15 0.24
 8 -6 0 30.56 1.64
 8 6 0 32.33 1.43
 8 6 0 31.21 1.24
 -8 6 0 31.87 1.54
 8 6 0 30.64 1.44
 9 -6 0 2.99 0.71
 9 6 0 3.16 0.52
 9 6 0 3.8 0.7
 -9 6 0 2.44 0.62
 9 6 0 3.04 0.67
 10 -6 0 0.95 0.54
 10 6 0 1.35 0.45
 -10 6 0 0.82 0.49
 10 6 0 0.62 0.49
 10 6 0 1.23 0.43
 11 -6 0 11.04 1.2
 11 6 0 11.17 1.01
 11 6 0 9.04 0.87
 -11 6 0 12.22 1.19
 11 6 0 10.47 0.87
 12 -6 0 15.11 1.43
 12 6 0 16.09 1.18
 -12 6 0 16.9 1.36
 12 6 0 16.22 1.34
 12 6 0 16.81 1.09
 13 -6 0 -0.05 0.56
 -13 -6 0 0.04 0.43
 13 6 0 -0.24 0.4
 -13 6 0 -0.01 0.51
 13 6 0 0.89 0.51
 14 -6 0 3.06 0.98
 -14 -6 0 5.36 0.96
 14 6 0 6.29 0.92
 14 6 0 3.45 0.99
 -14 6 0 3.7 0.96
 15 -6 0 0.39 0.76
 -15 -6 0 0.25 0.52
 -15 6 0 -0.09 0.54
 15 6 0 0.29 0.51
 15 6 0 -0.02 0.45
 -16 -6 0 -0.17 0.49
 16 -6 0 -0.92 0.54
 16 6 0 -0.34 0.6
 -16 6 0 -0.61 0.48
 16 6 0 -0.06 0.43
 17 -6 0 -1.09 0.56
 -17 -6 0 0.49 0.63
 17 6 0 1.45 0.69
 -17 6 0 1.02 0.81
 18 -6 0 -0.39 0.66
 -18 -6 0 0.31 0.52
 -18 6 0 -0.99 0.58
 18 6 0 0.54 0.75
 19 -6 0 3.64 1.25
 -19 -6 0 3.41 0.94
 -19 6 0 2.96 0.99
 19 6 0 3.68 1.21
 -20 -6 0 1.47 0.85
 20 -6 0 2.01 1.16
 20 6 0 0.68 0.74
 -20 6 0 0.87 0.92
 21 -6 0 1.08 0.91
 -21 -6 0 4.24 1.13
 21 6 0 1.61 0.87
 -21 6 0 2.89 1.12
 0 -7 0 0.18 0.21
 0 7 0 -0.02 0.21
 0 7 0 0 0.23
 -1 -7 0 17.68 0.87
 1 -7 0 18.71 0.9
 -1 7 0 17.19 0.81
 1 7 0 16.95 0.88
 1 7 0 18.56 0.78
 -1 7 0 17.8 0.84
 2 -7 0 0.27 0.27
 -2 -7 0 0.18 0.25
 2 7 0 0.11 0.18
 2 7 0 0.21 0.25
 -2 7 0 0 0.22
 -2 7 0 -0.47 0.17
 -3 -7 0 14.45 0.86
 3 -7 0 13.58 0.86
 3 7 0 13.42 0.7
 -3 7 0 13.46 0.68
 3 7 0 14.92 0.9
 -3 7 0 13.3 0.8
 4 -7 0 17.13 1.01
 -4 -7 0 16.03 0.96
 4 7 0 18.43 1.01
 -4 7 0 17.18 0.72
 4 7 0 16.11 0.76
 -4 7 0 17.9 0.99
 -5 -7 0 5.73 0.65
 5 -7 0 7.15 0.75
 5 7 0 5.18 0.72
 -5 7 0 7.13 0.68
 5 7 0 5.32 0.53
 6 -7 0 2.02 0.57
 -6 -7 0 0.61 0.39
 -6 7 0 0.39 0.37
 6 7 0 0.27 0.4
 6 7 0 -0.2 0.2
 7 -7 0 3.22 0.73
 7 -7 0 3.73 0.24
 -7 7 0 3.34 0.65
 7 7 0 2.68 0.47
 7 7 0 2.71 0.57
 8 7 0 0.42 0.34
 8 7 0 0.03 0.38
 -8 7 0 0.58 0.47
 8 7 0 0.67 0.33
 9 -7 0 13.82 1.22
 -9 7 0 15.34 1.2
 9 7 0 13.71 0.88
 9 7 0 12.65 1.02
 9 7 0 12.98 0.98
 10 -7 0 7.2 1.13
 -10 7 0 6.33 0.95
 10 7 0 5.58 0.95
 10 7 0 6.19 0.79
 10 7 0 5.57 0.9
 11 -7 0 1.99 0.73
 11 7 0 3.42 0.65
 11 7 0 2.02 0.53
 11 7 0 2.21 0.56
 -11 7 0 2.11 0.67
 12 -7 0 4.95 1.08
 12 7 0 6.47 0.81
 12 7 0 5.4 1.02
 12 7 0 7.02 0.96
 -12 7 0 5.41 1
 13 -7 0 2.15 0.89
 13 7 0 1.3 0.6
 13 7 0 2.1 0.62
 13 7 0 3.18 0.81
 -13 7 0 2.31 0.76
 14 -7 0 -0.23 0.54
 -14 -7 0 -0.24 0.44
 -14 7 0 0.03 0.56
 14 7 0 0.15 0.59
 14 7 0 0.19 0.52
 -15 -7 0 2.05 0.75
 15 -7 0 0.96 0.8
 -15 7 0 1.06 0.7
 15 7 0 1.38 0.61
 15 7 0 0.18 0.53
 16 -7 0 -0.1 0.57
 -16 -7 0 1.4 0.7
 -16 7 0 2.62 0.9
 16 7 0 1.16 0.6
 16 7 0 0.83 0.74
 -17 -7 0 0.04 0.57
 17 -7 0 0.2 0.87
 -17 7 0 -0.24 0.68
 17 7 0 0.32 0.61
 -18 -7 0 -0.09 0.56
 18 -7 0 -0.06 0.74
 18 7 0 -0.11 0.55
 -18 7 0 0.06 0.73
 -19 -7 0 -0.7 0.44
 19 -7 0 1.45 0.95
 -19 7 0 -0.9 0.54
 19 7 0 -1.03 0.64
 -20 -7 0 1.73 0.76
 20 -7 0 -1.05 0.8
 20 7 0 0.89 0.85
 -20 7 0 0.22 0.79
 -21 -7 0 0.44 0.7
 21 -7 0 -0.72 0.62
 21 7 0 1.64 0.9
 -21 7 0 0.19 0.81
 0 -8 0 83.1 2.11
 0 8 0 86.8 1.95
 0 8 0 80.38 2.04
 1 -8 0 3.38 0.54
 -1 -8 0 3.13 0.52
 -1 8 0 3.56 0.52
 -1 8 0 3.83 0.55
 1 8 0 3.89 0.49
 1 8 0 3.11 0.53
 -2 -8 0 5.23 0.56
 2 -8 0 4.99 0.55
 -2 8 0 5.49 0.64
 2 8 0 5.17 0.5
 2 8 0 6.36 0.65
 -2 8 0 5.43 0.55
 -3 -8 0 34.59 1.38
 3 -8 0 32.86 1.39
 -3 8 0 33.12 1.13
 3 8 0 35.03 1.15
 3 8 0 36.53 1.42
 -3 8 0 35.05 1.33
 4 -8 0 21.44 1.16
 -4 -8 0 21.03 1.14
 4 8 0 22.62 1.16
 -4 8 0 23.3 1.15
 4 8 0 20.33 0.89
 -4 8 0 22.01 0.88
 5 -8 0 26.1 1.36
 5 -8 0 26.41 0.98
 -5 -8 0 25.81 1.31
 5 8 0 25.66 1.03
 5 8 0 29.1 1.39
 -5 8 0 24.41 1.22
 6 -8 0 2.55 0.63
 6 -8 0 2.13 0.37
 -6 -8 0 1.23 0.54
 6 8 0 1.15 0.44
 6 8 0 1.38 0.34
 -6 8 0 2.15 0.56
 7 -8 0 1.5 0.56
 7 -8 0 2.14 0.31
 -7 -8 0 2.7 0.65
 -7 8 0 1.54 0.49
 7 8 0 1.61 0.59
 7 8 0 2.02 0.43
 8 -8 0 0.76 0.52
 -8 -8 0 0.65 0.45
 -8 8 0 0.9 0.47
 8 8 0 0.86 0.47
 8 8 0 0.86 0.35
 9 -8 0 0.48 0.47
 9 8 0 0.57 0.45
 9 8 0 0.05 0.34
 -9 8 0 -0.13 0.4
 9 8 0 0.24 0.23
 10 -8 0 -0.72 0.41
 -10 8 0 -0.18 0.36
 10 8 0 0.28 0.38
 10 8 0 0.5 0.37
 10 8 0 0.05 0.39
 11 -8 0 5.12 1.03
 11 8 0 5.3 0.79
 11 8 0 5.42 0.86
 11 8 0 5.98 0.97
 -11 8 0 6.52 1.04
 12 -8 0 0.11 0.57
 -12 8 0 0.44 0.56
 12 8 0 -0.02 0.33
 12 8 0 1.31 0.63
 12 8 0 1.26 0.38
 13 -8 0 -0.15 0.54
 13 8 0 -0.09 0.36
 13 8 0 -0.49 0.32
 13 8 0 -0.24 0.37
 -13 8 0 0.45 0.57
 -14 -8 0 2.49 0.73
 14 -8 0 0.86 0.71
 14 8 0 1.04 0.58
 -14 8 0 2.82 0.88
 14 8 0 2.18 0.8
 15 -8 0 1.76 0.95
 -15 -8 0 1.51 0.67
 15 8 0 0.94 0.6
 15 8 0 1.55 0.64
 -15 8 0 1.54 0.86
 16 -8 0 1.28 0.89
 -16 -8 0 -0.44 0.43
 16 8 0 0.37 0.46
 16 8 0 0.44 0.71
 -16 8 0 -0.19 0.61
 -17 -8 0 0.64 0.65
 17 -8 0 0.1 0.69
 17 8 0 0.4 0.65
 -17 8 0 0.46 0.69
 17 8 0 0.56 0.54
 18 -8 0 0.32 0.78
 -18 -8 0 0.3 0.59
 -18 8 0 0.32 0.77
 18 8 0 -0.25 0.51
 -19 -8 0 0.2 0.57
 19 -8 0 -0.14 0.78
 -19 8 0 0.13 0.75
 19 8 0 0.18 0.71
 -20 -8 0 0.71 0.69
 20 -8 0 -0.56 0.92
 20 8 0 1.62 1.01
 -20 8 0 0.73 0.82
 21 -8 0 -0.18 0.79
 -21 8 0 0.18 0.75
 21 8 0 1.62 1.06
 0 -9 0 0.21 0.27
 0 9 0 0.2 0.23
 0 9 0 0.39 0.31
 1 -9 0 1.11 0.38
 -1 -9 0 0.94 0.37
 -1 9 0 1.48 0.41
 -1 9 0 1.52 0.42
 1 9 0 0.67 0.35
 1 9 0 1.09 0.33
 -2 -9 0 0.81 0.39
 2 -9 0 1.24 0.42
 2 9 0 0.92 0.41
 -2 9 0 1.08 0.37
 -2 9 0 1.23 0.39
 2 9 0 0.79 0.33
 3 -9 0 23.67 1.22
 -3 -9 0 22.6 1.16
 3 9 0 19.3 0.92
 3 9 0 22.92 1.2
 -3 9 0 22.01 1
 -3 9 0 21.96 1.13
 4 -9 0 11.44 0.92
 -4 -9 0 11.25 0.89
 -4 9 0 11.53 0.72
 -4 9 0 12.94 0.97
 4 9 0 11.9 0.73
 4 9 0 12.37 0.97
 5 -9 0 0.71 0.48
 -5 -9 0 -0.09 0.31
 5 9 0 0.3 0.28
 5 9 0 0.11 0.3
 -5 9 0 -0.33 0.31
 -6 -9 0 6.84 0.94
 6 -9 0 6.91 0.51
 6 -9 0 7.47 1.02
 6 9 0 6.14 0.91
 -6 9 0 6.37 0.86
 6 9 0 5.75 0.63
 -7 -9 0 3.15 0.72
 7 -9 0 3.32 0.79
 7 -9 0 2.5 0.34
 7 9 0 3.54 0.71
 7 9 0 3.48 0.55
 -7 9 0 2.29 0.64
 8 -9 0 -0.45 0.38
 -8 -9 0 0.35 0.39
 8 -9 0 0.09 0.2
 8 9 0 -0.29 0.28
 -8 9 0 -0.77 0.28
 8 9 0 0.49 0.38
 9 -9 0 0.66 0.53
 -9 -9 0 0.19 0.41
 9 9 0 -0.19 0.45
 9 9 0 1.29 0.34
 -9 9 0 0.05 0.43
 10 -9 0 0.89 0.67
 -10 -9 0 0.79 0.54
 10 9 0 1.02 0.45
 10 9 0 0.28 0.39
 -10 9 0 0.74 0.48
 11 -9 0 0.48 0.63
 -11 9 0 0.57 0.57
 11 9 0 1.64 0.58
 11 9 0 1.68 0.59
 12 -9 0 0.45 0.61
 12 9 0 -0.21 0.43
 -12 9 0 -0.56 0.43
 12 9 0 0.15 0.29
 12 9 0 -0.2 0.43
 13 -9 0 -0.43 0.59
 13 9 0 0.13 0.37
 13 9 0 0.5 0.48
 13 9 0 0.16 0.41
 -13 9 0 0.52 0.58
 14 -9 0 0.04 0.67
 14 9 0 0.12 0.54
 14 9 0 0.77 0.49
 14 9 0 -0.08 0.38
 -14 9 0 1.75 0.77
 15 -9 0 -0.23 0.78
 -15 -9 0 0.15 0.47
 15 9 0 0.05 0.52
 -15 9 0 -0.18 0.62
 15 9 0 -0.58 0.35
 -16 -9 0 2.86 0.77
 16 -9 0 3.48 1.17
 16 9 0 3.16 0.95
 16 9 0 2.3 0.64
 -16 9 0 3.51 1.03
 -17 -9 0 -0.09 0.47
 17 -9 0 -0.87 0.56
 -17 9 0 1.36 0.8
 17 9 0 -0.04 0.69
 17 9 0 0.56 0.59
 -18 -9 0 0.31 0.65
 18 -9 0 1.51 1.11
 -18 9 0 -0.56 0.69
 18 9 0 -0.31 0.61
 -19 -9 0 -0.03 0.62
 19 -9 0 -0.43 0.61
 -19 9 0 0.48 0.84
 19 9 0 0.64 0.67
 20 -9 0 0.22 0.83
 -20 9 0 -0.04 0.73
 20 9 0 0.68 0.76
 21 -9 0 1.81 1.09
 0 -10 0 6.26 0.67
 0 10 0 6.74 0.81
 0 10 0 6.29 0.63
 1 -10 0 0.1 0.31
 -1 -10 0 0.24 0.31
 -1 10 0 0.16 0.29
 1 10 0 -0.24 0.24
 1 10 0 0.24 0.34
 -1 10 0 0.12 0.31
 -2 -10 0 7.36 0.73
 2 -10 0 7.14 0.72
 2 10 0 7.84 0.78
 -2 10 0 7.25 0.74
 2 10 0 7.46 0.64
 -2 10 0 7.57 0.7
 3 -10 0 0.1 0.32
 -3 -10 0 -0.35 0.24
 3 10 0 0.11 0.22
 3 10 0 0.27 0.33
 -3 10 0 -0.11 0.27
 -3 10 0 0.14 0.32
 4 -10 0 0.23 0.38
 -4 -10 0 0.01 0.31
 -4 10 0 0.18 0.34
 4 10 0 0.29 0.3
 4 10 0 -0.01 0.26
 -4 10 0 0.18 0.28
 5 -10 0 0.4 0.44
 -5 -10 0 0.25 0.36
 5 10 0 -0.43 0.29
 5 10 0 0.27 0.3
 -5 10 0 1.19 0.49
 6 -10 0 1.09 0.38
 -6 -10 0 1.2 0.49
 6 -10 0 1.53 0.57
 -6 10 0 0.64 0.41
 6 10 0 1.63 0.35
 6 10 0 1.6 0.54
 -7 -10 0 0.11 0.41
 7 -10 0 -0.13 0.24
 7 -10 0 -0.12 0.44
 7 10 0 0.03 0.28
 7 10 0 0.96 0.42
 -7 10 0 -0.51 0.34
 8 -10 0 3.59 0.35
 -8 -10 0 3.45 0.77
 8 -10 0 3.13 0.84
 -8 10 0 3.67 0.75
 8 10 0 2.25 0.68
 8 10 0 3.08 0.57
 -9 -10 0 4.33 0.91
 9 -10 0 3.14 0.84
 9 10 0 4.91 0.65
 -9 10 0 4.46 0.85
 9 10 0 4.55 0.83
 -10 -10 0 -0.23 0.37
 10 -10 0 -0.48 0.52
 -10 10 0 -0.07 0.46
 10 10 0 0.39 0.53
 10 10 0 0.71 0.34
 -11 -10 0 3.61 0.91
 11 -10 0 4.45 1.03
 -11 10 0 3.78 0.91
 11 10 0 3.39 0.71
 11 10 0 3.46 0.8
 12 -10 0 0.77 0.71
 -12 -10 0 1.49 0.73
 12 10 0 0.73 0.47
 12 10 0 0.21 0.5
 -12 10 0 1.4 0.73
 -13 -10 0 2.49 0.89
 13 -10 0 2.27 0.93
 13 10 0 2.3 0.61
 -13 10 0 3.03 0.85
 13 10 0 1.84 0.69
 -14 -10 0 5.15 1.14
 14 -10 0 3.98 1.14
 14 10 0 5.26 0.85
 14 10 0 5.18 0.95
 -14 10 0 6.3 1.24
 15 -10 0 0.89 0.89
 -15 -10 0 1.66 0.67
 15 10 0 1.59 0.66
 -15 10 0 1.48 0.79
 -16 -10 0 0.37 0.53
 16 -10 0 0.78 0.86
 -16 10 0 0.2 0.76
 16 10 0 0.89 0.62
 -17 -10 0 2.98 0.82
 17 -10 0 1.95 1.02
 -17 10 0 2.28 0.93
 17 10 0 1.76 0.72
 18 -10 0 2.45 1.26
 -18 -10 0 0.88 0.77
 -18 10 0 0.82 0.81
 19 -10 0 0.25 0.83
 -19 10 0 0.44 0.89
 -20 -10 0 1.18 0.82
 20 -10 0 1.01 1.03
 -20 10 0 0.29 0.84
 0 -11 0 0.15 0.34
 0 11 0 0.14 0.34
 0 11 0 -0.33 0.22
 -1 -11 0 0.39 0.33
 1 -11 0 0.21 0.3
 -1 11 0 0.15 0.34
 -1 11 0 0.15 0.29
 1 11 0 -0.22 0.3
 1 11 0 0.11 0.35
 2 -11 0 1.34 0.47
 -2 -11 0 0.84 0.44
 2 11 0 0.88 0.41
 2 11 0 1.22 0.37
 -2 11 0 1.08 0.42
 -2 11 0 1.44 0.47
 3 -11 0 13.64 1.02
 -3 -11 0 12.84 0.99
 -3 11 0 12.83 0.96
 -3 11 0 13.6 0.89
 3 11 0 12.45 1.03
 3 11 0 13.13 0.81
 -4 -11 0 2.56 0.63
 4 -11 0 2.47 0.63
 -4 11 0 2.4 0.55
 4 11 0 2.42 0.49
 4 11 0 1.77 0.55
 -4 11 0 2.23 0.51
 -5 -11 0 3.3 0.71
 5 -11 0 3.11 0.73
 -5 11 0 4.03 0.77
 5 11 0 3.62 0.56
 5 11 0 1.89 0.6
 -5 11 0 3.66 0.56
 6 -11 0 1.76 0.59
 6 -11 0 2.73 0.44
 -6 -11 0 1.85 0.57
 6 11 0 2.17 0.59
 -6 11 0 2.04 0.6
 6 11 0 1.86 0.39
 7 -11 0 1.09 0.61
 7 -11 0 2.03 0.44
 -7 -11 0 1.7 0.62
 -7 11 0 1.73 0.59
 7 11 0 1.27 0.41
 7 11 0 0.66 0.54
 -8 -11 0 9.47 1.02
 8 -11 0 9.91 1.13
 8 -11 0 10.47 0.61
 8 11 0 11.45 0.87
 8 11 0 11.08 1.07
 -8 11 0 11.87 1.34
 9 -11 0 1.17 0.72
 -9 -11 0 1.1 0.58
 -9 11 0 1.09 0.59
 9 11 0 2.1 0.48
 9 11 0 0.8 0.6
 10 -11 0 4.69 1.05
 -10 -11 0 5.26 1.03
 10 11 0 5.16 0.95
 -10 11 0 5.11 1.01
 10 11 0 6.48 0.76
 11 -11 0 0.21 0.62
 -11 -11 0 0.05 0.54
 11 11 0 0.1 0.44
 11 11 0 -0.21 0.46
 -11 11 0 0.06 0.5
 12 -11 0 6.64 1.28
 -12 -11 0 6.5 1.22
 12 11 0 9.03 1.06
 -12 11 0 7.73 1.22
 12 11 0 5.85 0.99
 -13 -11 0 0.17 0.64
 13 -11 0 -0.37 0.62
 13 11 0 -0.55 0.46
 13 11 0 0.2 0.42
 -13 11 0 -0.52 0.5
 -14 -11 0 1.95 0.79
 14 -11 0 0.63 0.83
 14 11 0 0.51 0.51
 14 11 0 0.75 0.59
 -14 11 0 2.19 0.89
 -15 -11 0 2.73 0.93
 15 -11 0 2.06 1.04
 15 11 0 3.12 0.89
 15 11 0 3.57 0.77
 -15 11 0 2.94 1.01
 16 -11 0 0.26 0.75
 -16 -11 0 0.08 0.47
 -16 -11 0 -0.07 0.64
 -16 11 0 -1.58 0.46
 16 11 0 0.3 0.7
 -17 -11 0 1.2 0.78
 -17 -11 0 1.83 0.73
 17 -11 0 1.51 1.07
 -17 11 0 1.64 0.93
 17 11 0 1.2 0.63
 18 -11 0 1.88 1.2
 -18 -11 0 1.76 0.89
 18 11 0 0.93 0.71
 -18 11 0 0.18 0.78
 19 -11 0 1.48 1.08
 -19 -11 0 3.4 1.12
 -19 11 0 2.17 1.03
 20 -11 0 1.57 1.1
 -20 -11 0 0.81 0.81
 -20 11 0 0.72 0.85
 0 -12 0 2.55 0.6
 0 12 0 3.09 0.56
 0 12 0 3.25 0.69
 -1 -12 0 3.09 0.63
 1 -12 0 3.08 0.62
 -1 12 0 4.07 0.69
 -1 12 0 2.96 0.56
 1 12 0 3.18 0.69
 1 12 0 3.79 0.64
 -2 -12 0 1.17 0.47
 2 -12 0 1.05 0.47
 -2 12 0 1.08 0.45
 2 12 0 1.44 0.39
 -2 12 0 0.79 0.44
 2 12 0 0.46 0.44
 -3 -12 0 2.84 0.65
 3 -12 0 2.82 0.64
 3 12 0 2.36 0.47
 3 12 0 2.73 0.68
 -3 12 0 2.23 0.58
 -3 12 0 2.27 0.55
 -4 -12 0 4.93 0.84
 4 -12 0 4.34 0.8
 -4 12 0 5.92 0.82
 4 12 0 4.62 0.81
 -4 12 0 5.23 0.72
 4 12 0 5.21 0.7
 5 -12 0 0.22 0.45
 -5 -12 0 0.48 0.38
 -5 12 0 -0.52 0.34
 5 12 0 0.45 0.38
 5 12 0 -0.07 0.28
 -5 12 0 0.53 0.35
 6 -12 0 4.3 0.87
 -6 -12 0 3.15 0.74
 6 -12 0 5.17 0.64
 6 12 0 4.66 0.61
 6 12 0 4.12 0.88
 -6 12 0 4.09 0.8
 -7 -12 0 2.73 0.76
 7 -12 0 2.57 0.79
 7 -12 0 3.35 0.52
 -7 12 0 1.49 0.59
 7 12 0 2.84 0.73
 7 12 0 3.31 0.59
 -8 -12 0 3.78 0.84
 8 -12 0 4.83 0.61
 8 -12 0 3.54 0.9
 8 12 0 4.25 0.95
 8 12 0 4.26 0.7
 -8 12 0 3.34 0.83
 9 -12 0 1.61 0.75
 -9 -12 0 1.78 0.69
 9 12 0 2.55 0.55
 -9 12 0 2.03 0.7
 9 12 0 2.11 0.71
 10 -12 0 0.73 0.66
 -10 -12 0 0.31 0.51
 -10 12 0 -0.28 0.5
 10 12 0 0.6 0.3
 10 12 0 0.26 0.54
 -11 -12 0 7.8 1.31
 11 -12 0 7.02 1.28
 11 12 0 5.86 1.02
 -11 12 0 6.67 1.18
 11 12 0 5.42 0.76
 12 -12 0 0.92 0.81
 -12 -12 0 -0.17 0.53
 -12 12 0 0.17 0.62
 12 12 0 0.07 0.43
 12 12 0 0.14 0.61
 13 -12 0 3.22 1.01
 -13 -12 0 3.09 1.03
 13 12 0 2.79 0.73
 -13 12 0 2.96 0.93
 13 12 0 3.95 0.88
 -14 -12 0 1.24 0.85
 14 -12 0 2.31 1.02
 14 12 0 2.6 0.69
 14 12 0 1.62 0.59
 -14 12 0 2.36 0.91
 15 -12 0 1.72 1.02
 -15 -12 0 1.18 0.66
 15 12 0 1.2 0.56
 15 12 0 1.71 0.64
 -15 12 0 0.65 0.77
 -16 -12 0 0.22 0.5
 -16 -12 0 0.16 0.57
 16 -12 0 0.11 0.74
 16 12 0 0.06 0.53
 -16 12 0 1.57 0.78
 -17 -12 0 0.5 0.72
 17 -12 0 0.64 0.9
 -17 12 0 -0.8 0.68
 17 12 0 0.45 0.59
 -18 -12 0 3.44 1.12
 18 -12 0 3.38 1.38
 18 12 0 1.75 0.81
 -18 12 0 2.87 1.05
 -19 -12 0 1.01 0.85
 19 -12 0 -0.63 0.74
 -19 12 0 -0.82 0.84
 0 -13 0 0.25 0.41
 0 13 0 -0.01 0.28
 0 13 0 0.29 0.39
 1 -13 0 1.01 0.48
 -1 -13 0 0.48 0.43
 -1 13 0 1.57 0.43
 1 13 0 1.76 0.6
 -1 13 0 0.44 0.44
 1 13 0 1.69 0.49
 2 -13 0 0.02 0.37
 -2 -13 0 -0.02 0.35
 -2 13 0 0.71 0.38
 2 13 0 0.62 0.29
 2 13 0 -0.56 0.31
 -2 13 0 0.38 0.38
 3 -13 0 1.17 0.52
 -3 -13 0 1.86 0.58
 3 13 0 1.4 0.42
 -3 13 0 1.45 0.48
 3 13 0 1.43 0.59
 -3 13 0 1.77 0.56
 -4 -13 0 0.71 0.45
 4 -13 0 0.19 0.44
 4 13 0 0.51 0.39
 -4 13 0 -0.02 0.33
 4 13 0 0.4 0.45
 -4 13 0 1.37 0.44
 -5 -13 0 1.84 0.61
 5 -13 0 1.53 0.64
 5 13 0 1.3 0.46
 -5 13 0 0.68 0.48
 5 13 0 2.3 0.66
 6 -13 0 11.2 0.87
 -6 -13 0 8.64 0.96
 6 -13 0 9.08 1.04
 6 13 0 10.59 1.32
 -6 13 0 9.73 1.18
 6 13 0 9.97 0.8
 7 -13 0 3.18 0.86
 -7 -13 0 2.67 0.74
 7 -13 0 4.1 0.61
 7 13 0 3.44 0.85
 -7 13 0 3.03 0.78
 7 13 0 3.32 0.58
 8 -13 0 1.69 0.45
 8 -13 0 1.37 0.64
 -8 -13 0 0.95 0.56
 -8 13 0 1.93 0.72
 8 13 0 0.65 0.45
 8 13 0 2.47 0.73
 9 -13 0 0.72 0.69
 -9 -13 0 0.11 0.5
 9 13 0 -0.21 0.46
 -9 13 0 0.52 0.55
 9 13 0 -0.09 0.33
 -10 -13 0 3.18 0.91
 10 -13 0 4.22 1.03
 10 13 0 3.37 0.87
 -10 13 0 4.69 1.05
 10 13 0 4.88 0.73
 -11 -13 0 5.12 1.08
 11 -13 0 4.56 1.11
 11 13 0 3.16 0.85
 -11 13 0 3.33 1.01
 11 13 0 3.1 0.63
 -12 -13 0 1.83 0.86
 12 -13 0 1.26 0.86
 -12 13 0 1.95 0.79
 12 13 0 1.24 0.48
 12 13 0 0.88 0.67
 13 -13 0 -0.6 0.61
 -13 -13 0 -0.25 0.48
 -13 13 0 -1.43 0.45
 13 13 0 0.14 0.4
 13 13 0 0.16 0.66
 -14 -13 0 0.65 0.67
 14 -13 0 -0.38 0.64
 14 13 0 0.8 0.47
 -14 13 0 1.27 0.79
 14 13 0 -0.16 0.53
 -15 -13 0 0.64 0.75
 15 -13 0 0.08 0.76
 -15 13 0 -0.13 0.61
 15 13 0 0.7 0.62
 16 -13 0 0.63 0.75
 -16 -13 0 0.16 0.6
 -16 13 0 0.45 0.75
 16 13 0 0.7 0.68
 17 -13 0 1.27 1.02
 -17 -13 0 1.3 0.74
 -17 13 0 -0.26 0.64
 17 13 0 1.01 0.67
 -18 -13 0 1.76 0.87
 18 -13 0 -0.5 0.93
 -18 13 0 -0.6 0.74
 18 13 0 1.2 0.7
 19 -13 0 -1.77 0.68
 -19 -13 0 0.17 0.72
 -19 -13 0 -0.73 0.59
 -19 13 0 1.7 0.91
 0 -14 0 7.64 1.01
 0 14 0 7.36 0.91
 0 14 0 8.01 1.06
 1 -14 0 4.46 0.81
 -1 -14 0 4.2 0.79
 -1 14 0 5.11 0.86
 1 14 0 4.42 0.83
 -1 14 0 5.08 0.75
 1 14 0 5.01 0.76
 2 -14 0 6.31 0.96
 -2 -14 0 6.04 0.92
 -2 14 0 6.3 0.91
 2 14 0 5.86 0.75
 -2 14 0 6.99 0.92
 2 14 0 5.9 0.97
 -3 -14 0 3.93 0.8
 3 -14 0 3.84 0.77
 -3 14 0 3.27 0.69
 3 14 0 2.87 0.75
 -3 14 0 3.38 0.73
 3 14 0 3.39 0.62
 4 -14 0 5.71 0.96
 -4 -14 0 5.54 0.95
 4 14 0 5.53 0.78
 -4 14 0 6.42 0.9
 4 14 0 6.14 1.05
 -4 14 0 5.8 0.88
 -5 -14 0 9.8 1.03
 5 -14 0 11.57 1.15
 5 14 0 10.73 0.9
 -5 14 0 11.47 1.1
 5 14 0 12.74 1.27
 6 -14 0 0.16 0.36
 -6 -14 0 0.06 0.43
 6 -14 0 1.01 0.6
 -6 14 0 0.62 0.54
 6 14 0 0.79 0.33
 6 14 0 0.56 0.57
 -7 -14 0 7.32 1.11
 7 -14 0 7.28 1.19
 7 -14 0 7.3 0.89
 7 14 0 7.51 1.17
 -7 14 0 5.86 1
 7 14 0 7.39 0.76
 -8 -14 0 0.97 0.63
 8 -14 0 1.39 0.69
 8 14 0 1.41 0.62
 8 14 0 1.19 0.46
 -8 14 0 1.94 0.76
 9 -14 0 0.71 0.67
 -9 -14 0 0.2 0.47
 -9 14 0 0.26 0.59
 9 14 0 0.2 0.44
 9 14 0 -0.15 0.47
 10 -14 0 0.53 0.62
 -10 -14 0 0.42 0.62
 10 14 0 0 0.4
 -10 14 0 -0.58 0.46
 10 14 0 0.61 0.54
 -11 -14 0 0.58 0.56
 11 -14 0 0.49 0.68
 11 14 0 -0.76 0.47
 -11 14 0 0.91 0.73
 11 14 0 0.12 0.39
 -12 -14 0 1.03 0.78
 12 -14 0 0.71 0.83
 -12 14 0 0.91 0.75
 12 14 0 1.45 0.66
 12 14 0 1.25 0.6
 -13 -14 0 -1.06 0.48
 13 -14 0 0.4 0.79
 13 14 0 0.38 0.56
 -13 14 0 0.67 0.75
 13 14 0 0.65 0.56
 -14 -14 0 1.05 0.61
 14 -14 0 0.89 0.8
 14 14 0 0.74 0.69
 -14 14 0 -0.99 0.51
 -15 -14 0 0.42 0.58
 15 -14 0 -0.17 0.77
 15 14 0 -0.03 0.71
 -15 14 0 0.48 0.82
 16 -14 0 -0.35 0.7
 -16 -14 0 -1.3 0.5
 -16 14 0 -0.9 0.76
 16 14 0 -0.6 0.67
 17 -14 0 0.41 0.89
 -17 -14 0 0.29 0.71
 -17 14 0 -0.73 0.64
 17 14 0 0.59 0.72
 -18 -14 0 0.49 0.74
 18 -14 0 0.12 1.06
 -18 14 0 4.66 1.39
 18 14 0 0.24 0.64
 0 -15 0 0.28 0.4
 0 15 0 0.06 0.42
 0 15 0 -0.02 0.39
 1 -15 0 0.16 0.43
 -1 -15 0 0.55 0.44
 1 15 0 0.44 0.4
 -1 15 0 0.85 0.53
 -1 15 0 1.18 0.42
 1 15 0 0.03 0.42
 -2 -15 0 2.03 0.65
 2 -15 0 1.6 0.62
 -2 15 0 1.77 0.62
 -2 15 0 1.92 0.55
 2 15 0 0.99 0.57
 2 15 0 1.68 0.48
 -3 -15 0 4.07 0.81
 3 -15 0 4.39 0.86
 3 15 0 4.2 0.87
 -3 15 0 4.19 0.82
 -3 15 0 3.31 0.76
 3 15 0 3.93 0.64
 4 -15 0 3.96 0.86
 -4 -15 0 3.27 0.78
 -4 15 0 3.08 0.7
 4 15 0 2.1 0.78
 4 15 0 3.21 0.63
 -4 15 0 4.12 0.82
 -5 -15 0 1.19 0.58
 5 -15 0 1.31 0.67
 5 -15 0 2.21 0.52
 5 15 0 1.69 0.69
 -5 15 0 1.29 0.59
 5 15 0 1.93 0.54
 6 -15 0 8.45 1.24
 -6 -15 0 8.3 1.23
 6 -15 0 8.38 0.81
 -6 15 0 10.31 1.3
 6 15 0 10.02 1.37
 6 15 0 9.57 0.85
 -7 -15 0 -0.06 0.44
 7 -15 0 0.1 0.45
 7 -15 0 -0.11 0.57
 7 15 0 1.21 0.61
 7 15 0 1.79 0.45
 -7 15 0 0.12 0.51
 -8 -15 0 6.1 1.11
 8 -15 0 7.47 1.26
 -8 15 0 5.97 1.11
 8 15 0 8.27 0.93
 8 15 0 7.22 1.24
 -9 -15 0 -0.72 0.43
 9 -15 0 0.49 0.72
 9 15 0 0.5 0.38
 9 15 0 -0.42 0.4
 -9 15 0 0.17 0.61
 10 -15 0 0.98 0.77
 -10 -15 0 0.14 0.53
 10 15 0 0.1 0.55
 -10 15 0 1.79 0.73
 10 15 0 0.87 0.43
 -11 -15 0 1.68 0.84
 11 -15 0 1.51 0.84
 -11 15 0 2.1 0.9
 11 15 0 1.62 0.55
 11 15 0 1.58 0.67
 -12 -15 0 2.18 0.82
 12 -15 0 2.08 1.03
 12 15 0 1.69 0.72
 -12 15 0 2.7 0.95
 -13 -15 0 0.27 0.56
 13 -15 0 0 0.68
 -13 15 0 -0.4 0.63
 13 15 0 0.21 0.67
 14 -15 0 0.8 0.84
 -14 -15 0 -0.34 0.64
 14 15 0 -0.87 0.41
 -14 15 0 1.19 0.79
 15 -15 0 -0.84 0.64
 -15 -15 0 0.05 0.65
 -15 15 0 -1.33 0.59
 15 15 0 -0.53 0.48
 -16 -15 0 -0.59 0.61
 16 -15 0 0.58 0.91
 -16 15 0 1.7 0.98
 16 15 0 1.06 0.66
 17 -15 0 0.5 0.85
 -17 15 0 -0.99 0.54
 17 15 0 0.45 0.73
 18 -15 0 1.56 1.18
 18 15 0 -0.8 0.6
 -18 15 0 0.18 0.92
 0 -16 0 0.28 0.45
 0 16 0 0.22 0.44
 0 16 0 -0.29 0.39
 1 -16 0 0.17 0.42
 -1 -16 0 0.15 0.45
 -1 16 0 0.78 0.42
 -1 16 0 0.11 0.49
 1 16 0 1.51 0.56
 1 16 0 -0.15 0.5
 2 -16 0 0.58 0.56
 -2 -16 0 0.4 0.5
 2 16 0 0.89 0.52
 -2 16 0 0.3 0.41
 2 16 0 1.26 0.48
 -2 16 0 0.9 0.57
 -3 -16 0 4.57 0.88
 3 -16 0 4.33 0.9
 -3 16 0 4.82 0.91
 3 16 0 4.24 0.96
 -3 16 0 4.29 0.83
 3 16 0 4.89 0.72
 -4 -16 0 5.27 0.99
 4 -16 0 4.98 0.94
 -4 16 0 4.88 0.85
 4 16 0 5.79 0.82
 4 16 0 4.84 1.02
 -4 16 0 6.57 1.01
 -5 -16 0 7.73 1.17
 5 -16 0 6.13 1.12
 5 -16 0 5.39 0.87
 5 16 0 9.33 1.04
 -5 16 0 6.01 1
 5 16 0 5.97 1.19
 6 -16 0 2.05 0.5
 6 -16 0 0.95 0.61
 -6 -16 0 0.51 0.55
 6 16 0 0.36 0.43
 6 16 0 1.76 0.8
 -6 16 0 0.95 0.63
 7 -16 0 4.29 0.76
 -7 -16 0 4.6 0.99
 7 -16 0 4.21 1.03
 7 16 0 5 0.78
 7 16 0 4.59 1.08
 -7 16 0 5.38 1.06
 8 -16 0 5.37 1.12
 -8 -16 0 5.99 1.1
 8 16 0 5.6 0.87
 -8 16 0 4.52 0.96
 8 16 0 5.74 1.12
 9 -16 0 0.87 0.77
 -9 -16 0 0.91 0.64
 9 16 0 1.39 0.52
 9 16 0 0.32 0.7
 -9 16 0 1.3 0.72
 -10 -16 0 -0.26 0.5
 10 -16 0 0.66 0.69
 10 16 0 0.85 0.43
 10 16 0 0.5 0.59
 -10 16 0 -0.45 0.56
 11 -16 0 0.13 0.68
 -11 -16 0 0.67 0.58
 11 16 0 -0.57 0.56
 -11 16 0 0.32 0.68
 -12 -16 0 -0.09 0.58
 12 -16 0 0.18 0.76
 12 16 0 0.46 0.6
 -12 16 0 -0.36 0.56
 -13 -16 0 0.25 0.67
 13 -16 0 0.11 0.78
 -13 16 0 -0.66 0.55
 13 16 0 0.78 0.71
 -14 -16 0 -0.1 0.61
 14 -16 0 -0.26 0.74
 -14 16 0 0.37 0.73
 14 16 0 -0.2 0.76
 15 -16 0 2.1 1.09
 15 16 0 1.15 0.71
 -15 16 0 0.32 0.74
 16 -16 0 0.3 0.95
 -16 16 0 0.85 0.98
 16 16 0 0.7 0.84
 17 -16 0 1.05 0.99
 17 16 0 1.43 0.92
 -17 16 0 -1.56 0.61
 0 -17 0 -0.41 0.37
 0 17 0 0.24 0.43
 0 17 0 0.14 0.52
 1 -17 0 0.43 0.55
 -1 -17 0 0.19 0.5
 -1 17 0 0.81 0.45
 1 17 0 0.77 0.5
 -1 17 0 0.54 0.58
 1 17 0 1.42 0.66
 -2 -17 0 1.84 0.67
 2 -17 0 1.67 0.65
 -2 17 0 2.27 0.72
 -2 17 0 1.73 0.6
 2 17 0 1.58 0.56
 2 17 0 1.01 0.68
 3 -17 0 -0.05 0.49
 -3 -17 0 0.46 0.56
 -3 17 0 -0.17 0.44
 -3 17 0 0.84 0.55
 3 17 0 0.58 0.38
 3 17 0 0.39 0.59
 4 -17 0 12.79 1.23
 -4 -17 0 15.1 1.29
 4 17 0 12.62 1.02
 4 17 0 14.64 1.4
 -4 17 0 11.88 1.12
 5 -17 0 1.37 0.75
 5 -17 0 1.77 0.65
 -5 -17 0 2.05 0.76
 5 17 0 2.83 0.63
 5 17 0 2.06 0.84
 -5 17 0 0.91 0.61
 6 -17 0 0.06 0.51
 6 -17 0 -0.49 0.31
 -6 -17 0 -0.19 0.41
 -6 17 0 -0.08 0.53
 6 17 0 0.45 0.42
 6 17 0 0.44 0.59
 -7 -17 0 2.39 0.8
 7 -17 0 2.71 0.91
 7 17 0 1.79 0.72
 -7 17 0 2.04 0.78
 7 17 0 2.86 0.68
 8 -17 0 0 0.58
 -8 -17 0 -0.02 0.5
 8 17 0 0.82 0.5
 8 17 0 0.36 0.74
 -8 17 0 0.2 0.56
 -9 -17 0 0.25 0.5
 9 -17 0 -0.31 0.59
 -9 17 0 0.15 0.59
 9 17 0 0.65 0.48
 9 17 0 -0.15 0.5
 -10 -17 0 0.19 0.55
 10 -17 0 0.14 0.73
 -10 17 0 -0.22 0.57
 10 17 0 -0.58 0.64
 -11 -17 0 0.08 0.6
 11 -17 0 0.76 0.76
 -11 17 0 0.24 0.66
 11 17 0 0.92 0.65
 -12 -17 0 0.62 0.64
 12 -17 0 1 0.87
 -12 17 0 0.97 0.81
 12 17 0 1.47 0.78
 13 -17 0 0.62 0.88
 13 17 0 0.28 0.65
 -13 17 0 -0.59 0.67
 14 -17 0 1.08 0.94
 14 17 0 0.74 0.67
 -14 17 0 0.01 0.74
 15 -17 0 1.49 0.99
 -15 17 0 2.77 1.01
 15 17 0 -0.17 0.59
 16 -17 0 -0.31 0.83
 16 17 0 1.2 0.78
 -16 17 0 -1.72 0.67
 0 -18 0 0.46 0.5
 0 18 0 0.39 0.61
 0 18 0 -0.06 0.38
 -1 -18 0 0.42 0.53
 1 -18 0 0.41 0.61
 1 18 0 0.52 0.44
 -1 18 0 1.32 0.53
 1 18 0 0.39 0.57
 -1 18 0 0.26 0.52
 2 -18 0 3.15 0.81
 -2 -18 0 2.36 0.76
 -2 18 0 2.38 0.8
 2 18 0 1.58 0.57
 2 18 0 3.41 1
 -2 18 0 2.34 0.7
 -3 -18 0 0.04 0.54
 3 -18 0 1.11 0.68
 3 18 0 1.27 0.71
 -3 18 0 1.21 0.68
 -3 18 0 1.1 0.63
 3 18 0 1.13 0.55
 4 -18 0 3.61 0.89
 4 -18 0 3.22 0.82
 -4 -18 0 3.57 0.92
 4 18 0 3.65 0.76
 -4 18 0 3.61 0.83
 4 18 0 3.19 0.99
 5 -18 0 0.13 0.58
 -5 -18 0 1.1 0.6
 5 -18 0 0.36 0.49
 -5 18 0 0.85 0.61
 5 18 0 0.54 0.6
 5 18 0 -0.12 0.37
 -6 -18 0 0.86 0.64
 6 -18 0 1.19 0.7
 6 -18 0 0.2 0.38
 -6 18 0 0.32 0.61
 6 18 0 0.67 0.43
 6 18 0 -0.46 0.61
 7 -18 0 3.99 1.04
 -7 -18 0 3.53 0.95
 -7 18 0 2.92 0.85
 7 18 0 3.68 0.73
 7 18 0 4.55 1.06
 -8 -18 0 0.94 0.66
 8 -18 0 0.32 0.71
 -8 18 0 2.4 0.82
 8 18 0 0.92 0.71
 -9 -18 0 -0.5 0.48
 9 -18 0 0.05 0.64
 -9 18 0 0.4 0.6
 9 18 0 0.06 0.69
 10 -18 0 0.11 0.71
 -10 -18 0 0.88 0.64
 10 18 0 -0.01 0.57
 -10 18 0 0.27 0.63
 11 -18 0 0.88 0.87
 11 18 0 0.91 0.95
 -11 18 0 0.95 0.78
 12 -18 0 -0.03 0.74
 -12 18 0 -0.16 0.58
 12 18 0 0.56 0.49
 13 -18 0 6.21 1.43
 -13 18 0 5.49 1.35
 14 -18 0 1.09 0.95
 -14 18 0 1.57 0.87
 14 18 0 0.81 0.96
 15 -18 0 1.84 1
 -15 18 0 0.05 0.86
 15 18 0 1.76 1.03
 16 -18 0 1.36 1.1
 0 -19 0 -0.15 0.52
 0 19 0 0.47 0.41
 0 19 0 0.07 0.58
 -1 -19 0 0.28 0.5
 1 -19 0 0.28 0.5
 -1 19 0 -0.34 0.45
 1 19 0 0.08 0.59
 1 19 0 -0.18 0.34
 -1 19 0 0.28 0.47
 -2 -19 0 1.24 0.69
 2 -19 0 0.58 0.64
 2 19 0 1.02 0.48
 2 19 0 -0.01 0.58
 -2 19 0 0.04 0.58
 -2 19 0 0.14 0.5
 -3 -19 0 0.16 0.48
 3 -19 0 0.48 0.55
 3 19 0 0.91 0.72
 -3 19 0 -0.14 0.45
 3 19 0 0.88 0.51
 -4 -19 0 0.16 0.58
 4 -19 0 0.2 0.52
 4 -19 0 0.24 0.59
 4 19 0 0.43 0.49
 4 19 0 0.24 0.62
 -4 19 0 -0.03 0.44
 5 -19 0 2.15 0.7
 -5 -19 0 3.84 0.96
 5 -19 0 2.66 0.86
 5 19 0 3.22 0.74
 -5 19 0 2.6 0.82
 5 19 0 2.23 0.91
 -6 -19 0 3.89 0.93
 6 -19 0 2.06 0.89
 -6 19 0 3.07 0.89
 6 19 0 0.97 0.7
 6 19 0 1.76 0.6
 -7 -19 0 0.65 0.63
 7 -19 0 1.38 0.77
 -7 19 0 -0.36 0.51
 7 19 0 1.08 0.7
 8 -19 0 0.91 0.79
 -8 -19 0 1.72 0.78
 -8 19 0 1.48 0.76
 8 19 0 0.48 0.74
 9 -19 0 0.14 0.75
 9 19 0 0.55 0.75
 -9 19 0 -0.27 0.53
 10 -19 0 0.11 0.66
 -10 19 0 0.25 0.65
 10 19 0 -1.02 0.41
 11 -19 0 1.02 0.85
 -11 19 0 0.73 0.75
 11 19 0 1.21 0.78
 12 -19 0 2.51 1.09
 12 19 0 1.24 0.79
 -12 19 0 2.15 0.9
 13 -19 0 3.12 1.16
 -13 19 0 2.38 1.06
 13 19 0 1.61 0.68
 14 -19 0 1.82 1.08
 14 19 0 -0.11 0.64
 -14 19 0 1.97 0.91
 -15 19 0 3.59 1.19
 15 19 0 1.09 0.94
 0 -20 0 -0.44 0.45
 0 20 0 0.35 0.5
 0 20 0 -0.32 0.48
 1 -20 0 0.25 0.57
 -1 -20 0 0.37 0.63
 -1 20 0 0.39 0.61
 -1 20 0 0.79 0.59
 1 20 0 0.13 0.42
 1 20 0 0.77 0.77
 -2 -20 0 0.22 0.5
 2 -20 0 -0.14 0.49
 -2 20 0 0.25 0.51
 2 20 0 -0.29 0.48
 2 20 0 0.93 0.51
 -2 20 0 -0.7 0.52
 -3 -20 0 0.8 0.72
 3 -20 0 0.26 0.58
 3 -20 0 0.48 0.62
 -3 20 0 0.14 0.47
 3 20 0 0.82 0.5
 3 20 0 0.56 0.67
 4 -20 0 0.1 0.62
 4 -20 0 -0.1 0.52
 -4 -20 0 0.05 0.61
 -4 20 0 -0.15 0.51
 4 20 0 0.65 0.71
 4 20 0 0.86 0.47
 5 -20 0 -0.4 0.56
 -5 -20 0 -0.7 0.45
 5 -20 0 -0.98 0.35
 -5 20 0 0.05 0.58
 5 20 0 -0.08 0.64
 -6 -20 0 0.26 0.57
 6 -20 0 -0.3 0.58
 -6 20 0 0.28 0.58
 6 20 0 0.09 0.56
 7 -20 0 0.73 0.78
 7 20 0 -0.33 0.57
 -7 20 0 0.07 0.56
 8 -20 0 1.16 0.76
 8 20 0 0.26 0.67
 -8 20 0 0.1 0.69
 9 -20 0 0.65 0.79
 -9 20 0 0.43 0.57
 9 20 0 0.01 0.51
 10 -20 0 0.46 0.76
 10 20 0 0.53 0.78
 -10 20 0 0.31 0.69
 11 -20 0 0.84 0.76
 -11 20 0 0 0.7
 11 20 0 0.54 0.73
 12 -20 0 0.11 0.81
 -12 20 0 0.8 0.74
 12 20 0 -0.75 0.57
 13 -20 0 1 0.92
 -13 20 0 0.67 0.83
 13 20 0 0.9 1
 14 -20 0 0.19 0.86
 14 20 0 0.01 0.86
 -14 20 0 1.16 0.9
 0 -21 0 0.21 0.61
 0 21 0 -0.24 0.58
 0 21 0 0.29 0.44
 1 -21 0 -0.24 0.51
 -1 -21 0 1.26 0.65
 1 21 0 0.39 0.45
 -1 21 0 0 0.61
 1 21 0 1.21 0.79
 -1 21 0 0.52 0.45
 2 -21 0 1.93 0.85
 2 -21 0 3.08 0.92
 -2 -21 0 3.21 0.94
 -2 21 0 3.51 0.81
 2 21 0 2.41 1
 2 21 0 3.14 0.79
 -3 -21 0 -0.08 0.54
 3 -21 0 -0.06 0.59
 3 -21 0 -0.37 0.58
 -3 21 0 0.25 0.53
 3 21 0 0.37 0.69
 3 21 0 0.36 0.51
 4 -21 0 -0.33 0.55
 4 -21 0 0.68 0.57
 -4 21 0 0.86 0.68
 4 21 0 0.02 0.74
 5 -21 0 0.53 0.52
 5 -21 0 -0.25 0.56
 -5 21 0 0.07 0.54
 5 21 0 -0.73 0.53
 6 -21 0 3.28 1.03
 -6 21 0 4.63 1.03
 6 21 0 4.54 1.2
 7 -21 0 0.5 0.75
 -7 21 0 0.47 0.74
 7 21 0 0.15 0.63
 8 -21 0 1.17 0.9
 8 21 0 1.85 0.96
 -8 21 0 2.77 0.91
 9 -21 0 -0.39 0.62
 -9 21 0 0.51 0.77
 9 21 0 0.56 0.91
 10 -21 0 -0.25 0.61
 10 21 0 0.18 0.53
 -10 21 0 0.45 0.76
 11 -21 0 -0.17 0.71
 11 21 0 0.2 0.83
 -11 21 0 1.45 0.84
 12 -21 0 0.26 0.81
 -12 21 0 0.07 0.82
 12 21 0 0.78 0.9
 0 -22 0 -0.22 0.54
 0 22 0 0.37 0.52
 0 22 0 1.04 0.71
 1 -22 0 3.25 0.99
 -1 -22 0 4.43 1.07
 -1 22 0 4.8 0.98
 1 22 0 5.51 1.22
 1 22 0 4.79 0.9
 2 -22 0 0.52 0.69
 2 -22 0 1.62 0.86
 -2 22 0 1.59 0.72
 2 22 0 1.48 0.95
 3 -22 0 2.74 0.89
 3 -22 0 1.11 0.77
 3 22 0 0.72 0.82
 -3 22 0 1.38 0.68
 4 -22 0 0.67 0.68
 4 -22 0 -0.71 0.53
 4 22 0 0.86 0.87
 -4 22 0 1.97 0.64
 5 -22 0 3.57 1.05
 5 22 0 3.9 1.2
 -5 22 0 2.43 0.86
 6 -22 0 1.17 0.77
 6 22 0 0.83 0.84
 -6 22 0 0.24 0.68
 7 -22 0 6.21 1.34
 7 22 0 4.03 1.21
 -7 22 0 3.32 0.97
 8 -22 0 -0.53 0.58
 8 22 0 0.25 0.78
 -8 22 0 -0.75 0.55
 9 -22 0 1 0.93
 -9 22 0 0.39 0.78
 9 22 0 0.71 0.92
 10 -22 0 -0.25 0.68
 -10 22 0 -1.23 0.51
 10 22 0 0.73 0.76
 11 -22 0 -0.04 0.72
 11 22 0 0.5 0.64
 -11 22 0 -0.02 0.87
 0 -23 0 -0.07 0.55
 1 -23 0 1.49 0.85
 -1 23 0 1.95 0.63
 1 23 0 1.67 0.87
 2 -23 0 2.52 0.97
 2 -23 0 1.41 0.83
 -2 23 0 2.09 0.7
 2 23 0 2.3 1.01
 3 -23 0 0.48 0.58
 3 -23 0 -1.08 0.51
 -3 23 0 0.72 0.65
 3 23 0 -0.19 0.65
 4 -23 0 1.6 0.9
 4 23 0 0.58 0.77
 -4 23 0 0.56 0.7
 5 -23 0 1.62 0.85
 -5 23 0 2.15 0.82
 5 23 0 0.68 0.92
 6 -23 0 1.73 0.9
 6 23 0 1.56 0.86
 -6 23 0 3.04 0.9
 7 -23 0 1.61 0.85
 -7 23 0 1.76 0.88
 7 23 0 1.36 1.11
 8 -23 0 1.41 1.01
 8 23 0 1.65 0.83
 -8 23 0 1.79 0.93
 9 -23 0 0.49 0.83
 -9 23 0 1.37 0.8
 9 23 0 0.02 0.93
 10 -23 0 2.4 1
 -10 23 0 2.65 1.13
 10 23 0 1.05 0.7
 0 -24 0 1.86 0.81
 -1 -24 0 1.58 0.7
 1 -24 0 -0.19 0.58
 2 -24 0 3.36 0.96
 3 -24 0 -0.1 0.56
 -3 24 0 -0.36 0.57
 3 24 0 -0.19 0.73
 4 24 0 7.69 1.52
 -4 24 0 4.93 1.02
 5 24 0 -0.58 0.7
 -5 24 0 0.48 0.63
 6 -24 0 0.47 0.8
 6 24 0 1.08 0.81
 -6 24 0 1.9 0.92
 7 -24 0 0.58 0.81
 7 24 0 -0.53 0.73
 -7 24 0 0.37 0.73
 8 -24 0 1.07 0.95
 8 24 0 0.17 0.81
 0 -25 0 1.37 0.7
 1 -25 0 2.78 0.9
 -1 -25 0 1.07 0.76
 -2 -25 0 0.53 0.78
 2 -25 0 2.06 0.83
 -3 -25 0 -1 0.73
 -4 -25 0 3.11 0.98
 -5 25 0 1.89 0.8
 22 0 -1 2.01 0.98
 -22 0 1 -0.12 0.84
 -21 0 1 -0.3 0.77
 21 0 -1 0.88 1.05
 -20 0 1 0.6 0.8
 20 0 -1 -0.33 0.73
 -19 0 1 2.11 0.9
 19 0 -1 0.01 0.76
 18 0 -1 -0.09 0.77
 -18 0 1 -0.56 0.58
 -17 0 1 1.43 0.73
 17 0 -1 0.31 0.61
 -16 0 1 0.58 0.64
 16 0 -1 0.38 0.68
 15 0 -1 3.6 1.01
 -15 0 1 2.5 0.8
 -14 0 1 0 0.43
 14 0 -1 0.69 0.6
 -13 0 1 3.45 0.79
 13 0 -1 4.34 0.43
 13 0 -1 4.56 1
 -12 0 1 0.29 0.4
 12 0 -1 0.97 0.25
 12 0 -1 -0.07 0.37
 -11 0 1 8.78 0.89
 11 0 -1 8.65 0.56
 11 0 -1 10.25 1.09
 -10 0 1 0.02 0.32
 10 0 -1 0.28 0.18
 10 0 -1 1.3 0.53
 -9 0 1 0.53 0.38
 9 0 -1 0.57 0.42
 9 0 -1 1.25 0.29
 -8 0 1 0.04 0.24
 8 0 -1 -0.12 0.19
 7 0 -1 7.87 0.46
 -7 0 1 7.32 0.64
 7 0 -1 7.9 0.72
 -6 0 1 0.1 0.23
 6 0 -1 0.22 0.25
 6 0 -1 0.34 0.18
 -5 0 1 154.98 2.64
 5 0 -1 149.9 2.96
 5 0 -1 153.82 2.31
 -4 0 1 -0.29 0.13
 4 0 -1 -0.13 0.17
 -4 0 1 -0.05 0.19
 -3 0 1 3.08 0.27
 -3 0 1 2.9 0.22
 3 0 -1 2.65 0.3
 3 0 -1 3.15 0.22
 2 0 -1 0.27 0.22
 2 0 -1 -0.41 0.15
 -2 0 1 -0.58 0.14
 -2 0 1 -0.58 0.16
 2 0 -1 -0.53 0.12
 1 0 -1 67.66 0.91
 0 0 -1 -0.14 0.01
 0 0 1 -0.12 0.02
 1 0 1 100.8 1.49
 -2 0 -1 -0.09 0.07
 2 0 1 0.05 0.1
 2 0 1 0.01 0.1
 2 0 1 -0.1 0.07
 -2 0 -1 -0.07 0.1
 -3 0 -1 15.36 0.42
 3 0 1 15.08 0.63
 3 0 1 13.98 0.55
 3 0 1 15.63 0.43
 4 0 1 -0.04 0.11
 -4 0 -1 -0.07 0.12
 4 0 1 0.14 0.16
 4 0 1 0.08 0.2
 5 0 1 52.55 1.53
 -5 0 -1 53.08 1.41
 5 0 1 52.96 1.06
 6 0 1 0.1 0.28
 6 0 1 0.06 0.12
 -6 0 -1 0.12 0.24
 7 0 1 3.09 0.34
 -7 0 -1 4.13 0.59
 7 0 1 4.56 0.71
 -8 0 -1 0.1 0.3
 8 0 1 0.23 0.18
 8 0 1 -0.35 0.24
 -9 0 -1 -0.3 0.3
 9 0 1 -0.07 0.13
 9 0 1 0.5 0.45
 -10 0 -1 0.11 0.35
 10 0 1 -0.18 0.19
 10 0 1 0.55 0.42
 -11 0 -1 7.66 0.97
 11 0 1 8.43 0.93
 11 0 1 7.58 0.53
 -12 0 -1 0.23 0.27
 -12 0 -1 0.02 0.4
 12 0 1 0.4 0.53
 13 0 1 -0.12 0.48
 -13 0 -1 0.43 0.53
 -13 0 -1 0.52 0.3
 14 0 1 -0.63 0.43
 -14 0 -1 0.52 0.48
 15 0 1 3.95 1.03
 -15 0 -1 3.15 0.83
 -16 0 -1 -0.39 0.59
 16 0 1 -0.83 0.4
 17 0 1 2.43 1
 -17 0 -1 3.51 0.97
 -18 0 -1 -0.63 0.55
 18 0 1 1.01 0.78
 -19 0 -1 4.67 1.15
 19 0 1 5.11 1.33
 20 0 1 0.02 0.91
 -20 0 -1 0.71 0.7
 -21 0 -1 1.24 0.83
 21 0 1 0.58 0.92
 -22 0 -1 0.62 0.9
 22 0 1 1.17 0.95
 -22 -1 1 0.75 0.91
 22 -1 -1 0.7 0.85
 -22 1 1 -1.23 0.73
 22 1 -1 1.26 0.76
 -21 -1 1 -0.16 0.8
 21 -1 -1 0.67 0.95
 21 1 -1 -0.66 0.81
 -21 1 1 0.43 0.82
 20 -1 -1 1.71 1.1
 -20 -1 1 1.22 0.84
 20 1 -1 2.48 1.14
 -20 1 1 0.49 0.73
 19 -1 -1 1.27 0.82
 -19 -1 1 3.88 0.99
 19 1 -1 4.65 1.24
 -19 1 1 3.71 1.07
 -18 -1 1 0.25 0.67
 18 -1 -1 -0.12 0.73
 18 1 -1 0.63 0.89
 -18 1 1 -0.43 0.61
 -17 -1 1 0.83 0.75
 17 -1 -1 1.62 0.78
 17 1 -1 -0.57 0.56
 -17 1 1 -0.02 0.61
 16 -1 -1 0.03 0.64
 -16 -1 1 -0.58 0.48
 16 1 -1 0.02 0.67
 -16 1 1 -0.09 0.47
 15 -1 -1 0.32 0.68
 -15 -1 1 0.91 0.58
 15 1 -1 0.97 0.7
 -15 1 1 0.95 0.64
 14 -1 -1 2.35 0.77
 -14 -1 1 2.07 0.67
 -14 1 1 1.32 0.64
 14 1 -1 1.98 0.36
 14 1 -1 2.24 0.82
 13 -1 -1 0.53 0.62
 -13 -1 1 0.05 0.44
 13 -1 -1 0.89 0.28
 -13 1 1 0.08 0.49
 13 1 -1 -0.06 0.23
 13 1 -1 -0.12 0.48
 12 -1 -1 5.58 1
 12 -1 -1 5.35 0.43
 -12 -1 1 5.77 0.85
 -12 1 1 5.93 0.92
 12 1 -1 6.43 0.57
 12 1 -1 5.42 0.97
 11 -1 -1 -0.01 0.43
 -11 -1 1 -0.1 0.32
 11 1 -1 0.66 0.27
 11 1 -1 0.98 0.56
 -11 1 1 0.19 0.41
 -10 -1 1 1.03 0.45
 10 -1 -1 0.84 0.52
 10 -1 -1 1.75 0.26
 -10 1 1 0.86 0.44
 10 1 -1 1.37 0.56
 10 1 -1 1.24 0.29
 9 -1 -1 1.72 0.28
 -9 -1 1 1.69 0.48
 9 -1 -1 2.43 0.63
 9 1 -1 2.45 0.62
 9 1 -1 2.61 0.42
 -9 1 1 2.4 0.58
 8 -1 -1 6.79 0.74
 -8 -1 1 7.12 0.65
 8 -1 -1 6.31 0.4
 8 1 -1 6.7 0.76
 -8 1 1 7.1 0.69
 8 1 -1 6.83 0.52
 7 -1 -1 2.12 0.26
 7 -1 -1 1.76 0.5
 -7 -1 1 2.17 0.41
 7 1 -1 1.44 0.41
 7 1 -1 1.27 0.28
 -7 1 1 1.92 0.42
 -6 -1 1 38.4 1.21
 6 -1 -1 38.12 0.84
 6 -1 -1 40.54 1.45
 6 1 -1 39.45 1.42
 -6 1 1 37.87 1.24
 6 1 -1 38.46 1.06
 5 -1 -1 2.49 0.45
 5 -1 -1 1.77 0.22
 -5 -1 1 1.57 0.31
 5 1 -1 1.58 0.28
 -5 1 1 1.78 0.22
 5 1 -1 1.95 0.4
 -5 1 1 1.92 0.36
 4 -1 -1 42.8 0.78
 4 -1 -1 41.96 1.25
 -4 -1 1 41.55 1.04
 -4 1 1 43.26 0.8
 -4 1 1 43.31 1.14
 4 1 -1 42.97 1
 4 1 -1 41.56 1.22
 3 -1 -1 1.31 0.27
 3 -1 -1 1.32 0.15
 3 1 -1 1.53 0.28
 3 1 -1 1.08 0.19
 3 1 -1 1.24 0.21
 -3 1 1 1.47 0.25
 -3 1 1 1.38 0.16
 2 -1 -1 18.46 0.58
 -2 -1 1 18.64 0.51
 2 -1 -1 18.58 0.39
 2 1 -1 18.28 0.43
 -2 1 1 19.22 0.55
 -2 1 1 18.75 0.39
 2 1 -1 18.55 0.51
 2 1 -1 18.25 0.58
 1 -1 -1 0.98 0.13
 -1 -1 1 1.06 0.08
 -1 -1 1 0.99 0.14
 -1 -1 1 1.03 0.16
 -1 -1 1 0.98 0.14
 1 -1 -1 1.1 0.09
 -1 1 1 1.02 0.13
 -1 1 1 0.7 0.11
 -1 1 1 0.93 0.09
 1 1 -1 0.95 0.07
 1 -1 1 0.16 0.09
 1 -1 1 0.13 0.04
 1 -1 1 0.17 0.08
 -1 -1 -1 0.09 0.07
 -1 -1 -1 0.06 0.06
 -1 -1 -1 0.07 0.07
 -1 1 -1 0.16 0.09
 1 1 1 0.12 0.07
 -1 1 -1 0.09 0.04
 1 1 1 0.09 0.06
 1 1 1 0.14 0.08
 -1 1 -1 0.05 0.06
 -2 -1 -1 12.16 0.41
 -2 -1 -1 12.71 0.45
 2 -1 1 11.71 0.49
 2 1 1 13.2 0.45
 2 1 1 11.82 0.41
 2 1 1 12 0.43
 -2 1 -1 12.08 0.46
 3 -1 1 5.77 0.42
 3 1 1 5.03 0.35
 3 1 1 5.57 0.32
 -3 1 -1 5.86 0.39
 -3 1 -1 5.63 0.18
 3 1 1 6.39 0.41
 -3 1 -1 5.63 0.19
 4 -1 1 1.59 0.35
 -4 1 -1 1.9 0.33
 4 1 1 2.4 0.28
 4 1 1 2.16 0.31
 -4 1 -1 1.75 0.15
 4 1 1 2.25 0.39
 5 -1 1 2.27 0.19
 5 -1 1 2.61 0.45
 5 1 1 2.75 0.44
 5 1 1 2.11 0.37
 -5 1 -1 2.15 0.19
 5 1 1 1.99 0.31
 -5 1 -1 1.98 0.37
 6 -1 1 3.09 0.24
 6 -1 1 3.4 0.55
 -6 1 -1 2.96 0.24
 6 1 1 3.67 0.48
 -6 1 -1 3.52 0.53
 6 1 1 3.2 0.37
 6 1 1 3.23 0.55
 7 -1 1 0.82 0.38
 7 -1 1 0.32 0.17
 7 1 1 0.18 0.31
 -7 1 -1 0.15 0.26
 7 1 1 0.65 0.24
 8 -1 1 7.16 0.91
 8 -1 1 6.75 0.37
 -8 -1 -1 7.41 0.69
 -8 1 -1 6.81 0.79
 8 1 1 6.82 0.51
 8 1 1 7.01 0.7
 -9 -1 -1 -0.01 0.31
 9 -1 1 0.14 0.42
 9 1 1 0.38 0.19
 9 1 1 0.55 0.43
 -9 1 -1 -0.07 0.3
 10 -1 1 8.59 1.11
 -10 -1 -1 7.5 0.91
 -10 1 -1 6.96 0.46
 10 1 1 7.86 1.08
 -10 1 -1 6.58 0.87
 10 1 1 7.97 0.57
 -11 -1 -1 -0.01 0.35
 11 -1 1 0.7 0.49
 11 1 1 0.29 0.31
 -11 1 -1 0.03 0.38
 -11 1 -1 0.13 0.19
 11 1 1 -0.28 0.31
 12 -1 1 0.74 0.61
 -12 -1 -1 0.39 0.47
 -12 1 -1 0.2 0.22
 12 1 1 0.86 0.36
 12 1 1 0.18 0.5
 -12 1 -1 -0.06 0.36
 13 -1 1 2.55 0.75
 -13 -1 -1 1.27 0.62
 13 1 1 2.11 0.72
 -13 1 -1 1.19 0.58
 -13 1 -1 1.63 0.35
 14 -1 1 0.58 0.66
 -14 -1 -1 -0.36 0.43
 -14 -1 -1 0.49 0.32
 14 1 1 0.24 0.52
 -14 1 -1 0.69 0.55
 15 -1 1 3.78 1
 -15 -1 -1 1.6 0.75
 15 1 1 2.95 0.97
 -15 1 -1 4.01 0.94
 16 -1 1 -0.45 0.57
 -16 -1 -1 0.58 0.65
 -16 1 -1 0.46 0.64
 16 1 1 0.89 0.69
 17 -1 1 0.62 0.75
 -17 -1 -1 1.04 0.71
 -17 1 -1 -0.03 0.67
 17 1 1 1.28 0.88
 -18 -1 -1 0.68 0.71
 18 -1 1 1.53 0.86
 -18 1 -1 -0.37 0.57
 18 1 1 -0.3 0.58
 -19 -1 -1 4.13 1.11
 19 -1 1 4.64 1.23
 -19 1 -1 4.84 1.13
 19 1 1 2.65 1.09
 -20 -1 -1 3.72 1.06
 20 -1 1 1.89 1.08
 -20 1 -1 1.72 0.91
 20 1 1 2.39 1.16
 21 -1 1 -1.01 0.61
 -21 -1 -1 2.21 0.94
 21 1 1 0.12 0.74
 -21 1 -1 0.61 0.85
 22 -1 1 0.27 1.01
 -22 -1 -1 -0.53 0.75
 22 1 1 1.57 0.91
 -22 1 -1 -0.51 0.69
 22 -2 -1 -1.55 0.64
 -22 -2 1 -0.72 0.7
 22 2 -1 0.76 0.87
 -22 2 1 0.36 0.85
 -21 -2 1 0.61 0.81
 21 -2 -1 1.28 1.07
 -21 2 1 -0.48 0.63
 21 2 -1 1.72 1.17
 20 -2 -1 6.2 1.51
 -20 -2 1 5.81 1.25
 20 2 -1 4.88 1.37
 -20 2 1 4.29 1.18
 -19 -2 1 0.74 0.81
 19 -2 -1 0.91 0.85
 19 2 -1 2.83 1.04
 -19 2 1 0.81 0.82
 -18 -2 1 0.52 0.72
 18 -2 -1 0.8 0.78
 -18 2 1 2.26 0.95
 18 2 -1 1.43 0.91
 -17 -2 1 0.49 0.66
 17 -2 -1 -0.52 0.65
 17 2 -1 0.24 0.59
 -17 2 1 0.24 0.67
 16 -2 -1 2.62 0.94
 -16 -2 1 2.42 0.84
 -16 2 1 3.15 0.88
 16 2 -1 3.15 1.06
 -15 -2 1 1.1 0.61
 15 -2 -1 0.59 0.7
 15 2 -1 -0.45 0.51
 -15 2 1 0.45 0.55
 14 -2 -1 -0.5 0.45
 -14 -2 1 0.17 0.46
 -14 2 1 -0.08 0.51
 14 2 -1 0.56 0.66
 14 2 -1 -0.17 0.25
 -13 -2 1 2.95 0.75
 13 -2 -1 2.21 0.82
 13 2 -1 3.69 0.59
 13 2 -1 5.03 1.05
 -13 2 1 3.2 0.76
 12 -2 -1 0.58 0.52
 -12 -2 1 0.94 0.49
 12 2 -1 1.95 0.64
 -12 2 1 0.69 0.51
 12 2 -1 0.86 0.37
 -11 -2 1 8.78 0.88
 11 -2 -1 7.19 1.06
 11 -2 -1 8.71 0.42
 11 2 -1 9.26 0.69
 11 2 -1 9.06 1.21
 -11 2 1 9.45 0.98
 10 -2 -1 1.83 0.64
 -10 -2 1 1.39 0.48
 10 -2 -1 1.47 0.23
 10 2 -1 1.43 0.53
 10 2 -1 0.56 0.28
 -10 2 1 0.98 0.48
 9 -2 -1 0.23 0.17
 9 -2 -1 0.16 0.38
 -9 -2 1 0.37 0.34
 9 2 -1 0.78 0.34
 -9 2 1 0.34 0.39
 9 2 -1 0.6 0.46
 8 -2 -1 3.8 0.69
 8 -2 -1 4.1 0.29
 -8 -2 1 3.94 0.57
 8 2 -1 5.64 0.84
 8 2 -1 3.88 0.49
 -8 2 1 3.16 0.57
 -8 2 1 3.72 0.34
 -7 -2 1 1.43 0.35
 7 -2 -1 1.21 0.44
 7 -2 -1 1.01 0.17
 7 2 -1 1.2 0.39
 -7 2 1 1.31 0.22
 7 2 -1 1.38 0.34
 -7 2 1 1.52 0.44
 6 -2 -1 -0.27 0.2
 6 -2 -1 -0.04 0.1
 -6 2 1 -0.05 0.23
 -6 2 1 0.2 0.16
 6 2 -1 0 0.2
 6 2 -1 0.11 0.2
 6 2 -1 0.27 0.29
 5 -2 -1 3.86 0.22
 5 -2 -1 4.78 0.6
 -5 2 1 4.82 0.55
 -5 2 1 3.75 0.23
 5 2 -1 4.2 0.48
 5 2 -1 3.72 0.4
 5 2 -1 3.96 0.39
 4 -2 -1 5.23 0.46
 4 -2 -1 5.35 0.23
 -4 2 1 5.84 0.49
 4 2 -1 5.46 0.37
 -4 2 1 5.37 0.22
 4 2 -1 5.71 0.41
 4 2 -1 6.18 0.48
 3 -2 -1 9.36 0.29
 3 -2 -1 9.79 0.55
 3 2 -1 11.51 0.57
 3 2 -1 9.33 0.48
 -3 2 1 9.64 0.5
 3 2 -1 9.68 0.41
 -3 2 1 9.36 0.28
 2 -2 -1 1.3 0.14
 2 -2 -1 1.71 0.26
 -2 -2 1 1.74 0.18
 2 2 -1 1.35 0.22
 -2 2 1 1.43 0.15
 2 2 -1 1.69 0.25
 -2 2 1 2.06 0.25
 2 2 -1 1.49 0.16
 -1 -2 1 2.53 0.15
 -1 -2 1 2.66 0.24
 1 -2 -1 2.22 0.19
 1 -2 -1 2.03 0.16
 1 -2 -1 2.24 0.21
 1 -2 -1 1.86 0.17
 1 2 -1 2.57 0.25
 -1 2 1 2.45 0.25
 -1 2 1 2.26 0.19
 1 2 -1 2.67 0.23
 1 2 -1 2.5 0.15
 0 -2 -1 0.07 0.1
 0 -2 -1 0.13 0.08
 0 -2 -1 -0.08 0.09
 0 -2 1 0.1 0.08
 0 -2 1 0 0.07
 0 -2 1 0.05 0.11
 0 2 -1 0.12 0.08
 0 2 1 0.1 0.1
 0 2 -1 0.07 0.11
 0 2 1 0.08 0.06
 0 2 -1 -0.01 0.07
 0 2 1 0.25 0.11
 1 -2 1 0.28 0.12
 1 -2 1 0.19 0.12
 1 -2 1 0.14 0.04
 -1 -2 -1 0.21 0.09
 -1 -2 -1 0.22 0.11
 -1 -2 -1 0.17 0.11
 1 2 1 0.27 0.1
 -1 2 -1 0.09 0.09
 -1 2 -1 0.16 0.08
 1 2 1 0.23 0.11
 2 -2 1 0.95 0.11
 2 -2 1 0.86 0.23
 -2 -2 -1 1.31 0.2
 -2 2 -1 1.13 0.21
 2 2 1 1.13 0.2
 2 2 1 0.83 0.18
 -2 2 -1 0.97 0.11
 2 2 1 1.21 0.2
 3 -2 1 1.22 0.31
 3 2 1 1.57 0.26
 3 2 1 1.08 0.24
 3 2 1 1.39 0.26
 -3 2 -1 1.22 0.26
 4 -2 1 -0.28 0.18
 4 2 1 -0.01 0.2
 -4 2 -1 0.31 0.19
 4 2 1 -0.01 0.16
 4 2 1 0.27 0.18
 5 -2 1 14.05 0.82
 5 2 1 12.95 0.62
 5 2 1 13.17 0.66
 -5 2 -1 14.18 0.76
 5 2 1 13.54 0.73
 6 -2 1 0.2 0.29
 6 2 1 -0.09 0.16
 -6 2 -1 -0.23 0.2
 6 2 1 0.22 0.21
 6 2 1 0.14 0.24
 7 -2 1 0.79 0.4
 7 2 1 0.8 0.26
 -7 2 -1 1.04 0.36
 7 2 1 0.5 0.37
 7 2 1 0.83 0.32
 8 -2 1 0.64 0.42
 -8 2 -1 0.25 0.33
 8 2 1 0.48 0.34
 8 2 1 0.66 0.31
 8 2 1 0.81 0.3
 -8 2 -1 0.41 0.15
 -9 -2 -1 0.53 0.36
 9 -2 1 0.35 0.48
 -9 2 -1 0.46 0.17
 -9 2 -1 0.54 0.17
 9 2 1 0.71 0.26
 9 2 1 0.29 0.35
 -9 2 -1 0.07 0.34
 10 -2 1 0.64 0.46
 -10 -2 -1 0.86 0.44
 -10 2 -1 1 0.44
 -10 2 -1 0.86 0.19
 10 2 1 1.41 0.55
 10 2 1 -0.02 0.25
 11 -2 1 0.54 0.49
 -11 -2 -1 -0.21 0.28
 11 2 1 0.31 0.34
 -11 2 -1 -0.01 0.15
 11 2 1 0.32 0.39
 -11 2 -1 0.12 0.36
 12 -2 1 0.32 0.54
 -12 -2 -1 -0.27 0.38
 12 2 1 0.2 0.37
 -12 2 -1 -0.44 0.34
 12 2 1 0.36 0.45
 -13 -2 -1 0.42 0.51
 13 -2 1 0.98 0.61
 -13 2 -1 0.36 0.55
 13 2 1 1.15 0.44
 13 2 1 0.44 0.54
 14 -2 1 4.62 1.09
 -14 -2 -1 3.63 0.82
 14 2 1 4.28 1
 -14 2 -1 3.65 0.9
 15 -2 1 0.11 0.55
 -15 -2 -1 0.72 0.62
 15 2 1 0.32 0.69
 -15 2 -1 0.52 0.66
 16 -2 1 1.31 0.79
 -16 -2 -1 1 0.69
 16 2 1 -0.21 0.56
 -16 2 -1 1.09 0.71
 -17 -2 -1 3.35 0.88
 17 -2 1 3.28 1.03
 17 2 1 2.72 1.07
 -17 2 -1 2.2 0.88
 -18 -2 -1 -0.57 0.51
 18 -2 1 -0.19 0.68
 18 2 1 0.34 0.7
 -18 2 -1 0.77 0.67
 19 -2 1 0.12 0.8
 -19 -2 -1 0.16 0.65
 -19 2 -1 -0.25 0.62
 19 2 1 0.51 0.76
 20 -2 1 2.49 1.15
 -20 -2 -1 1.26 0.87
 -20 2 -1 2.52 1.05
 20 2 1 3.11 1.2
 -21 -2 -1 0.31 0.73
 21 -2 1 0.65 0.73
 -21 2 -1 -0.75 0.63
 21 2 1 2.72 1.01
 -22 -2 -1 0.56 0.82
 22 -2 1 1.49 1.21
 -22 2 -1 -0.82 0.73
 -22 -3 1 -0.36 0.72
 22 -3 -1 -0.55 0.65
 -22 3 1 0.37 0.84
 22 3 -1 0.05 0.91
 21 -3 -1 0.3 0.93
 -21 -3 1 -0.02 0.7
 21 3 -1 1.44 1.14
 -21 3 1 -0.42 0.71
 20 -3 -1 6.38 1.52
 -20 -3 1 6.69 1.33
 20 3 -1 5.9 1.41
 -20 3 1 5.54 1.27
 19 -3 -1 2.04 1.02
 -19 -3 1 2.95 0.99
 -19 3 1 1.59 0.93
 19 3 -1 1.13 0.91
 -18 -3 1 4.42 1.07
 18 -3 -1 3.88 1.14
 -18 3 1 3.91 1.09
 18 3 -1 3.16 1.16
 17 -3 -1 0.01 0.65
 -17 -3 1 -0.11 0.61
 17 3 -1 1.77 0.72
 -17 3 1 0.54 0.7
 16 -3 -1 0.5 0.67
 -16 -3 1 2.9 0.82
 16 3 -1 1.79 0.88
 -16 3 1 1.73 0.77
 -15 -3 1 2.57 0.7
 15 -3 -1 1.42 0.82
 -15 3 1 0.91 0.68
 15 3 -1 3.06 0.53
 15 3 -1 1.11 0.73
 14 -3 -1 2.44 0.84
 -14 -3 1 3.21 0.78
 14 3 -1 2.99 0.58
 -14 3 1 4.14 0.94
 14 3 -1 3.85 0.97
 -13 -3 1 1.46 0.6
 13 -3 -1 1.64 0.68
 13 3 -1 2.78 0.83
 -13 3 1 0.77 0.53
 13 3 -1 2.12 0.52
 12 -3 -1 1.94 0.71
 -12 -3 1 2.02 0.59
 12 3 -1 2 0.72
 12 3 -1 1.51 0.47
 -12 3 1 1.56 0.64
 11 -3 -1 2.14 0.65
 -11 -3 1 3.75 0.66
 11 3 -1 3.52 0.81
 -11 3 1 3.76 0.74
 11 3 -1 3.12 0.52
 -10 -3 1 6.96 0.84
 10 -3 -1 9.55 1.04
 -10 3 1 7.69 0.94
 10 3 -1 6.71 0.65
 10 3 -1 7.36 1
 9 -3 -1 0.34 0.4
 -9 -3 1 0.2 0.31
 -9 3 1 0.12 0.34
 9 3 -1 -0.29 0.41
 9 3 -1 -0.06 0.3
 8 -3 -1 5.17 0.79
 8 3 -1 5.51 0.54
 8 3 -1 6.44 0.87
 8 3 -1 4.84 0.59
 -8 3 1 5.32 0.71
 7 -3 -1 0.73 0.39
 7 3 -1 0.48 0.31
 7 3 -1 1.02 0.38
 7 3 -1 0.95 0.29
 6 -3 -1 10.36 0.77
 6 3 -1 9.31 0.58
 6 3 -1 9.21 0.62
 -6 3 1 10.32 0.75
 6 3 -1 9.7 0.72
 5 -3 -1 0.26 0.26
 -5 3 1 0.22 0.25
 5 3 -1 0.34 0.2
 5 3 -1 1 0.29
 5 3 -1 0.65 0.28
 4 -3 -1 0.09 0.24
 4 -3 -1 -0.03 0.11
 4 3 -1 0.54 0.17
 4 3 -1 0.45 0.2
 4 3 -1 0.01 0.16
 -4 3 1 0.31 0.23
 3 -3 -1 3.3 0.22
 3 -3 -1 3.09 0.21
 3 -3 -1 3.7 0.42
 3 3 -1 3.37 0.29
 3 3 -1 4 0.38
 3 3 -1 3.37 0.41
 -3 3 1 3.43 0.41
 2 -3 -1 36.61 0.82
 -2 -3 1 41.64 1.14
 -2 -3 1 41.39 0.8
 2 -3 -1 37.77 1.02
 2 3 -1 40.18 0.79
 2 3 -1 39.77 1.01
 -2 3 1 35.99 0.96
 1 -3 -1 0.54 0.18
 -1 -3 1 0.34 0.18
 -1 -3 1 0.12 0.11
 -1 3 1 0.59 0.17
 1 3 -1 0.31 0.12
 -1 3 1 0.2 0.18
 1 3 -1 0.26 0.15
 -1 3 1 0.25 0.15
 0 -3 1 70 1.16
 0 -3 1 76.64 1.46
 0 -3 -1 68.05 1.24
 0 3 -1 70.37 1.16
 0 3 -1 69.41 1.29
 0 3 1 68.44 1.32
 0 3 1 72.14 1.27
 -1 -3 -1 26.34 0.71
 1 -3 1 28.32 0.85
 1 3 1 22 0.65
 -1 3 -1 27.03 0.72
 1 3 1 26.96 0.7
 1 3 1 28.44 0.79
 -1 3 -1 26.15 0.65
 2 -3 1 205.65 3.28
 2 -3 1 197.29 2.62
 2 3 1 209.1 3.09
 2 3 1 196.88 2.95
 2 3 1 198.13 2.8
 -2 3 -1 193.3 2.89
 -2 3 -1 194.82 2.62
 3 -3 1 10.41 0.3
 3 -3 1 11.22 0.64
 3 3 1 9.86 0.5
 -3 3 -1 9.87 0.58
 -3 3 -1 10.11 0.29
 3 3 1 10.73 0.53
 3 3 1 9.86 0.55
 4 -3 1 7.16 0.58
 4 3 1 6.98 0.48
 -4 3 -1 7.19 0.54
 4 3 1 6.42 0.5
 4 3 1 6.73 0.5
 5 -3 1 0.3 0.25
 5 3 1 0 0.17
 5 3 1 0.08 0.19
 5 3 1 -0.28 0.19
 -5 3 -1 0.22 0.25
 6 -3 1 1.45 0.45
 6 3 1 1.58 0.38
 6 3 1 0.72 0.27
 6 3 1 1.63 0.41
 -6 3 -1 1.41 0.4
 7 -3 1 0.23 0.33
 7 3 1 -0.18 0.29
 -7 3 -1 0.03 0.26
 7 3 1 0.12 0.27
 7 3 1 0.42 0.21
 8 -3 1 5.05 0.79
 -8 3 -1 5.6 0.75
 8 3 1 5.81 0.8
 8 3 1 5.79 0.59
 8 3 1 5.97 0.68
 9 -3 1 0.8 0.5
 9 3 1 -0.35 0.29
 9 3 1 -0.22 0.24
 9 3 1 -0.82 0.24
 -9 3 -1 -0.26 0.34
 10 -3 1 0.88 0.46
 10 3 1 0.72 0.28
 -10 3 -1 0.27 0.38
 10 3 1 0.08 0.46
 11 -3 1 2.4 0.74
 -11 -3 -1 3 0.65
 11 3 1 2.47 0.54
 -11 3 -1 3.81 0.77
 11 3 1 4.45 0.81
 -12 -3 -1 -0.16 0.36
 12 -3 1 -0.15 0.41
 -12 3 -1 -0.16 0.43
 12 3 1 0.41 0.43
 12 3 1 0.38 0.51
 -13 -3 -1 0.49 0.46
 13 -3 1 -0.51 0.46
 13 3 1 0.51 0.62
 -13 3 -1 0.69 0.54
 13 3 1 1.02 0.48
 -14 -3 -1 20.04 1.47
 14 -3 1 20.93 1.77
 14 3 1 17.61 1.52
 14 3 1 21.32 1.13
 -14 3 -1 18.59 1.53
 15 -3 1 3.56 0.98
 -15 -3 -1 4.94 1.05
 15 3 1 4.8 1.18
 -15 3 -1 5.58 1.08
 -16 -3 -1 5.3 1.06
 16 -3 1 5.21 1.27
 -16 3 -1 5.69 1.1
 16 3 1 4.8 1.07
 -17 -3 -1 2.83 0.86
 17 -3 1 0.1 0.76
 17 3 1 2.93 1
 -17 3 -1 2.12 0.87
 18 -3 1 2.06 1.05
 -18 -3 -1 3.15 0.88
 -18 3 -1 1.98 0.89
 18 3 1 2.14 0.97
 19 -3 1 1.85 0.97
 -19 -3 -1 1.5 0.79
 -19 3 -1 1.61 0.88
 19 3 1 1.87 0.85
 -20 -3 -1 2.53 1.01
 20 -3 1 2.16 1.14
 -20 3 -1 2.52 1
 20 3 1 3.3 1.29
 -21 -3 -1 -0.33 0.74
 21 -3 1 2.4 0.96
 21 3 1 -0.82 0.72
 -21 3 -1 -1.13 0.63
 22 -3 1 0.7 1.08
 -22 -3 -1 -0.65 0.7
 -22 3 -1 -0.48 0.64
 22 3 1 1.26 0.88
 22 -4 -1 0.42 0.74
 -22 -4 1 0.64 0.8
 22 4 -1 -0.33 0.85
 -22 4 1 -0.52 0.77
 -21 -4 1 4.67 1.11
 21 -4 -1 2.5 1.21
 -21 4 1 3.83 1.15
 21 4 -1 4.62 1.37
 -20 -4 1 0.76 0.8
 20 -4 -1 0.27 0.84
 20 4 -1 0.2 0.67
 -20 4 1 -0.21 0.73
 19 -4 -1 6.56 1.54
 -19 -4 1 11.97 1.59
 19 4 -1 11.11 1.77
 -19 4 1 10.94 1.64
 18 -4 -1 1.47 0.83
 -18 -4 1 0.74 0.71
 18 4 -1 -0.49 0.75
 -18 4 1 1.28 0.81
 -17 -4 1 1.54 0.72
 17 -4 -1 1.12 0.91
 -17 4 1 1.07 0.77
 17 4 -1 0.9 0.68
 16 -4 -1 0.76 0.69
 -16 -4 1 0.84 0.61
 16 4 -1 0.88 0.78
 -16 4 1 0.1 0.55
 15 -4 -1 0.98 0.79
 -15 -4 1 0.12 0.51
 15 4 -1 0.25 0.3
 -15 4 1 0.24 0.67
 15 4 -1 -0.71 0.45
 14 -4 -1 1.3 0.75
 -14 -4 1 0.48 0.52
 14 4 -1 0.1 0.39
 -14 4 1 0 0.54
 14 4 -1 0.65 0.69
 13 -4 -1 1.23 0.65
 -13 -4 1 1.54 0.6
 13 4 -1 1.3 0.61
 -13 4 1 0.86 0.54
 13 4 -1 2.23 0.55
 -12 -4 1 1.03 0.47
 12 -4 -1 1.08 0.65
 12 4 -1 0.22 0.45
 12 4 -1 0.75 0.36
 -12 4 1 0.77 0.54
 11 -4 -1 1 0.58
 -11 -4 1 0.76 0.43
 11 4 -1 1.98 0.65
 -11 4 1 1.48 0.55
 11 4 -1 1.16 0.4
 10 -4 -1 0.97 0.55
 -10 -4 1 0.24 0.36
 -10 4 1 0.64 0.45
 10 4 -1 0.44 0.37
 10 4 -1 0.89 0.42
 9 -4 -1 5.25 0.9
 9 4 -1 4.52 0.64
 9 4 -1 4.7 0.63
 -9 4 1 4.37 0.77
 9 4 -1 5.96 0.9
 8 -4 -1 0.03 0.36
 8 4 -1 0.04 0.27
 8 4 -1 -0.01 0.22
 -8 4 1 -0.2 0.32
 8 4 -1 -0.05 0.27
 7 -4 -1 9.18 0.81
 7 4 -1 9.92 0.64
 7 4 -1 9.16 0.75
 -7 4 1 9.12 0.81
 7 4 -1 9.21 0.69
 6 -4 -1 1.35 0.45
 6 4 -1 1.06 0.28
 6 4 -1 1.16 0.4
 6 4 -1 1.98 0.42
 5 -4 -1 11.39 0.36
 5 -4 -1 11.88 0.79
 5 -4 -1 11.59 0.37
 5 4 -1 12.25 0.75
 -5 4 1 11.4 0.72
 5 4 -1 11.42 0.58
 5 4 -1 12.43 0.73
 4 -4 -1 4.96 0.53
 4 -4 -1 4.65 0.27
 4 -4 -1 4.4 0.26
 4 4 -1 4.57 0.44
 -4 4 1 3.9 0.49
 4 4 -1 4.87 0.38
 4 4 -1 4.35 0.46
 3 -4 -1 6.69 0.52
 -3 -4 1 5.76 0.52
 3 -4 -1 5.6 0.34
 -3 4 1 6.62 0.49
 3 4 -1 5.2 0.35
 3 4 -1 5.79 0.49
 -2 -4 1 0.05 0.2
 2 -4 -1 0.2 0.25
 -2 4 1 0.07 0.21
 2 4 -1 -0.03 0.18
 2 4 -1 0.05 0.14
 -2 4 1 0.79 0.3
 -1 -4 1 64.5 1.48
 1 -4 -1 63.21 1.35
 -1 4 1 61.26 1.32
 1 4 -1 59.21 1.36
 1 4 -1 61.58 1.13
 -1 4 1 58.89 1.26
 0 -4 1 5.81 0.42
 0 -4 -1 5.24 0.34
 0 4 1 5.8 0.41
 0 4 -1 5.1 0.39
 0 4 -1 5.6 0.36
 0 4 1 5.72 0.42
 1 -4 1 43.24 1.19
 -1 -4 -1 41.06 1.01
 1 4 1 43.44 1.13
 -1 4 -1 38.79 0.95
 1 4 1 40.47 0.97
 -1 4 -1 41.91 1.02
 2 -4 1 12 0.67
 -2 -4 -1 11.38 0.57
 2 4 1 12.16 0.55
 -2 4 -1 11.99 0.6
 -2 4 -1 10.88 0.46
 2 4 1 12.71 0.62
 3 -4 1 10.52 0.39
 3 -4 1 11.24 0.68
 3 4 1 11 0.55
 -3 4 -1 10.77 0.61
 3 4 1 11.57 0.56
 -3 4 -1 10.72 0.39
 3 4 1 10.25 0.64
 4 -4 1 0.44 0.3
 4 -4 1 0.4 0.12
 -4 4 -1 0.3 0.11
 4 4 1 0.7 0.25
 -4 4 -1 -0.08 0.2
 4 4 1 0 0.2
 4 4 1 0.41 0.23
 5 -4 1 10.04 0.78
 5 4 1 9.2 0.59
 -5 4 -1 9.03 0.66
 5 4 1 9.51 0.66
 5 4 1 8.4 0.64
 6 -4 1 0.27 0.33
 6 4 1 0.18 0.24
 -6 4 -1 -0.23 0.26
 6 4 1 0.2 0.21
 6 4 1 0.07 0.24
 7 -4 1 8.3 0.82
 7 4 1 8.1 0.66
 7 4 1 8.25 0.67
 7 4 1 7.3 0.7
 -7 4 -1 8.61 0.77
 8 -4 1 0 0.4
 -8 4 -1 0.19 0.36
 8 4 1 0.13 0.26
 8 4 1 0.18 0.23
 8 4 1 0.62 0.39
 9 -4 1 0.55 0.47
 9 4 1 0.26 0.32
 -9 4 -1 0.12 0.36
 9 4 1 -0.07 0.32
 9 4 1 -0.07 0.31
 10 -4 1 6.4 1
 10 4 1 8.54 1.12
 -10 4 -1 6.88 0.94
 10 4 1 7.68 0.76
 10 4 1 8.31 0.69
 11 -4 1 2.09 0.74
 11 4 1 2.6 0.63
 -11 4 -1 1.96 0.62
 11 4 1 1.24 0.44
 11 4 1 1.13 0.5
 -12 -4 -1 -0.35 0.37
 12 -4 1 0.59 0.57
 12 4 1 -0.34 0.34
 -12 4 -1 -0.85 0.36
 12 4 1 -0.25 0.36
 13 -4 1 10.56 1.47
 -13 -4 -1 8.03 1.07
 13 4 1 10.02 0.88
 -13 4 -1 9.73 1.23
 13 4 1 10.35 1.38
 14 -4 1 0.72 0.69
 -14 -4 -1 0.47 0.52
 14 4 1 -0.02 0.5
 14 4 1 -0.51 0.42
 -14 4 -1 -0.29 0.51
 -15 -4 -1 17.91 1.48
 15 -4 1 17.49 1.7
 15 4 1 16.58 1.57
 15 4 1 19 1.14
 -15 4 -1 18.25 1.6
 16 -4 1 0.65 0.83
 -16 -4 -1 -0.3 0.57
 -16 4 -1 0.09 0.52
 16 4 1 1.35 0.65
 17 -4 1 0.94 0.71
 -17 -4 -1 0.86 0.71
 17 4 1 -0.68 0.61
 -17 4 -1 1.12 0.84
 -18 -4 -1 0.94 0.7
 18 -4 1 2.76 1.1
 -18 4 -1 0.85 0.88
 18 4 1 0.3 0.76
 19 -4 1 6.8 1.49
 -19 -4 -1 7.07 1.29
 -19 4 -1 4.96 1.24
 19 4 1 5.81 1.27
 20 -4 1 0.34 0.94
 -20 -4 -1 0.63 0.76
 -20 4 -1 -0.06 0.69
 20 4 1 -0.06 0.88
 21 -4 1 1.12 0.96
 -21 -4 -1 0.89 0.91
 21 4 1 1.29 1.06
 -21 4 -1 0.01 0.73
 22 -4 1 -0.94 0.9
 22 4 1 -0.5 0.88
 22 -5 -1 3.73 1.2
 22 5 -1 0.6 1
 21 -5 -1 0.44 0.95
 -21 -5 1 -0.01 0.68
 21 5 -1 0.08 0.71
 -21 5 1 1.07 0.94
 -20 -5 1 7.88 1.36
 20 -5 -1 6.99 1.54
 20 5 -1 6.2 1.34
 -20 5 1 6.75 1.43
 19 -5 -1 0.62 0.94
 -19 -5 1 2.09 0.8
 -19 5 1 2.05 0.94
 19 5 -1 0.4 0.76
 18 -5 -1 -0.87 0.56
 -18 -5 1 2.26 0.8
 -18 5 1 0.56 0.79
 18 5 -1 1.44 0.88
 17 -5 -1 -0.06 0.75
 -17 -5 1 -0.11 0.5
 17 5 -1 -1.12 0.36
 -17 5 1 -0.01 0.57
 -16 -5 1 0.85 0.63
 16 -5 -1 0.68 0.73
 16 5 -1 0.99 0.44
 -16 5 1 0.51 0.68
 16 5 -1 1.67 0.88
 -15 -5 1 -0.29 0.41
 15 -5 -1 -0.21 0.58
 -15 5 1 -0.02 0.65
 15 5 -1 0.04 0.3
 15 5 -1 -0.28 0.42
 14 -5 -1 1.28 0.77
 -14 -5 1 2.51 0.71
 -14 5 1 1.07 0.66
 14 5 -1 1.84 0.54
 14 5 -1 1.99 0.87
 13 -5 -1 3.81 0.96
 -13 -5 1 4.88 0.85
 13 5 -1 5.11 1.01
 -13 5 1 4.31 0.92
 13 5 -1 6.8 0.87
 -12 -5 1 1.06 0.49
 12 -5 -1 1.45 0.65
 12 5 -1 0.64 0.59
 12 5 -1 1.33 0.42
 -12 5 1 1.5 0.63
 -11 -5 1 3.99 0.71
 11 -5 -1 4.41 0.9
 11 5 -1 4.74 0.9
 11 5 -1 3.85 0.72
 -11 5 1 3.56 0.76
 10 -5 -1 11.49 1.1
 10 5 -1 11.13 0.83
 -10 5 1 12.21 1.1
 10 5 -1 13.43 1.07
 10 5 -1 12.69 0.93
 -9 5 1 0.29 0.39
 9 5 -1 0.39 0.49
 9 5 -1 -0.3 0.25
 9 5 -1 0.56 0.3
 8 -5 -1 20.88 1.29
 8 5 -1 20.49 1.2
 8 5 -1 19.47 1.08
 8 5 -1 19.93 0.95
 -8 5 1 20.63 1.2
 7 -5 -1 1.05 0.47
 -7 5 1 0.7 0.37
 7 5 -1 0.6 0.29
 7 5 -1 0.37 0.3
 7 5 -1 0.25 0.25
 6 -5 -1 4.48 0.26
 6 -5 -1 4.86 0.28
 6 -5 -1 4.97 0.71
 6 5 -1 4.77 0.46
 -6 5 1 4.09 0.6
 6 5 -1 5.31 0.59
 6 5 -1 4.62 0.65
 5 -5 -1 17.64 0.54
 5 -5 -1 16.58 0.96
 5 -5 -1 16.93 0.52
 -5 5 1 19.76 0.96
 5 5 -1 16.23 0.71
 5 5 -1 17.98 0.91
 5 5 -1 18.7 0.95
 4 -5 -1 10.7 0.49
 4 -5 -1 10.5 0.72
 -4 -5 1 11.59 0.76
 -4 5 1 10.16 0.68
 4 5 -1 10.48 0.53
 4 5 -1 11.45 0.74
 3 -5 -1 1.12 0.34
 -3 -5 1 1.16 0.35
 3 -5 -1 1.09 0.23
 3 5 -1 0.85 0.33
 -3 5 1 1.23 0.31
 3 5 -1 1.31 0.25
 2 -5 -1 3.3 0.45
 -2 -5 1 3.8 0.52
 -2 5 1 2.76 0.36
 -2 5 1 3.31 0.44
 2 5 -1 3.59 0.46
 2 5 -1 3.27 0.35
 -1 -5 1 0.02 0.19
 1 -5 -1 0.2 0.22
 -1 5 1 -0.04 0.17
 -1 5 1 0.19 0.21
 1 5 -1 -0.19 0.17
 1 5 -1 0.35 0.15
 0 -5 -1 9.77 0.52
 0 -5 1 10.77 0.61
 0 5 -1 9.61 0.54
 0 5 1 10.49 0.54
 0 5 1 8.64 0.55
 0 5 -1 10.05 0.5
 1 -5 1 20.98 0.88
 -1 -5 -1 19.7 0.75
 -1 5 -1 20.79 0.77
 -1 5 -1 19.43 0.72
 1 5 1 20.74 0.73
 1 5 1 21.71 0.86
 -2 -5 -1 12.25 0.64
 2 -5 1 12.14 0.7
 2 5 1 13.56 0.71
 -2 5 -1 11.46 0.52
 2 5 1 12.2 0.6
 -2 5 -1 12.01 0.62
 3 -5 1 15.21 0.82
 -3 -5 -1 15.5 0.77
 3 5 1 15.9 0.8
 3 5 1 14.65 0.67
 -3 5 -1 14.98 0.55
 -3 5 -1 14.44 0.75
 4 -5 1 28.11 1.2
 4 -5 1 26.45 0.67
 4 5 1 27.53 1.1
 4 5 1 25.63 0.98
 4 5 1 26.79 0.93
 -4 5 -1 25.15 1.03
 -4 5 -1 26.85 0.68
 5 -5 1 1.05 0.16
 5 5 1 0.5 0.25
 5 5 1 1.11 0.33
 5 5 1 1.41 0.39
 -5 5 -1 0.69 0.3
 6 -5 1 1.74 0.51
 6 5 1 1.42 0.36
 6 5 1 1.8 0.4
 -6 5 -1 2.15 0.49
 6 5 1 1.88 0.42
 7 -5 1 5.12 0.78
 7 5 1 5.56 0.76
 7 5 1 4.88 0.61
 -7 5 -1 5.25 0.73
 7 5 1 5.12 0.69
 8 -5 1 20.82 1.35
 8 5 1 21.59 1.1
 8 5 1 17.55 0.97
 -8 5 -1 19.45 1.22
 8 5 1 19.09 1.15
 9 -5 1 0.71 0.44
 -9 5 -1 0.2 0.4
 9 5 1 0.12 0.36
 9 5 1 0.91 0.41
 9 5 1 -0.29 0.28
 10 -5 1 2.91 0.74
 10 5 1 3 0.61
 10 5 1 3.32 0.56
 10 5 1 4.71 0.87
 -10 5 -1 3.03 0.71
 11 -5 1 0.68 0.58
 11 5 1 -0.08 0.31
 11 5 1 -0.18 0.34
 -11 5 -1 0.33 0.42
 11 5 1 -0.09 0.23
 12 -5 1 1.91 0.73
 12 5 1 1.83 0.66
 12 5 1 1.11 0.49
 -12 5 -1 1.84 0.7
 12 5 1 0.15 0.41
 -13 -5 -1 0.88 0.52
 13 -5 1 -0.15 0.58
 13 5 1 1.06 0.55
 -13 5 -1 0.71 0.55
 13 5 1 0.66 0.61
 -14 -5 -1 9.11 1.18
 14 -5 1 7.69 1.37
 -14 5 -1 9.1 1.3
 14 5 1 8.39 1.32
 14 5 1 8.58 0.89
 15 -5 1 -0.38 0.5
 -15 -5 -1 -0.26 0.54
 15 5 1 1.53 0.56
 -15 5 -1 0.53 0.73
 15 5 1 1.12 0.74
 16 -5 1 3.91 1.21
 -16 -5 -1 3.44 0.92
 16 5 1 4.53 1.1
 -16 5 -1 3.11 0.96
 17 -5 1 0.11 0.56
 -17 -5 -1 -0.1 0.6
 17 5 1 -1.37 0.49
 -17 5 -1 -0.15 0.59
 -18 -5 -1 1.43 0.75
 18 -5 1 1.21 1.03
 18 5 1 3.15 1.06
 -18 5 -1 1.45 0.91
 -19 -5 -1 5.26 1.12
 19 -5 1 4.04 1.33
 19 5 1 3.42 1.1
 -19 5 -1 4.69 1.21
 20 -5 1 0.62 1.04
 -20 -5 -1 1.72 0.93
 -20 5 -1 0.28 0.82
 20 5 1 2.7 0.93
 21 -5 1 3.68 1.06
 -21 -5 -1 1.44 0.88
 21 5 1 0.04 0.81
 -21 5 -1 3.27 1.12
 21 -6 -1 -0.16 0.89
 -21 -6 1 0.75 0.79
 21 6 -1 2.23 0.88
 -21 6 1 1.05 0.89
 -20 -6 1 1.08 0.76
 20 -6 -1 3.22 1.08
 -20 6 1 1.81 1.03
 20 6 -1 0.11 0.66
 -19 -6 1 0.75 0.62
 19 -6 -1 1.33 1.05
 19 6 -1 1.86 1.04
 -19 6 1 -0.22 0.71
 18 -6 -1 2.07 0.93
 -18 -6 1 1.46 0.68
 -18 6 1 1.59 0.86
 18 6 -1 1.78 0.91
 -17 -6 1 -0.04 0.47
 17 -6 -1 0.03 0.75
 17 6 -1 0.3 0.61
 -17 6 1 0.3 0.65
 -16 -6 1 0.1 0.5
 16 -6 -1 0.58 0.76
 -16 6 1 0.23 0.7
 16 6 -1 -0.28 0.62
 16 6 -1 0.82 0.49
 -15 -6 1 1.44 0.66
 15 -6 -1 0.4 0.65
 15 6 -1 1.09 0.65
 15 6 -1 1.51 0.52
 -15 6 1 0.92 0.76
 -14 -6 1 -0.22 0.43
 14 -6 -1 0.19 0.62
 14 6 -1 -0.21 0.59
 -14 6 1 -0.3 0.46
 14 6 -1 0.86 0.36
 13 -6 -1 0.52 0.63
 -13 -6 1 1.19 0.57
 13 6 -1 0.8 0.37
 13 6 -1 1.95 0.69
 -13 6 1 2.44 0.81
 12 -6 -1 0.31 0.55
 -12 -6 1 0.17 0.4
 12 6 -1 0.67 0.41
 12 6 -1 0.18 0.51
 -12 6 1 -0.36 0.45
 11 -6 -1 4.91 0.96
 11 6 -1 6.12 0.74
 11 6 -1 5.13 0.94
 11 6 -1 6.26 0.91
 -11 6 1 4.24 0.84
 10 -6 -1 5.52 0.96
 10 6 -1 4.94 0.81
 -10 6 1 5.47 0.9
 10 6 -1 4.97 0.69
 10 6 -1 5.92 0.82
 9 -6 -1 32.56 1.72
 -9 6 1 34.53 1.63
 9 6 -1 31.9 1.61
 9 6 -1 33.56 1.3
 9 6 -1 32.35 1.48
 8 6 -1 1.81 0.52
 -8 6 1 1.58 0.49
 8 6 -1 1.75 0.39
 8 6 -1 1.36 0.47
 7 -6 -1 0.46 0.13
 7 -6 -1 0.53 0.44
 7 -6 -1 0.26 0.12
 7 6 -1 0.71 0.37
 7 6 -1 -0.15 0.25
 7 6 -1 0.68 0.4
 -7 6 1 0.37 0.37
 6 -6 -1 0.61 0.38
 6 -6 -1 0.67 0.14
 6 6 -1 0.1 0.3
 6 6 -1 0.48 0.21
 6 6 -1 0.5 0.26
 -6 6 1 0.65 0.33
 5 -6 -1 4.55 0.69
 -5 -6 1 5.6 0.62
 5 -6 -1 3.65 0.32
 5 6 -1 4.54 0.65
 5 6 -1 4.26 0.48
 -5 6 1 3.79 0.57
 -4 -6 1 7.81 0.68
 4 -6 -1 8.08 0.66
 4 -6 -1 8.37 0.47
 4 6 -1 7.74 0.5
 4 6 -1 8.89 0.68
 -4 6 1 8.79 0.68
 3 -6 -1 30.14 1.18
 -3 -6 1 28.43 1.18
 3 6 -1 31.82 1.2
 -3 6 1 29.82 0.92
 -3 6 1 29.67 1.14
 3 6 -1 29.85 0.88
 2 -6 -1 3.15 0.47
 -2 -6 1 2.86 0.48
 -2 6 1 2.75 0.39
 -2 6 1 3.02 0.45
 2 6 -1 2.86 0.35
 2 6 -1 2.63 0.44
 1 -6 -1 5.5 0.46
 -1 -6 1 5.95 0.52
 1 6 -1 6.19 0.42
 1 6 -1 5.46 0.52
 -1 6 1 6.25 0.52
 -1 6 1 5.2 0.47
 0 -6 1 14.17 0.74
 0 -6 -1 14.52 0.68
 0 6 -1 13.96 0.71
 0 6 -1 13.62 0.63
 0 6 1 12.91 0.66
 0 6 1 13.87 0.71
 1 -6 1 1.9 0.38
 -1 -6 -1 2.33 0.37
 -1 6 -1 1.92 0.35
 1 6 1 2.26 0.39
 -1 6 -1 2.51 0.38
 1 6 1 2.45 0.36
 -2 -6 -1 0.14 0.21
 2 -6 1 0.15 0.22
 -2 6 -1 -0.02 0.16
 2 6 1 0.32 0.2
 -2 6 -1 -0.48 0.16
 -3 -6 -1 6.84 0.56
 3 -6 1 6.63 0.61
 -3 6 -1 7.04 0.6
 -3 6 -1 6.47 0.44
 3 6 1 6.13 0.55
 3 6 1 5.64 0.49
 -4 -6 -1 7.47 0.65
 4 -6 1 7.91 0.69
 4 6 1 9.42 0.74
 4 6 1 7.85 0.57
 -4 6 -1 7.72 0.44
 5 -6 1 12.1 0.88
 -5 -6 -1 9.98 0.75
 5 6 1 11.22 0.68
 -5 6 -1 11.83 0.81
 5 6 1 11.2 0.76
 6 -6 1 0.12 0.13
 6 -6 1 -0.21 0.34
 6 -6 1 0.27 0.11
 6 6 1 -0.08 0.18
 6 6 1 0.1 0.24
 -6 6 -1 0.16 0.29
 6 6 1 0 0.33
 7 -6 1 2.31 0.65
 7 6 1 2.96 0.54
 -7 6 -1 2.12 0.57
 7 6 1 2.24 0.52
 7 6 1 2.43 0.47
 8 -6 1 2.06 0.6
 8 6 1 1.89 0.52
 -8 6 -1 1.74 0.53
 8 6 1 1.55 0.51
 8 6 1 1.89 0.44
 9 -6 1 16.1 1.26
 9 6 1 14.65 1
 9 6 1 15.9 1.09
 -9 6 -1 15.92 1.18
 9 6 1 16.4 1
 10 -6 1 4.27 0.87
 10 6 1 4.56 0.67
 -10 6 -1 3.79 0.76
 10 6 1 3.67 0.8
 10 6 1 4.15 0.77
 11 -6 1 4.06 0.91
 11 6 1 4.27 0.71
 11 6 1 5.97 0.89
 11 6 1 3.58 0.68
 -11 6 -1 3.41 0.8
 12 -6 1 1.28 0.65
 12 6 1 1.42 0.48
 -12 6 -1 2.13 0.72
 12 6 1 2.18 0.59
 12 6 1 1.61 0.76
 13 -6 1 0.32 0.66
 13 6 1 0.5 0.48
 -13 6 -1 0.59 0.62
 13 6 1 0.89 0.6
 14 -6 1 1.06 0.74
 -14 -6 -1 0.99 0.6
 14 6 1 -0.56 0.4
 -14 6 -1 0.43 0.63
 14 6 1 1.18 0.59
 -15 -6 -1 0.11 0.51
 15 -6 1 0.31 0.66
 15 6 1 -0.64 0.34
 15 6 1 0.71 0.66
 -15 6 -1 -0.07 0.68
 16 -6 1 1.88 0.96
 -16 -6 -1 0.77 0.68
 -16 6 -1 0.57 0.73
 16 6 1 -0.47 0.52
 16 6 1 1.55 0.5
 17 -6 1 0.65 0.71
 -17 -6 -1 0.32 0.65
 -17 6 -1 0.46 0.63
 17 6 1 0.98 0.67
 18 -6 1 2.12 1.12
 -18 -6 -1 2.3 0.86
 18 6 1 1.01 0.85
 -18 6 -1 1.27 0.85
 19 -6 1 1.11 0.79
 -19 -6 -1 1.44 0.81
 -19 6 -1 0.91 0.88
 19 6 1 1.81 0.94
 20 -6 1 3.96 1.44
 -20 -6 -1 3.74 1
 -20 6 -1 3.74 1.17
 20 6 1 1.99 0.92
 21 -6 1 1.06 0.81
 -21 -6 -1 0.22 0.71
 -21 6 -1 0.36 0.83
 21 6 1 -0.85 0.56
 21 -7 -1 -1.15 0.75
 -21 -7 1 0.72 0.75
 21 7 -1 1.28 0.91
 -21 7 1 -0.04 0.76
 -20 -7 1 0.86 0.75
 20 -7 -1 0.42 0.79
 20 7 -1 1.4 0.95
 -20 7 1 0.29 0.87
 -19 -7 1 0.84 0.65
 19 -7 -1 0.48 1.01
 -19 7 1 -0.16 0.68
 19 7 -1 -1.33 0.58
 -18 -7 1 0.11 0.53
 18 -7 -1 0.5 0.65
 18 7 -1 0.93 0.68
 -18 7 1 0.09 0.63
 -17 -7 1 0.39 0.55
 17 -7 -1 1.11 0.8
 -17 7 1 -0.37 0.56
 17 7 -1 1.22 0.7
 17 7 -1 -0.33 0.41
 -16 -7 1 0.03 0.48
 16 -7 -1 -0.54 0.6
 16 7 -1 0.44 0.49
 16 7 -1 -0.69 0.52
 -16 7 1 1.38 0.78
 -15 -7 1 0.65 0.51
 15 -7 -1 0.93 0.86
 -15 7 1 0.51 0.66
 15 7 -1 0.52 0.42
 15 7 -1 0.95 0.58
 14 -7 -1 8.31 1.43
 -14 -7 1 7.57 1.08
 14 7 -1 8.97 1.1
 14 7 -1 6.98 1.27
 -14 7 1 7.13 1.21
 -13 -7 1 0.06 0.46
 13 -7 -1 0.39 0.6
 13 7 -1 -0.69 0.33
 13 7 -1 1.02 0.54
 -13 7 1 -0.1 0.49
 12 -7 -1 -0.45 0.49
 12 7 -1 -0.67 0.37
 -12 7 1 -0.01 0.44
 12 7 -1 -0.57 0.42
 12 7 -1 0.49 0.39
 11 -7 -1 9.06 1.26
 -11 7 1 10.43 1.08
 11 7 -1 9.87 0.8
 11 7 -1 11 0.98
 11 7 -1 10.4 1.04
 10 -7 -1 0.5 0.53
 -10 7 1 -0.07 0.38
 10 7 -1 0.71 0.4
 10 7 -1 0.22 0.34
 10 7 -1 0.13 0.37
 9 -7 -1 8.91 1.18
 9 7 -1 8.61 0.89
 9 7 -1 8.14 0.86
 -9 7 1 8.97 1.08
 9 7 -1 7.93 0.7
 8 -7 -1 0.59 0.45
 -8 7 1 1.06 0.47
 8 7 -1 1.46 0.45
 8 7 -1 0.79 0.27
 8 7 -1 -0.27 0.33
 7 -7 -1 0.68 0.48
 7 -7 -1 1.26 0.24
 -7 -7 1 0.73 0.45
 -7 7 1 0.56 0.43
 7 7 -1 0.73 0.31
 7 7 -1 -0.2 0.33
 -6 -7 1 17.04 1.11
 6 -7 -1 17.72 0.66
 6 -7 -1 17.97 1.17
 6 7 -1 16.22 0.79
 -6 7 1 17.25 1.04
 6 7 -1 18.24 1.09
 5 -7 -1 7.04 0.74
 5 -7 -1 7.5 0.52
 -5 -7 1 6.58 0.7
 5 7 -1 7.04 0.67
 5 7 -1 6.6 0.53
 -5 7 1 7.91 0.86
 -4 -7 1 94.43 2.46
 4 -7 -1 90.98 2.39
 4 -7 -1 89.43 1.94
 4 7 -1 88.79 1.83
 4 7 -1 94.97 2.37
 -4 7 1 93.26 2.3
 -3 -7 1 6.28 0.63
 3 -7 -1 5.81 0.58
 -3 7 1 6.07 0.69
 -3 7 1 6.13 0.5
 3 7 -1 6.34 0.62
 3 7 -1 5.89 0.44
 -2 -7 1 29.32 1.19
 2 -7 -1 29.17 1.14
 -2 7 1 27.23 1.01
 -2 7 1 27.52 1.08
 2 7 -1 31.78 1.21
 2 7 -1 27.52 0.9
 -1 -7 1 5.42 0.54
 1 -7 -1 5.71 0.5
 1 7 -1 5.97 0.46
 -1 7 1 4.97 0.5
 -1 7 1 5.71 0.61
 1 7 -1 5.31 0.54
 0 -7 1 52.95 1.57
 0 -7 -1 52.31 1.45
 0 7 -1 52.58 1.35
 0 7 1 52.19 1.52
 0 7 -1 50.81 1.47
 0 7 1 51.27 1.4
 1 -7 1 0.03 0.24
 -1 -7 -1 -0.06 0.2
 -1 7 -1 0.25 0.24
 -1 7 -1 -0.08 0.19
 1 7 1 0.2 0.24
 1 7 1 0.17 0.24
 -2 -7 -1 25.96 1.04
 2 -7 1 26.53 1.16
 2 7 1 25.84 0.95
 2 7 1 27.03 1.13
 -2 7 -1 25.26 0.93
 -2 7 -1 25.74 1.02
 3 -7 1 10.05 0.77
 -3 -7 -1 10.67 0.73
 -3 7 -1 9.74 0.57
 3 7 1 9.88 0.63
 3 7 1 10.1 0.76
 -3 7 -1 10.41 0.72
 4 -7 1 6.38 0.67
 -4 -7 -1 5.18 0.56
 4 7 1 5.38 0.51
 -4 7 -1 6.1 0.45
 -4 7 -1 6.57 0.66
 4 7 1 5.99 0.63
 5 -7 1 26.62 1.35
 -5 -7 -1 27.42 1.27
 5 7 1 29.95 1.31
 -5 7 -1 25.74 1.19
 -5 7 -1 28.2 0.83
 5 7 1 27.14 1.05
 -6 -7 -1 15.75 1.03
 6 -7 1 17.83 0.61
 6 -7 1 17.13 1.18
 -6 7 -1 15.75 1.02
 6 7 1 16.58 1.04
 6 7 1 16.74 0.9
 7 -7 1 7.16 0.99
 7 7 1 5.77 0.77
 7 7 1 5.85 0.59
 7 7 1 5.6 0.78
 -7 7 -1 5.66 0.85
 8 -7 1 28.56 1.62
 8 7 1 28.82 1.4
 -8 7 -1 28.35 1.46
 8 7 1 28.23 1.21
 8 7 1 26.1 1.37
 9 -7 1 0.26 0.45
 9 7 1 0.34 0.37
 9 7 1 0.89 0.35
 -9 7 -1 0.39 0.47
 9 7 1 -0.51 0.32
 10 -7 1 6.42 1.07
 10 7 1 6.02 0.86
 -10 7 -1 5.79 0.97
 10 7 1 5.39 0.72
 10 7 1 5.87 0.96
 11 -7 1 7.41 1.2
 11 7 1 6.98 0.9
 -11 7 -1 6.48 1
 11 7 1 7.37 0.84
 11 7 1 6.45 0.96
 12 -7 1 0.51 0.57
 12 7 1 1.69 0.49
 12 7 1 0.19 0.47
 -12 7 -1 0.21 0.47
 12 7 1 -0.72 0.3
 13 -7 1 -0.35 0.59
 13 7 1 -0.04 0.32
 -13 7 -1 -0.53 0.46
 13 7 1 -0.25 0.46
 13 7 1 0.14 0.39
 -14 -7 -1 0.63 0.54
 14 -7 1 0.72 0.7
 14 7 1 1.28 0.56
 14 7 1 1.15 0.66
 -14 7 -1 1.15 0.7
 -15 -7 -1 0.29 0.55
 15 -7 1 -0.34 0.71
 15 7 1 -0.19 0.35
 15 7 1 -0.83 0.4
 -15 7 -1 -0.98 0.5
 16 -7 1 -0.39 0.66
 -16 -7 -1 1.79 0.73
 -16 7 -1 0.7 0.7
 16 7 1 0.87 0.78
 16 7 1 0.35 0.41
 -17 -7 -1 0.89 0.71
 17 -7 1 -0.35 0.66
 17 7 1 -0.4 0.5
 -17 7 -1 0.84 0.74
 -18 -7 -1 -0.13 0.58
 18 -7 1 0.71 0.94
 -18 7 -1 0.42 0.84
 18 7 1 0.86 0.75
 19 -7 1 2.87 1.05
 -19 -7 -1 1.7 0.79
 19 7 1 -0.76 0.63
 -19 7 -1 1.16 0.89
 20 -7 1 1.17 1.07
 -20 -7 -1 0.51 0.63
 20 7 1 1.65 0.88
 -20 7 -1 -0.69 0.69
 -21 -7 -1 -0.27 0.73
 21 -7 1 -0.7 0.65
 21 7 1 1.72 0.88
 -21 7 -1 0.81 0.85
 21 -8 -1 -1.49 0.67
 -21 8 1 0.22 0.86
 21 8 -1 0.97 0.96
 -20 -8 1 1.24 0.74
 20 -8 -1 -0.37 0.72
 -20 8 1 -0.58 0.72
 20 8 -1 1.45 0.95
 19 -8 -1 1.25 0.92
 -19 -8 1 -0.19 0.51
 -19 8 1 0.41 0.73
 19 8 -1 -0.25 0.69
 -18 -8 1 0.03 0.56
 18 -8 -1 -0.58 0.75
 -18 8 1 1.27 0.79
 18 8 -1 -0.18 0.53
 -17 -8 1 0.27 0.61
 17 -8 -1 -0.04 0.76
 17 8 -1 0.07 0.45
 17 8 -1 -0.03 0.65
 -17 8 1 -1.03 0.6
 -16 -8 1 0.98 0.62
 16 -8 -1 -0.86 0.55
 -16 8 1 -0.37 0.62
 16 8 -1 0.22 0.52
 16 8 -1 0.16 0.57
 15 -8 -1 0.45 0.82
 -15 -8 1 1.89 0.69
 -15 8 1 1.07 0.68
 15 8 -1 1.36 0.6
 15 8 -1 0.07 0.57
 14 -8 -1 2.62 0.98
 -14 -8 1 3.03 0.78
 14 8 -1 3.02 0.91
 -14 8 1 3.94 0.98
 14 8 -1 2.09 0.67
 13 -8 -1 2.98 0.9
 13 8 -1 2.94 0.84
 13 8 -1 2.93 0.7
 13 8 -1 3.7 0.82
 -13 8 1 3.49 0.89
 12 -8 -1 2.76 0.9
 12 8 -1 2.67 0.77
 12 8 -1 4.51 0.69
 -12 8 1 3.72 0.88
 12 8 -1 2.68 0.68
 11 -8 -1 1.72 0.73
 -11 8 1 2.72 0.75
 11 8 -1 1.78 0.65
 11 8 -1 2.52 0.62
 11 8 -1 2.38 0.47
 10 -8 -1 3.37 0.83
 -10 8 1 4.18 0.83
 10 8 -1 4.59 0.71
 10 8 -1 4.58 0.84
 10 8 -1 4.49 0.76
 -9 -8 1 2.86 0.75
 9 -8 -1 2.29 0.73
 9 8 -1 2.85 0.51
 -9 8 1 2.88 0.68
 9 8 -1 1.74 0.54
 8 -8 -1 10.53 0.47
 8 -8 -1 10.83 1.05
 -8 -8 1 9.64 0.97
 8 8 -1 11.35 1.02
 8 8 -1 9.78 0.71
 -8 8 1 10.55 0.97
 7 -8 -1 8.77 0.45
 -7 -8 1 8.23 0.88
 7 -8 -1 7.9 0.9
 -7 8 1 7.92 0.95
 7 8 -1 7.47 0.61
 7 8 -1 6.85 0.93
 6 -8 -1 24.12 1.35
 -6 -8 1 23.94 1.37
 6 -8 -1 24.03 0.86
 -6 8 1 22.95 1.24
 6 8 -1 23.17 1.27
 6 8 -1 22.32 0.95
 5 -8 -1 10.67 0.62
 5 -8 -1 8.93 0.84
 -5 -8 1 7.69 0.8
 5 8 -1 11.24 0.9
 5 8 -1 7.97 0.57
 -5 8 1 12.75 0.97
 -4 -8 1 31.71 1.43
 4 -8 -1 33.56 1.45
 -4 8 1 35.11 1.41
 4 8 -1 31.86 1.06
 4 8 -1 34.37 1.42
 -3 -8 1 32.83 1.4
 3 -8 -1 33.13 1.35
 -3 8 1 35.08 1.34
 3 8 -1 36.89 1.44
 -3 8 1 33.04 1.16
 3 8 -1 33.3 1.07
 2 -8 -1 0.64 0.33
 -2 -8 1 1.24 0.39
 -2 8 1 0.25 0.27
 -2 8 1 0.68 0.3
 2 8 -1 0.97 0.36
 2 8 -1 0.66 0.26
 -1 -8 1 20.52 1.05
 1 -8 -1 20.02 0.96
 -1 8 1 20.27 0.97
 -1 8 1 20.97 0.98
 1 8 -1 20.57 1.02
 1 8 -1 19.93 0.84
 0 -8 -1 5.77 0.54
 0 -8 1 6.72 0.61
 0 8 -1 6.27 0.6
 0 8 1 7.68 0.64
 0 8 1 7.31 0.65
 0 8 -1 6.08 0.55
 1 -8 1 0.59 0.34
 -1 -8 -1 0.38 0.25
 1 8 1 0.04 0.24
 -1 8 -1 0.15 0.24
 1 8 1 0.22 0.26
 -1 8 -1 0.49 0.27
 2 -8 1 20.4 1.07
 -2 -8 -1 19.84 0.97
 2 8 1 20.82 0.91
 -2 8 -1 21.05 0.91
 -2 8 -1 21.74 1.01
 2 8 1 20.62 1.05
 3 -8 1 3.19 0.59
 -3 -8 -1 2.74 0.52
 -3 8 -1 2.89 0.44
 -3 8 -1 2.36 0.47
 3 8 1 2.77 0.46
 3 8 1 2.66 0.5
 4 -8 1 25.94 1.3
 -4 -8 -1 25.2 1.19
 -4 8 -1 25.88 0.94
 4 8 1 25.55 1.03
 4 8 1 25.62 1.24
 -4 8 -1 25.69 1.2
 -5 -8 -1 1.42 0.48
 5 -8 1 0.81 0.48
 -5 8 -1 0.81 0.4
 -5 8 -1 1.46 0.31
 5 8 1 1.34 0.37
 5 8 1 1.09 0.45
 6 -8 1 10.28 0.53
 -6 -8 -1 8.57 0.82
 6 -8 1 9.44 0.95
 6 8 1 10.05 0.75
 6 8 1 10.67 0.9
 -6 8 -1 10.69 0.92
 7 -8 1 -0.2 0.11
 -7 -8 -1 -0.36 0.28
 7 -8 1 0.14 0.39
 -7 8 -1 -0.45 0.29
 7 8 1 -0.46 0.34
 7 8 1 -0.15 0.21
 8 -8 1 1.7 0.65
 -8 -8 -1 1.25 0.51
 8 8 1 0.13 0.35
 -8 8 -1 0.57 0.46
 8 8 1 0.64 0.35
 9 -8 1 6.57 1.05
 9 8 1 7.52 0.77
 9 8 1 8.08 0.75
 9 8 1 7.57 1
 -9 8 -1 5.94 0.92
 10 -8 1 0.53 0.61
 10 8 1 1.31 0.37
 10 8 1 1.83 0.51
 10 8 1 1.32 0.57
 -10 8 -1 0.5 0.52
 11 -8 1 -0.05 0.57
 11 8 1 -0.47 0.39
 11 8 1 0.5 0.34
 -11 8 -1 0.05 0.44
 11 8 1 0.51 0.48
 12 -8 1 1.31 0.73
 12 8 1 1.74 0.63
 12 8 1 1.97 0.71
 -12 8 -1 0.71 0.65
 12 8 1 1.24 0.53
 13 -8 1 1.18 0.79
 13 8 1 2.66 0.66
 13 8 1 2.3 0.6
 -13 8 -1 2.36 0.82
 13 8 1 1.59 0.64
 14 -8 1 0.32 0.69
 14 8 1 0.39 0.44
 14 8 1 1.51 0.71
 -14 8 -1 0.06 0.56
 14 8 1 0.74 0.46
 15 -8 1 -0.01 0.59
 -15 -8 -1 0.12 0.5
 15 8 1 0.59 0.46
 15 8 1 -0.02 0.43
 -15 8 -1 0.23 0.63
 -16 -8 -1 -0.15 0.45
 16 -8 1 0.15 0.66
 -16 8 -1 0.07 0.68
 16 8 1 -0.36 0.43
 16 8 1 -0.03 0.64
 -17 -8 -1 0.47 0.56
 17 -8 1 0.23 0.75
 -17 8 -1 0.31 0.65
 17 8 1 1.39 0.68
 17 8 1 0.37 0.51
 -18 -8 -1 0.13 0.55
 18 -8 1 -0.05 0.78
 18 8 1 -0.02 0.51
 -18 8 -1 -0.12 0.67
 -19 -8 -1 -0.6 0.53
 19 -8 1 -0.78 0.55
 -19 8 -1 -0.63 0.73
 19 8 1 -0.07 0.71
 -20 -8 -1 0.03 0.57
 20 -8 1 -0.9 0.74
 -20 8 -1 -0.51 0.76
 20 8 1 1.06 0.95
 -21 -8 -1 0.85 0.69
 21 -8 1 -1.36 0.61
 21 8 1 0.91 1
 -21 8 -1 1.41 0.95
 21 -9 -1 -0.36 0.82
 21 9 -1 1.03 0.74
 20 -9 -1 0.76 1.07
 -20 9 1 0.02 0.84
 20 9 -1 2.62 0.95
 19 -9 -1 1.2 0.89
 -19 -9 1 0.35 0.63
 19 9 -1 1.7 0.81
 -19 9 1 1 0.89
 18 -9 -1 0.78 0.89
 -18 -9 1 0.48 0.61
 18 9 -1 -0.17 0.64
 -18 9 1 -0.25 0.69
 17 -9 -1 1.63 1.05
 -17 -9 1 0.31 0.62
 17 9 -1 0.57 0.75
 -17 9 1 0.44 0.76
 17 9 -1 1.35 0.58
 16 -9 -1 -0.38 0.55
 -16 -9 1 0.51 0.51
 -16 9 1 0.34 0.67
 16 9 -1 0.89 0.59
 16 9 -1 -0.05 0.49
 15 -9 -1 3.48 1.17
 -15 -9 1 3.62 0.82
 15 9 -1 3.12 0.93
 15 9 -1 2.59 0.76
 -15 9 1 2.44 0.87
 14 -9 -1 0.31 0.74
 -14 -9 1 0.08 0.47
 14 9 -1 -0.35 0.42
 -14 9 1 -0.72 0.48
 14 9 -1 -0.95 0.35
 13 -9 -1 0.7 0.72
 13 9 -1 0.42 0.57
 -13 9 1 0.77 0.63
 13 9 -1 0.91 0.54
 13 9 -1 0.08 0.37
 12 -9 -1 1.03 0.76
 12 9 -1 2.46 0.51
 -12 9 1 0.74 0.59
 12 9 -1 1.31 0.53
 -11 -9 1 1.78 0.7
 11 -9 -1 1.72 0.73
 11 9 -1 1.19 0.43
 -11 9 1 0.92 0.56
 11 9 -1 1.28 0.59
 10 -9 -1 6.52 1.1
 -10 -9 1 6.32 1.07
 10 9 -1 6.18 0.96
 -10 9 1 6.47 1.04
 10 9 -1 6.06 0.81
 9 -9 -1 1.27 0.65
 9 -9 -1 1.36 0.23
 -9 -9 1 1.7 0.65
 -9 9 1 1.27 0.6
 9 9 -1 1.24 0.57
 9 9 -1 1.22 0.4
 -8 -9 1 2.88 0.75
 8 -9 -1 3.15 0.74
 8 -9 -1 3.51 0.32
 8 9 -1 4.01 0.54
 -8 9 1 2.74 0.68
 8 9 -1 3.69 0.71
 7 -9 -1 7.29 1.02
 -7 -9 1 5.76 0.92
 7 -9 -1 6.65 0.5
 7 9 -1 6.81 0.97
 -7 9 1 6.9 0.91
 7 9 -1 6.16 0.61
 6 -9 -1 2.98 0.47
 6 -9 -1 2.56 0.65
 -6 -9 1 2.56 0.68
 -6 9 1 1.82 0.55
 6 9 -1 1.82 0.53
 6 9 -1 2.35 0.42
 5 -9 -1 4.98 0.53
 5 -9 -1 7.66 0.83
 -5 -9 1 6.73 0.91
 5 9 -1 5.58 0.55
 -5 9 1 4.88 0.75
 5 9 -1 6.46 0.88
 -4 -9 1 35.64 1.58
 4 -9 -1 36.2 1.57
 4 9 -1 36.24 1.21
 -4 9 1 37.2 1.26
 -4 9 1 37.92 1.55
 4 9 -1 41.13 1.66
 3 -9 -1 5.12 0.71
 -3 -9 1 5.52 0.76
 -3 9 1 4.59 0.65
 3 9 -1 5.73 0.78
 3 9 -1 4.56 0.52
 -3 9 1 5.36 0.65
 2 -9 -1 6.75 0.65
 -2 -9 1 6.13 0.66
 2 9 -1 6.13 0.64
 -2 9 1 6.46 0.64
 2 9 -1 6.03 0.54
 -2 9 1 6.68 0.62
 -1 -9 1 1.17 0.41
 1 -9 -1 1.58 0.4
 -1 9 1 0.84 0.35
 1 9 -1 1.37 0.41
 -1 9 1 1.07 0.37
 1 9 -1 0.87 0.33
 0 -9 -1 2.61 0.49
 0 -9 1 2.94 0.56
 0 9 -1 3.63 0.51
 0 9 1 3.16 0.53
 0 9 1 2.76 0.54
 0 9 -1 2.92 0.54
 1 -9 1 8.77 0.75
 -1 -9 -1 8.42 0.66
 -1 9 -1 8.23 0.68
 -1 9 -1 9.55 0.69
 1 9 1 8.64 0.73
 1 9 1 7.91 0.64
 2 -9 1 5.79 0.65
 -2 -9 -1 5.39 0.59
 2 9 1 6.88 0.84
 -2 9 -1 6.47 0.65
 2 9 1 6.27 0.57
 -2 9 -1 5.79 0.57
 -3 -9 -1 1.87 0.47
 3 -9 1 1.88 0.55
 -3 9 -1 1.65 0.39
 3 9 1 1.78 0.5
 -3 9 -1 0.93 0.43
 3 9 1 1.46 0.41
 -4 -9 -1 1.98 0.52
 4 -9 1 1.81 0.53
 4 9 1 0.98 0.35
 -4 9 -1 1.35 0.38
 -4 9 -1 1.96 0.51
 4 9 1 1.07 0.45
 5 -9 1 10.36 0.96
 -5 -9 -1 10.68 0.89
 -5 9 -1 10.77 0.93
 5 9 1 10.32 0.75
 -5 9 -1 11.59 0.68
 5 9 1 10.82 0.91
 6 -9 1 4.03 0.5
 -6 -9 -1 3.62 0.7
 6 -9 1 3.37 0.74
 -6 9 -1 3.7 0.69
 6 9 1 3.3 0.58
 6 9 1 2.55 0.65
 7 -9 1 0.82 0.29
 7 -9 1 0.44 0.48
 -7 -9 -1 0.41 0.41
 7 9 1 0.32 0.22
 -7 9 -1 1.3 0.51
 7 9 1 0.16 0.3
 -8 -9 -1 0.4 0.44
 8 -9 1 1.23 0.2
 8 -9 1 0.63 0.52
 -8 9 -1 0.22 0.46
 8 9 1 0.75 0.51
 8 9 1 0.75 0.39
 9 -9 1 0.91 0.57
 -9 -9 -1 0.17 0.44
 9 9 1 0.32 0.38
 -9 9 -1 1.05 0.51
 9 9 1 1.34 0.44
 10 -9 1 0.85 0.59
 -10 -9 -1 0.73 0.56
 10 9 1 0.39 0.5
 10 9 1 0.39 0.3
 -10 9 -1 -0.08 0.45
 11 -9 1 0.98 0.67
 11 9 1 1.6 0.57
 -11 9 -1 1.01 0.58
 11 9 1 1.29 0.53
 11 9 1 4.02 0.71
 12 -9 1 0.39 0.6
 -12 9 -1 0.5 0.56
 12 9 1 0.6 0.52
 12 9 1 0.31 0.51
 12 9 1 -0.55 0.41
 13 -9 1 1.96 0.91
 13 9 1 2.58 0.73
 13 9 1 2.4 0.62
 -13 9 -1 1.74 0.79
 13 9 1 1.75 0.65
 14 -9 1 0.18 0.69
 14 9 1 1.4 0.52
 14 9 1 0.76 0.68
 14 9 1 0.3 0.47
 -14 9 -1 0.36 0.6
 -15 -9 -1 1.1 0.64
 15 -9 1 2.63 1.01
 15 9 1 0.47 0.52
 -15 9 -1 1.42 0.77
 15 9 1 1.18 0.65
 16 -9 1 0.43 0.84
 -16 -9 -1 0.42 0.54
 -16 9 -1 0.45 0.67
 16 9 1 1.73 0.8
 16 9 1 1.5 0.67
 -17 -9 -1 1.39 0.62
 17 -9 1 1.23 0.94
 17 9 1 0.7 0.75
 17 9 1 1.32 0.62
 -17 9 -1 0.37 0.79
 18 -9 1 0.19 0.81
 -18 -9 -1 -0.21 0.56
 -18 9 -1 1.49 0.84
 18 9 1 -1.11 0.48
 -19 -9 -1 0.01 0.64
 19 -9 1 0.16 0.76
 19 9 1 0.54 0.69
 -19 9 -1 -0.45 0.72
 20 -9 1 0.04 0.95
 -20 -9 -1 -0.01 0.6
 20 9 1 0.68 0.8
 -20 9 -1 -0.37 0.71
 -20 -10 1 -0.19 0.75
 20 -10 -1 -0.65 0.91
 -20 10 1 -1.17 0.7
 -19 -10 1 2.2 1.06
 19 -10 -1 3.11 1.21
 -19 10 1 1.84 0.99
 18 -10 -1 2.43 1.16
 -18 -10 1 1.82 0.8
 -18 -10 1 1.17 0.82
 -18 10 1 1.75 0.95
 18 10 -1 0.71 0.67
 17 -10 -1 1.44 1.01
 -17 -10 1 0.64 0.62
 -17 -10 1 1.12 0.69
 17 10 -1 0.63 0.58
 -17 10 1 -0.24 0.74
 16 -10 -1 3.04 1.1
 -16 -10 1 1.85 0.8
 -16 -10 1 3.32 0.83
 -16 10 1 1.55 0.83
 16 10 -1 2.73 0.73
 -15 -10 1 0.02 0.6
 -15 -10 1 1 0.55
 15 -10 -1 0.82 0.87
 15 10 -1 -0.56 0.41
 -15 10 1 0.39 0.67
 14 -10 -1 3.76 1.17
 -14 -10 1 3.73 1.02
 14 10 -1 1.98 0.64
 -14 10 1 2.54 0.91
 14 10 -1 3.23 0.68
 13 -10 -1 -0.27 0.63
 -13 -10 1 -0.16 0.59
 13 10 -1 -0.48 0.34
 -13 10 1 0.63 0.69
 13 10 -1 0.34 0.37
 -12 -10 1 2.2 0.77
 12 -10 -1 2.46 0.93
 12 10 -1 2.87 0.55
 -12 10 1 0.98 0.64
 12 10 -1 2.17 0.75
 11 -10 -1 3.97 0.98
 -11 -10 1 5.11 1.07
 11 10 -1 3.78 0.79
 -11 10 1 3.89 0.93
 11 10 -1 5.8 0.79
 10 -10 -1 0.35 0.58
 -10 -10 1 0.79 0.56
 -10 10 1 0.6 0.51
 10 10 -1 1.42 0.57
 10 10 -1 1.25 0.48
 9 -10 -1 2.04 0.72
 -9 -10 1 2.94 0.8
 9 -10 -1 3.54 0.38
 9 10 -1 3.39 0.77
 -9 10 1 3.25 0.79
 9 10 -1 2.48 0.48
 -8 -10 1 0.69 0.46
 8 -10 -1 0.28 0.5
 8 10 -1 0.25 0.45
 -8 10 1 -0.08 0.36
 8 10 -1 1.06 0.33
 7 -10 -1 1.53 0.64
 -7 -10 1 1.36 0.58
 7 -10 -1 0.97 0.35
 7 10 -1 1.55 0.45
 7 10 -1 1.52 0.57
 -7 10 1 0.69 0.47
 6 -10 -1 0.93 0.31
 6 -10 -1 0.99 0.5
 -6 -10 1 0.39 0.41
 6 10 -1 1.31 0.57
 6 10 -1 1.16 0.34
 -6 10 1 1.18 0.55
 5 -10 -1 0.74 0.29
 -5 -10 1 0.04 0.32
 5 -10 -1 0.32 0.4
 5 10 -1 -0.22 0.28
 5 10 -1 0.42 0.22
 -5 10 1 1.08 0.4
 4 -10 -1 1.63 0.55
 -4 -10 1 1.8 0.57
 -4 10 1 1.4 0.41
 4 10 -1 1.34 0.39
 4 10 -1 2.36 0.57
 -4 10 1 2.12 0.58
 3 -10 -1 0.32 0.35
 -3 -10 1 0.08 0.34
 3 10 -1 -0.25 0.2
 3 10 -1 -0.06 0.3
 -3 10 1 0.19 0.35
 -3 10 1 0.11 0.29
 2 -10 -1 0.79 0.43
 -2 -10 1 0.51 0.4
 -2 10 1 0.97 0.39
 2 10 -1 0.78 0.29
 -2 10 1 0.61 0.34
 2 10 -1 0.98 0.47
 1 -10 -1 0.14 0.29
 -1 -10 1 0.02 0.31
 1 10 -1 0.24 0.33
 -1 10 1 -0.14 0.3
 -1 10 1 0.56 0.37
 1 10 -1 0.22 0.28
 0 -10 1 1.78 0.51
 0 -10 -1 1.8 0.48
 0 10 1 1.74 0.44
 0 10 -1 1.81 0.5
 0 10 -1 1.48 0.41
 0 10 1 1.99 0.48
 1 -10 1 5.39 0.77
 -1 -10 -1 5.17 0.57
 -1 10 -1 5.38 0.66
 1 10 1 5.31 0.76
 -1 10 -1 4.85 0.67
 1 10 1 5.22 0.65
 -2 -10 -1 0.79 0.4
 2 -10 1 0.91 0.45
 2 10 1 0.68 0.41
 -2 10 -1 0.98 0.4
 2 10 1 1.83 0.43
 -2 10 -1 1.39 0.44
 -3 -10 -1 -0.23 0.28
 3 -10 1 0.1 0.37
 -3 10 -1 0.08 0.32
 3 10 1 0.16 0.34
 -3 10 -1 0.08 0.27
 3 10 1 -0.14 0.24
 -4 -10 -1 0.6 0.38
 4 -10 1 0.67 0.44
 -4 10 -1 0.7 0.32
 -4 10 -1 0.3 0.37
 4 10 1 0.68 0.28
 4 10 1 2.1 0.54
 -5 -10 -1 0.48 0.41
 5 -10 1 0.47 0.46
 -5 10 -1 0.95 0.43
 5 10 1 0.85 0.49
 5 10 1 0.18 0.28
 -5 10 -1 0.43 0.28
 6 -10 1 0.85 0.51
 -6 -10 -1 0.28 0.35
 -6 10 -1 0.93 0.46
 6 10 1 0.51 0.35
 6 10 1 0.94 0.36
 7 -10 1 0.76 0.53
 -7 -10 -1 0.67 0.45
 7 -10 1 0.49 0.23
 7 10 1 0.23 0.44
 -7 10 -1 0.68 0.41
 7 10 1 0.45 0.26
 8 -10 1 2.47 0.79
 8 -10 1 3.6 0.35
 -8 -10 -1 2.31 0.66
 8 10 1 3.5 0.62
 -8 10 -1 3.27 0.73
 8 10 1 2.4 0.68
 9 -10 1 3.07 0.88
 -9 -10 -1 2.74 0.75
 -9 10 -1 2.88 0.75
 9 10 1 3.98 0.85
 9 10 1 4.11 0.68
 -10 -10 -1 7.27 1.13
 10 -10 1 7.79 1.24
 10 10 1 7.96 0.79
 -10 10 -1 8.01 1.15
 10 10 1 8.19 1.13
 -11 -10 -1 0.4 0.5
 11 -10 1 0.12 0.57
 11 10 1 -0.07 0.35
 -11 10 -1 0.23 0.54
 11 10 1 0.15 0.51
 12 -10 1 4.07 1.03
 -12 -10 -1 4.7 1.05
 12 10 1 3.39 0.77
 -12 10 -1 5.1 1.02
 12 10 1 4.81 0.84
 -13 -10 -1 2.17 0.84
 13 -10 1 1.66 0.9
 13 10 1 1.73 0.67
 -13 10 -1 1 0.7
 13 10 1 0.87 0.54
 14 -10 1 1.61 0.9
 14 10 1 0.82 0.63
 14 10 1 0.74 0.51
 -14 10 -1 2.37 0.82
 15 -10 1 3.74 1.21
 15 10 1 2.56 0.81
 15 10 1 4.19 1.05
 15 10 1 4.26 0.83
 -15 10 -1 3.48 1.03
 -16 -10 -1 -0.34 0.47
 16 -10 1 0.48 0.88
 16 10 1 1.67 0.68
 16 10 1 0.83 0.67
 -16 10 -1 1.22 0.72
 17 -10 1 -0.71 0.61
 -17 -10 -1 0.25 0.61
 17 10 1 1 0.71
 -17 10 -1 -0.76 0.6
 17 10 1 0.72 0.51
 18 -10 1 0.39 0.97
 -18 -10 -1 0.9 0.72
 -18 -10 -1 -0.74 0.48
 -18 10 -1 0.13 0.69
 18 10 1 -0.37 0.57
 19 -10 1 0.85 1.06
 -19 -10 -1 -0.41 0.56
 -19 10 -1 0.12 0.72
 19 10 1 -0.84 0.6
 20 -10 1 0.64 0.91
 -20 10 -1 0.1 0.82
 20 -11 -1 0.69 1.16
 -20 -11 1 0.21 0.66
 -20 11 1 1.67 1
 19 -11 -1 0.59 0.94
 -19 -11 1 0.64 0.69
 -19 11 1 0.43 0.75
 18 -11 -1 2.71 1.21
 -18 -11 1 4.99 1.25
 -18 11 1 3.5 1.19
 18 11 -1 3.98 0.9
 17 -11 -1 1.04 1.02
 -17 -11 1 1 0.71
 -17 -11 1 2.42 0.75
 -17 11 1 1.19 0.82
 17 11 -1 1.45 0.74
 -16 -11 1 0.5 0.74
 -16 -11 1 1.42 0.67
 16 -11 -1 1.51 0.97
 16 11 -1 0.84 0.64
 -16 11 1 1.1 0.82
 -15 -11 1 0.15 0.51
 15 -11 -1 -0.8 0.55
 -15 -11 1 1.6 0.74
 -15 11 1 0.9 0.72
 15 11 -1 0.87 0.55
 -14 -11 1 0.94 0.67
 14 -11 -1 0.32 0.8
 14 11 -1 1.69 0.53
 -14 11 1 0.9 0.72
 14 11 -1 0.71 0.57
 13 -11 -1 2.85 0.99
 -13 -11 1 1.6 0.84
 13 11 -1 2.44 0.6
 -13 11 1 2.15 0.84
 13 11 -1 1.28 0.68
 -12 -11 1 0.46 0.58
 12 -11 -1 0.07 0.66
 -12 11 1 1.36 0.69
 12 11 -1 -0.22 0.4
 12 11 -1 0.28 0.48
 -11 -11 1 4.88 1.1
 11 -11 -1 5.04 1.11
 11 11 -1 5.53 0.83
 11 11 -1 5.16 0.97
 -11 11 1 5.01 1.01
 10 -11 -1 1.54 0.75
 -10 -11 1 0.92 0.55
 10 11 -1 -0.04 0.51
 -10 11 1 1.25 0.63
 10 11 -1 0.88 0.41
 -9 -11 1 9.3 1.27
 9 -11 -1 9.49 1.3
 -9 11 1 10.75 1.31
 9 11 -1 10.16 1.26
 9 11 -1 10.69 0.81
 8 -11 -1 0.7 0.31
 -8 -11 1 0.22 0.4
 8 -11 -1 0.33 0.52
 8 11 -1 0.05 0.23
 8 11 -1 0.76 0.51
 -8 11 1 0.13 0.43
 -7 -11 1 0.09 0.39
 7 -11 -1 -0.41 0.19
 7 -11 -1 0.31 0.47
 -7 11 1 1.84 0.59
 7 11 -1 0.08 0.42
 7 11 -1 0.2 0.35
 6 -11 -1 0.69 0.3
 6 -11 -1 0.78 0.52
 -6 -11 1 -0.08 0.35
 6 11 -1 0.38 0.38
 6 11 -1 0.74 0.31
 -6 11 1 0.31 0.38
 5 -11 -1 0.77 0.27
 5 -11 -1 0.11 0.38
 -5 -11 1 0.68 0.43
 5 11 -1 0.26 0.44
 5 11 -1 0.48 0.26
 -5 11 1 0.42 0.41
 4 -11 -1 1.6 0.55
 -4 -11 1 2.01 0.57
 -4 11 1 2.59 0.52
 4 11 -1 2.19 0.61
 -4 11 1 1.17 0.48
 4 11 -1 2.13 0.46
 -3 -11 1 -0.06 0.31
 3 -11 -1 0.09 0.32
 3 11 -1 0.25 0.36
 3 11 -1 -0.58 0.21
 -3 11 1 0.91 0.41
 -3 11 1 0.72 0.39
 -2 -11 1 4.42 0.76
 2 -11 -1 5.39 0.78
 2 11 -1 5.27 0.6
 -2 11 1 4.72 0.7
 -2 11 1 4.23 0.7
 2 11 -1 4.58 0.78
 1 -11 -1 3.55 0.63
 -1 -11 1 3.77 0.67
 -1 11 1 3.29 0.62
 1 11 -1 3.73 0.7
 -1 11 1 3.92 0.67
 1 11 -1 3.39 0.54
 0 -11 1 -0.04 0.32
 0 -11 -1 -0.08 0.28
 0 11 1 -0.18 0.22
 0 11 -1 0.01 0.32
 0 11 1 0.03 0.35
 0 11 -1 0.23 0.34
 1 -11 1 1.15 0.47
 -1 -11 -1 1.65 0.47
 -1 11 -1 1.15 0.45
 1 11 1 1.02 0.45
 1 11 1 0.64 0.33
 -1 11 -1 1.39 0.4
 -2 -11 -1 11.12 0.85
 2 -11 1 10.49 0.9
 -2 11 -1 9.67 0.8
 2 11 1 11.57 0.81
 2 11 1 10.92 0.93
 -2 11 -1 9.99 0.79
 -3 -11 -1 1 0.44
 3 -11 1 1.06 0.49
 -3 11 -1 1.42 0.4
 -3 11 -1 0.57 0.41
 3 11 1 0.36 0.4
 3 11 1 0.95 0.38
 -4 -11 -1 0.22 0.32
 4 -11 1 3.28 0.7
 4 11 1 0.73 0.28
 -4 11 -1 1.35 0.48
 -4 11 -1 1.01 0.36
 4 11 1 -0.28 0.33
 -5 -11 -1 7.48 0.98
 5 -11 1 6.63 0.99
 5 11 1 6.75 0.97
 -5 11 -1 7.23 0.95
 5 11 1 7.74 0.71
 -5 11 -1 6.82 0.66
 6 -11 1 1.8 0.6
 -6 -11 -1 2.06 0.58
 -6 11 -1 2.03 0.65
 6 11 1 2.08 0.48
 6 11 1 1.33 0.58
 7 -11 1 3 0.78
 -7 -11 -1 3.3 0.75
 7 -11 1 2.57 0.47
 7 11 1 3.05 0.52
 7 11 1 3.1 0.75
 -7 11 -1 4.36 0.82
 -8 -11 -1 10.08 1.01
 8 -11 1 11.65 0.65
 8 -11 1 12.41 1.2
 8 11 1 10.79 1.09
 8 11 1 10.92 0.87
 -8 11 -1 10.27 1.05
 9 -11 1 3.47 0.9
 -9 -11 -1 3.74 0.86
 -9 11 -1 4.11 0.89
 9 11 1 2.59 0.72
 9 11 1 2.59 0.6
 -10 -11 -1 0.81 0.59
 10 -11 1 0.47 0.62
 10 11 1 0.56 0.51
 -10 11 -1 0.99 0.6
 10 11 1 0.23 0.31
 11 -11 1 11.83 1.62
 -11 -11 -1 11.4 1.49
 11 11 1 12.1 0.98
 11 11 1 10.26 1.31
 -11 11 -1 10.92 1.4
 -12 -11 -1 2.21 0.78
 12 -11 1 2.57 0.95
 12 11 1 3.34 0.86
 -12 11 -1 1.84 0.76
 12 11 1 3.01 0.73
 -13 -11 -1 6.16 1.23
 13 -11 1 8.07 1.49
 -13 11 -1 7.96 1.34
 13 11 1 7.09 1.01
 13 11 1 6.36 1.03
 -14 -11 -1 7.27 1.31
 14 -11 1 7.03 1.38
 14 11 1 7.91 1.08
 -14 11 -1 5.41 1.13
 14 11 1 5.95 1.01
 -15 -11 -1 1.04 0.74
 15 -11 1 0.31 0.75
 15 11 1 0.35 0.56
 -15 11 -1 0.98 0.72
 15 11 1 1.02 0.61
 -16 -11 -1 1.9 0.91
 -16 -11 -1 2.15 0.76
 16 -11 1 0.94 0.88
 -16 11 -1 1.18 0.88
 16 11 1 0.92 0.61
 -17 -11 -1 1.33 0.67
 -17 -11 -1 -0.09 0.64
 17 -11 1 -0.22 0.65
 -17 11 -1 0.9 0.74
 17 11 1 0.51 0.62
 -18 -11 -1 1.17 0.77
 18 -11 1 0.91 1.06
 -18 -11 -1 2.27 0.81
 -18 -11 -1 0.88 0.8
 -18 11 -1 1.15 0.93
 -19 -11 -1 -0.49 0.64
 19 -11 1 -0.73 0.84
 -19 11 -1 -1.82 0.55
 -20 -11 -1 -1.51 0.6
 20 -11 1 0.21 0.78
 -20 11 -1 0.5 0.9
 19 -12 -1 -0.85 0.77
 -19 -12 1 0.67 0.88
 -19 12 1 1.15 0.88
 18 -12 -1 -0.89 0.8
 -18 -12 1 0.73 0.86
 -18 12 1 -0.08 0.84
 18 12 -1 0.15 0.65
 17 -12 -1 0.36 0.99
 -17 -12 1 0.27 0.72
 -17 12 1 1.22 0.85
 17 12 -1 1.16 0.76
 16 -12 -1 1.78 0.96
 -16 -12 1 0.97 0.77
 -16 12 1 1.57 0.87
 16 12 -1 1.43 0.7
 -15 -12 1 -0.47 0.48
 15 -12 -1 -0.25 0.7
 -15 12 1 0.07 0.64
 15 12 -1 0.2 0.5
 15 12 -1 0.55 0.69
 14 -12 -1 0.37 0.82
 -14 -12 1 0.15 0.65
 -14 12 1 0.3 0.67
 14 12 -1 -0.39 0.51
 14 12 -1 0.32 0.47
 -13 -12 1 -0.28 0.54
 13 -12 -1 0.14 0.61
 13 12 -1 0.05 0.47
 13 12 -1 -0.23 0.42
 -13 12 1 0.23 0.61
 -12 -12 1 1.33 0.74
 12 -12 -1 0.86 0.77
 -12 12 1 1.27 0.79
 12 12 -1 0.96 0.54
 12 12 -1 2.29 0.64
 11 -12 -1 2.16 0.93
 -11 -12 1 2.08 0.83
 11 12 -1 3.15 0.67
 11 12 -1 1.6 0.71
 -11 12 1 1.49 0.72
 10 -12 -1 2.42 0.83
 -10 -12 1 2.7 0.8
 10 12 -1 2.99 0.74
 10 12 -1 3.74 0.58
 -9 -12 1 3.54 0.89
 9 -12 -1 3.93 0.97
 9 12 -1 3.86 0.57
 -9 12 1 3.05 0.86
 9 12 -1 2.83 0.84
 8 -12 -1 2.42 0.8
 8 -12 -1 2.84 0.43
 -8 -12 1 3.66 0.82
 -8 12 1 2.02 0.71
 8 12 -1 3.55 0.6
 8 12 -1 2.46 0.68
 7 -12 -1 6.32 0.64
 -7 -12 1 7.53 1.12
 7 -12 -1 6.95 1.09
 7 12 -1 6.17 0.64
 7 12 -1 5.73 1
 -7 12 1 5.39 0.98
 6 -12 -1 0.4 0.37
 -6 -12 1 -0.01 0.37
 6 -12 -1 0.2 0.47
 6 12 -1 0.27 0.25
 6 12 -1 -0.05 0.38
 -6 12 1 -0.86 0.26
 5 -12 -1 -0.6 0.31
 5 -12 -1 0.16 0.41
 -5 -12 1 0.32 0.38
 5 12 -1 0.84 0.45
 -5 12 1 -0.15 0.34
 5 12 -1 1.3 0.31
 4 -12 -1 0.26 0.42
 -4 -12 1 0.07 0.38
 4 12 -1 0.34 0.32
 -4 12 1 0.51 0.35
 4 12 -1 0.2 0.37
 -4 12 1 -0.34 0.34
 3 -12 -1 8.68 0.87
 -3 -12 1 8.7 0.89
 -3 12 1 8.89 0.83
 3 12 -1 8.21 0.68
 -3 12 1 8.88 0.86
 3 12 -1 8.76 1.1
 2 -12 -1 3.58 0.69
 -2 -12 1 2.9 0.66
 2 12 -1 3.12 0.51
 2 12 -1 2.62 0.64
 -2 12 1 3.53 0.67
 -2 12 1 3.04 0.6
 -1 -12 1 0.41 0.36
 1 -12 -1 -0.16 0.31
 -1 12 1 -0.24 0.28
 1 12 -1 -0.06 0.31
 1 12 -1 0.94 0.32
 -1 12 1 0.47 0.38
 0 -12 -1 2 0.55
 0 -12 1 1.88 0.58
 0 12 1 2.44 0.58
 0 12 -1 2.2 0.56
 0 12 1 2.48 0.5
 0 12 -1 1.78 0.49
 -1 -12 -1 -0.21 0.28
 1 -12 1 -0.08 0.32
 1 12 1 0.32 0.32
 -1 12 -1 0.04 0.33
 -1 12 -1 0.83 0.36
 1 12 1 0.34 0.37
 -2 -12 -1 2.67 0.58
 2 -12 1 2.08 0.57
 2 12 1 2.57 0.64
 -2 12 -1 2.57 0.54
 -2 12 -1 2.44 0.56
 2 12 1 2.59 0.54
 -3 -12 -1 6.9 0.9
 3 -12 1 6.96 0.96
 3 12 1 6.95 0.98
 -3 12 -1 7.08 0.72
 -3 12 -1 6.48 0.84
 3 12 1 7.38 0.69
 4 -12 1 0.71 0.46
 -4 -12 -1 0.14 0.36
 -4 12 -1 0.65 0.38
 4 12 1 0.55 0.46
 4 12 1 0.55 0.32
 -4 12 -1 -0.18 0.36
 -5 -12 -1 0.17 0.37
 5 -12 1 0.52 0.47
 5 12 1 -0.55 0.28
 -5 12 -1 0.29 0.34
 -5 12 -1 -0.45 0.27
 5 12 1 0.04 0.39
 6 -12 1 -0.3 0.36
 -6 -12 -1 -0.06 0.35
 -6 12 -1 0.13 0.46
 6 12 1 0.31 0.42
 6 12 1 0.63 0.35
 -7 -12 -1 3.21 0.76
 7 -12 1 4.74 0.95
 7 -12 1 4.43 0.63
 7 12 1 5.02 0.66
 -7 12 -1 3.68 0.82
 7 12 1 3.72 0.8
 8 -12 1 0.6 0.57
 -8 -12 -1 1.3 0.55
 8 -12 1 0.93 0.28
 8 12 1 0.42 0.38
 8 12 1 0.24 0.5
 -8 12 -1 0.77 0.52
 9 -12 1 1.27 0.74
 -9 -12 -1 0.77 0.56
 9 12 1 0.63 0.47
 -9 12 -1 0.78 0.64
 9 12 1 1.71 0.54
 -10 -12 -1 6.29 1.08
 10 -12 1 4.73 1.07
 -10 12 -1 6.24 1.09
 10 12 1 4.71 1
 10 12 1 6.63 0.86
 11 -12 1 0.95 0.69
 -11 -12 -1 1.9 0.79
 -11 12 -1 0.69 0.71
 11 12 1 2.32 0.71
 11 12 1 2.05 0.58
 -12 -12 -1 9.22 1.4
 12 -12 1 7.71 1.42
 12 12 1 8.62 1.25
 -12 12 -1 12.01 1.55
 12 12 1 9.03 1.08
 13 -12 1 2.64 1.01
 -13 -12 -1 2.16 0.89
 -13 12 -1 2.81 0.93
 13 12 1 2.74 0.7
 13 12 1 2.11 0.77
 14 -12 1 0.78 0.8
 -14 -12 -1 1.07 0.79
 14 12 1 0.75 0.59
 -14 12 -1 -0.26 0.58
 14 12 1 0.38 0.46
 15 -12 1 0.15 0.79
 -15 -12 -1 0.87 0.65
 -15 12 -1 0.63 0.65
 15 12 1 0.71 0.64
 15 12 1 1.72 0.6
 16 -12 1 0.3 0.86
 -16 -12 -1 0.24 0.57
 -16 12 -1 0.01 0.7
 16 12 1 0.92 0.68
 -17 -12 -1 3.13 0.87
 -17 -12 -1 1.65 0.83
 17 -12 1 3.45 1.25
 17 12 1 1.31 0.65
 -17 12 -1 1.58 0.88
 -18 -12 -1 0.58 0.72
 18 -12 1 0.91 1.07
 -18 -12 -1 2.09 0.88
 -18 12 -1 2.44 0.99
 -19 -12 -1 -0.72 0.56
 19 -12 1 -0.69 0.82
 -19 12 -1 0.67 0.87
 19 -13 -1 -0.2 0.83
 -19 -13 1 0.86 0.83
 -19 13 1 0.92 0.98
 18 -13 -1 0.63 1
 -18 -13 1 -0.25 0.55
 18 13 -1 1.23 0.87
 -18 13 1 0.74 0.79
 -17 -13 1 0.14 0.61
 17 -13 -1 0.34 1.02
 -17 13 1 0.23 0.78
 17 13 -1 0.01 0.6
 16 -13 -1 0.55 0.87
 -16 -13 1 0.3 0.67
 16 13 -1 0.03 0.56
 -16 13 1 0.41 0.7
 -15 -13 1 0.77 0.74
 15 -13 -1 0.6 0.79
 -15 13 1 1.08 0.79
 15 13 -1 0.19 0.52
 -14 -13 1 0.23 0.66
 14 -13 -1 -0.69 0.61
 -14 13 1 0.12 0.71
 14 13 -1 0.9 0.56
 13 -13 -1 0.78 0.79
 -13 -13 1 -0.39 0.5
 13 13 -1 1.14 0.49
 13 13 -1 0.72 0.62
 -13 13 1 0.04 0.68
 12 -13 -1 3.61 1.12
 -12 -13 1 2.43 0.96
 12 13 -1 2.62 0.83
 12 13 -1 2.26 0.59
 -12 13 1 4.15 1.11
 11 -13 -1 -0.16 0.61
 -11 -13 1 1.17 0.62
 11 13 -1 -0.02 0.41
 11 13 -1 0.44 0.35
 -11 13 1 -0.69 0.47
 10 -13 -1 0.11 0.58
 -10 -13 1 0.36 0.59
 10 13 -1 0.16 0.59
 -10 13 1 1.28 0.7
 9 -13 -1 0.5 0.64
 -9 -13 1 -0.03 0.48
 -9 13 1 -0.15 0.5
 9 13 -1 0.04 0.42
 9 13 -1 0.6 0.34
 8 -13 -1 2.65 0.81
 -8 -13 1 1.9 0.69
 8 13 -1 1.96 0.73
 -8 13 1 1.51 0.65
 8 13 -1 3.02 0.61
 7 -13 -1 -0.67 0.3
 7 -13 -1 0.28 0.51
 -7 -13 1 0.2 0.46
 7 13 -1 0.47 0.44
 -7 13 1 0.6 0.56
 7 13 -1 0.79 0.4
 -6 -13 1 -0.02 0.37
 6 -13 -1 0.58 0.36
 6 -13 -1 0.04 0.43
 -6 13 1 0.04 0.4
 6 13 -1 0.68 0.31
 6 13 -1 -0.61 0.35
 5 -13 -1 12.64 0.92
 5 -13 -1 11.56 1.08
 -5 -13 1 12.7 1.12
 5 13 -1 12.42 0.85
 -5 13 1 11.33 1.08
 5 13 -1 11.8 1.13
 -4 -13 1 0.38 0.47
 4 -13 -1 0.53 0.47
 -4 13 1 0.36 0.4
 4 13 -1 0 0.45
 -4 13 1 0.02 0.41
 4 13 -1 0.45 0.34
 -3 -13 1 1.12 0.51
 3 -13 -1 1.79 0.56
 -3 13 1 0.99 0.47
 3 13 -1 0.74 0.42
 -3 13 1 1.34 0.52
 3 13 -1 1.37 0.53
 -2 -13 1 4.06 0.78
 2 -13 -1 3.88 0.75
 2 13 -1 4.34 0.85
 2 13 -1 5.07 0.64
 -2 13 1 3.46 0.69
 -2 13 1 4.77 0.81
 1 -13 -1 4.92 0.79
 -1 -13 1 5.14 0.84
 -1 13 1 4.9 0.79
 1 13 -1 4.41 0.8
 1 13 -1 4.86 0.66
 -1 13 1 4.84 0.83
 0 -13 1 12.8 1.04
 0 -13 -1 11.87 0.95
 0 13 -1 14.03 0.96
 0 13 1 10.52 1
 0 13 -1 11.3 1.01
 0 13 1 11.16 0.89
 -1 -13 -1 9.1 0.83
 1 -13 1 8.16 0.86
 -1 13 -1 9.86 0.86
 1 13 1 8.93 1.09
 1 13 1 9.23 0.81
 -1 13 -1 8.58 0.87
 2 -13 1 6.74 0.94
 -2 -13 -1 5.73 0.84
 -2 13 -1 6.42 0.87
 2 13 1 5.96 0.79
 2 13 1 7.7 1.05
 -2 13 -1 5.79 0.81
 3 -13 1 0.19 0.42
 -3 -13 -1 0.36 0.36
 -3 13 -1 0.51 0.38
 -3 13 -1 0.43 0.37
 3 13 1 -0.15 0.41
 3 13 1 0.35 0.28
 -4 -13 -1 0.66 0.43
 4 -13 1 0.31 0.45
 -4 13 -1 0.73 0.41
 4 13 1 1.17 0.4
 4 13 1 1.2 0.51
 -4 13 -1 0.75 0.5
 -5 -13 -1 2.11 0.64
 5 -13 1 2.84 0.76
 -5 13 -1 3.43 0.7
 -5 13 -1 2.3 0.54
 5 13 1 2.79 0.71
 5 13 1 2.11 0.55
 -6 -13 -1 1.74 0.58
 6 -13 1 1.37 0.63
 6 13 1 1.42 0.47
 6 13 1 1.31 0.57
 -6 13 -1 1.51 0.6
 7 -13 1 1.27 0.4
 7 -13 1 0.19 0.51
 -7 -13 -1 0.16 0.43
 7 13 1 -0.42 0.46
 -7 13 -1 -0.03 0.52
 7 13 1 0.64 0.32
 8 -13 1 0.47 0.53
 8 -13 1 0.35 0.35
 -8 -13 -1 0.34 0.48
 -8 13 -1 -0.61 0.38
 8 13 1 0.57 0.5
 8 13 1 1.48 0.43
 9 -13 1 0.1 0.61
 -9 -13 -1 0.18 0.53
 -9 13 -1 -0.44 0.47
 9 13 1 0.3 0.6
 9 13 1 0.57 0.45
 10 -13 1 1.81 0.87
 -10 -13 -1 2.06 0.78
 -10 13 -1 1.43 0.71
 10 13 1 2 0.6
 10 13 1 1.48 0.63
 11 -13 1 2.26 0.92
 -11 -13 -1 2.25 0.83
 -11 13 -1 1.99 0.8
 11 13 1 1.74 0.77
 11 13 1 2.24 0.62
 -12 -13 -1 1.05 0.74
 12 -13 1 0.91 0.86
 12 13 1 0.97 0.58
 12 13 1 0.7 0.51
 -12 13 -1 1.68 0.8
 13 -13 1 1.82 0.95
 -13 -13 -1 2.89 0.93
 13 13 1 2.77 0.7
 -13 13 -1 1.75 0.82
 13 13 1 1.9 0.67
 14 -13 1 0.1 0.66
 -14 -13 -1 -0.06 0.58
 -14 13 -1 -0.58 0.55
 14 13 1 0.43 0.66
 14 13 1 -0.16 0.41
 15 -13 1 0.08 0.75
 -15 -13 -1 0.28 0.71
 15 13 1 0.5 0.73
 15 13 1 -0.17 0.44
 -15 13 -1 0.15 0.68
 16 -13 1 1.26 1.02
 -16 -13 -1 1.1 0.78
 -16 13 -1 -0.69 0.71
 16 13 1 1.04 0.62
 17 -13 1 3.31 1.22
 -17 -13 -1 3.61 1.14
 -17 13 -1 4 1.14
 17 13 1 2.9 0.74
 -18 -13 -1 0.44 0.79
 -18 -13 -1 2.31 0.99
 18 -13 1 2.4 1.2
 -18 13 -1 0.67 0.9
 19 -13 1 1.16 1.17
 -19 13 -1 -0.15 0.81
 -18 -14 1 0.57 0.84
 18 -14 -1 0.81 1.03
 18 14 -1 0.2 0.68
 -18 14 1 1.42 0.99
 -17 -14 1 -0.51 0.63
 17 -14 -1 0.16 0.94
 17 14 -1 0.07 0.77
 -17 14 1 0.22 0.89
 -16 -14 1 0.58 0.72
 16 -14 -1 1.51 0.96
 -16 14 1 -0.23 0.69
 16 14 -1 -0.82 0.53
 15 -14 -1 1.3 0.93
 -15 -14 1 1.04 0.69
 15 14 -1 0.68 0.55
 -15 14 1 -0.1 0.78
 -14 -14 1 -0.52 0.46
 -14 14 1 -0.73 0.6
 14 14 -1 0.21 0.68
 -13 -14 1 3.58 1.06
 13 -14 -1 2.53 1.06
 13 14 -1 1.26 0.69
 -13 14 1 4.91 1.18
 12 -14 -1 1.27 0.86
 -12 -14 1 1.35 0.81
 12 14 -1 1.18 0.54
 -12 14 1 0.01 0.7
 12 14 -1 0.7 0.48
 -11 -14 1 0.88 0.61
 11 -14 -1 0.06 0.71
 11 14 -1 0.59 0.69
 -11 14 1 0.15 0.67
 11 14 -1 1.81 0.56
 10 -14 -1 2.05 0.82
 -10 -14 1 1.46 0.78
 10 14 -1 2.02 0.56
 -10 14 1 2.04 0.87
 10 14 -1 1.89 0.72
 -9 -14 1 0.16 0.49
 9 -14 -1 0.23 0.66
 -9 14 1 0.27 0.52
 9 14 -1 0.04 0.5
 9 14 -1 -0.34 0.32
 8 -14 -1 0.51 0.41
 8 -14 -1 0.07 0.54
 -8 -14 1 0.04 0.51
 8 14 -1 0.11 0.42
 -8 14 1 0.59 0.58
 8 14 -1 -0.08 0.36
 -7 -14 1 0.35 0.45
 7 -14 -1 0.48 0.57
 7 14 -1 -0.09 0.47
 -7 14 1 0.94 0.58
 7 14 -1 1 0.38
 6 -14 -1 5.71 0.77
 -6 -14 1 5.33 0.99
 6 -14 -1 5.17 1.02
 6 14 -1 6.21 1.06
 6 14 -1 5.48 0.71
 -6 14 1 5.46 0.97
 5 -14 -1 2.69 0.52
 5 -14 -1 2.15 0.68
 -5 -14 1 2.6 0.72
 5 14 -1 2.44 0.74
 5 14 -1 2.36 0.52
 -5 14 1 2.33 0.7
 4 -14 -1 2.87 0.73
 -4 -14 1 2.2 0.69
 -4 14 1 2.44 0.71
 4 14 -1 3.23 0.78
 4 14 -1 2.19 0.55
 -3 -14 1 10.32 1.03
 3 -14 -1 10.55 0.99
 -3 14 1 10.34 0.96
 3 14 -1 10.04 0.82
 3 14 -1 10.32 1.27
 -3 14 1 11.25 1
 -2 -14 1 -0.19 0.34
 2 -14 -1 0.53 0.47
 2 14 -1 0.44 0.29
 -2 14 1 0.9 0.52
 -2 14 1 -0.03 0.39
 2 14 -1 0.46 0.41
 -1 -14 1 14.41 1.15
 1 -14 -1 14.18 1.09
 -1 14 1 14.54 1.14
 1 14 -1 15.69 0.99
 1 14 -1 16.16 1.26
 -1 14 1 15.99 1.1
 0 -14 1 11.49 1.06
 0 -14 -1 10.62 0.96
 0 14 1 11.15 1.08
 0 14 -1 12.47 0.92
 0 14 1 11.53 0.93
 0 14 -1 9.87 0.95
 1 -14 1 1.36 0.55
 -1 -14 -1 0.03 0.32
 1 14 1 0.56 0.41
 1 14 1 0.18 0.41
 -2 -14 -1 5.28 0.86
 2 -14 1 4.55 0.84
 2 14 1 3.74 0.87
 -2 14 -1 4.81 0.82
 -2 14 -1 4.83 0.76
 2 14 1 3.74 0.69
 -3 -14 -1 0.39 0.41
 3 -14 1 1.31 0.58
 -3 14 -1 0.85 0.44
 -3 14 -1 1.09 0.48
 3 14 1 0.89 0.53
 3 14 1 1.45 0.41
 4 -14 1 2.18 0.69
 -4 -14 -1 2.61 0.7
 -4 14 -1 3.38 0.68
 4 14 1 3.06 0.83
 -4 14 -1 2.28 0.64
 4 14 1 2.89 0.58
 5 -14 1 0.89 0.6
 -5 -14 -1 0.34 0.43
 5 14 1 1.33 0.48
 -5 14 -1 1.61 0.57
 -5 14 -1 1.02 0.49
 5 14 1 0.5 0.56
 6 -14 1 5.3 1.01
 -6 -14 -1 5.91 0.98
 6 -14 1 6.29 0.84
 6 14 1 5.39 0.78
 -6 14 -1 5.45 0.94
 6 14 1 4.7 1
 7 -14 1 1.87 0.76
 -7 -14 -1 2.05 0.66
 7 -14 1 1.56 0.39
 -7 14 -1 1.76 0.69
 7 14 1 2.66 0.53
 7 14 1 0.8 0.54
 8 -14 1 0.95 0.69
 -8 -14 -1 1.06 0.63
 8 14 1 1.01 0.39
 -8 14 -1 2.08 0.74
 8 14 1 2.32 0.81
 -9 -14 -1 1.37 0.65
 9 -14 1 1 0.74
 -9 14 -1 0.64 0.66
 9 14 1 1.52 0.64
 9 14 1 2.24 0.59
 -10 -14 -1 0.24 0.63
 10 -14 1 0.08 0.64
 -10 14 -1 1.27 0.73
 10 14 1 0.46 0.47
 10 14 1 0.27 0.59
 11 -14 1 3.21 0.99
 -11 -14 -1 2.11 0.79
 11 14 1 2.3 0.73
 11 14 1 2.47 0.69
 -11 14 -1 1.78 0.81
 12 -14 1 -0.05 0.7
 -12 -14 -1 -0.2 0.52
 12 14 1 0.65 0.75
 -12 14 -1 -0.14 0.64
 12 14 1 0.3 0.53
 13 -14 1 0.33 0.75
 -13 -14 -1 -0.24 0.57
 -13 14 -1 -0.02 0.59
 13 14 1 0.3 0.56
 13 14 1 0.03 0.6
 14 -14 1 -0.78 0.53
 -14 -14 -1 1.05 0.71
 14 14 1 0.84 0.58
 14 14 1 0.21 0.51
 -14 14 -1 0.4 0.73
 15 -14 1 -0.27 0.75
 -15 -14 -1 -0.47 0.49
 -15 14 -1 0.21 0.67
 15 14 1 -0.03 0.49
 -16 -14 -1 -0.55 0.58
 16 -14 1 0.47 0.96
 -16 14 -1 -0.19 0.77
 16 14 1 0.27 0.6
 17 -14 1 1.72 1.04
 17 14 1 1.52 0.76
 -17 14 -1 0.31 0.79
 -18 -14 -1 0.7 0.85
 18 -14 1 0.3 0.89
 -18 14 -1 0.71 0.87
 18 -15 -1 -0.3 1
 -18 15 1 2.58 1.09
 18 15 -1 -0.3 0.65
 17 -15 -1 0.68 0.96
 -17 -15 1 -0.92 0.54
 17 15 -1 -0.67 0.54
 -17 15 1 -0.3 0.85
 16 -15 -1 0.06 0.8
 -16 -15 1 1.07 0.73
 -16 15 1 0.27 0.67
 16 15 -1 0.29 0.77
 -15 -15 1 0.87 0.75
 15 -15 -1 -0.16 0.74
 -15 15 1 1.18 0.93
 15 15 -1 0.81 0.78
 -14 -15 1 0.84 0.78
 14 -15 -1 -0.41 0.67
 -14 15 1 -0.29 0.57
 14 15 -1 -0.1 0.58
 -13 -15 1 2.14 0.85
 13 -15 -1 3.12 1.08
 13 15 -1 1.34 0.59
 -13 15 1 1.82 0.87
 -12 -15 1 0.88 0.68
 12 -15 -1 1.16 0.85
 12 15 -1 1.8 0.75
 -12 15 1 1.78 0.9
 11 -15 -1 2.16 0.97
 -11 -15 1 1.19 0.77
 -11 15 1 1.34 0.77
 11 15 -1 1.18 0.48
 11 15 -1 1.69 0.68
 10 -15 -1 1.18 0.77
 -10 -15 1 0.39 0.55
 10 15 -1 0.84 0.66
 -10 15 1 1.19 0.78
 9 -15 -1 3.7 1.04
 -9 -15 1 3.05 0.9
 9 15 -1 5.81 0.77
 9 15 -1 5.09 1.04
 -9 15 1 3.54 0.94
 8 -15 -1 1.43 0.75
 -8 -15 1 0.38 0.56
 8 15 -1 1.21 0.43
 8 15 -1 0.21 0.58
 -8 15 1 0.85 0.71
 -7 -15 1 5.75 1.07
 7 -15 -1 5.92 1.11
 7 -15 -1 7.01 0.86
 -7 15 1 5.85 1.02
 7 15 -1 6.8 0.79
 7 15 -1 5.18 1.03
 6 -15 -1 2.35 0.61
 6 -15 -1 2.45 0.8
 -6 -15 1 2.06 0.75
 6 15 -1 2.66 0.83
 6 15 -1 3.52 0.58
 -6 15 1 3.23 0.79
 5 -15 -1 6.76 0.95
 -5 -15 1 6.76 1.09
 5 -15 -1 7.6 1.13
 5 15 -1 8.6 0.81
 5 15 -1 5.92 1.13
 -5 15 1 8.93 1.22
 4 -15 -1 10.41 1.07
 -4 -15 1 10.66 1.1
 -4 15 1 11.23 1.1
 4 15 -1 11.55 1.23
 4 15 -1 12 0.94
 -3 -15 1 0.33 0.43
 3 -15 -1 0.62 0.48
 -3 15 1 0.78 0.47
 -3 15 1 0.81 0.47
 3 15 -1 -0.13 0.41
 3 15 -1 -0.21 0.3
 2 -15 -1 1.57 0.62
 -2 -15 1 1.73 0.64
 2 15 -1 2.43 0.49
 2 15 -1 2.51 0.75
 -2 15 1 1.44 0.59
 -2 15 1 2.23 0.66
 1 -15 -1 0.48 0.41
 -1 -15 1 0.3 0.44
 1 15 -1 -0.15 0.35
 1 15 -1 -0.33 0.21
 -1 15 1 -0.13 0.28
 -1 15 1 0.12 0.51
 0 -15 -1 0.04 0.41
 0 -15 1 0.22 0.42
 0 15 -1 0.06 0.43
 0 15 1 0.08 0.44
 0 15 1 0.47 0.33
 0 15 -1 0.75 0.41
 1 -15 1 3.39 0.79
 -1 -15 -1 3.1 0.7
 1 15 1 2.99 0.81
 -1 15 -1 3.5 0.77
 1 15 1 2.17 0.62
 -1 15 -1 3.02 0.71
 -2 -15 -1 2.24 0.66
 2 -15 1 4.16 0.85
 2 15 1 2.97 0.76
 2 15 1 2.27 0.62
 -2 15 -1 3.26 0.72
 -2 15 -1 4.41 0.73
 3 -15 1 7.04 1.08
 -3 -15 -1 7.01 0.97
 -3 15 -1 6.41 0.94
 3 15 1 6.41 1.07
 -3 15 -1 6.91 0.96
 3 15 1 7.39 0.9
 -4 -15 -1 0.1 0.44
 4 -15 1 0.44 0.5
 -4 15 -1 0.42 0.44
 4 15 1 0.96 0.62
 -4 15 -1 0.32 0.48
 4 15 1 0.62 0.31
 -5 -15 -1 4.96 0.92
 5 -15 1 3.65 0.9
 -5 15 -1 4.35 0.87
 5 15 1 4.14 0.97
 5 15 1 4.79 0.76
 -5 15 -1 3.66 0.74
 -6 -15 -1 -0.16 0.45
 6 -15 1 0.14 0.5
 6 -15 1 0.73 0.52
 6 15 1 0.83 0.55
 6 15 1 -0.28 0.37
 -6 15 -1 0.08 0.45
 7 -15 1 11.04 1.48
 7 -15 1 10.92 0.88
 -7 -15 -1 10.85 1.12
 -7 15 -1 11.89 1.42
 7 15 1 11.29 1.47
 7 15 1 12.01 0.96
 8 -15 1 -0.12 0.55
 -8 -15 -1 0.53 0.54
 8 15 1 -0.55 0.43
 8 15 1 0.89 0.41
 -8 15 -1 0.02 0.51
 -9 -15 -1 -0.48 0.45
 9 -15 1 0.53 0.7
 9 15 1 0.55 0.62
 9 15 1 -0.18 0.35
 -9 15 -1 1.09 0.64
 10 -15 1 0.25 0.72
 -10 -15 -1 0.37 0.56
 -10 15 -1 0.76 0.71
 10 15 1 0.87 0.4
 10 15 1 -0.14 0.52
 11 -15 1 1.08 0.77
 -11 -15 -1 0.86 0.72
 -11 15 -1 -0.21 0.59
 11 15 1 -0.04 0.61
 11 15 1 -0.18 0.36
 12 -15 1 0.68 0.82
 -12 -15 -1 1.71 0.79
 12 15 1 1.2 0.54
 -12 15 -1 1.72 0.85
 12 15 1 0.41 0.54
 13 -15 1 -0.06 0.75
 -13 -15 -1 0.98 0.67
 13 15 1 0.2 0.69
 -13 15 -1 -0.06 0.63
 -14 -15 -1 -0.27 0.58
 14 -15 1 -0.71 0.69
 14 15 1 0.01 0.72
 -14 15 -1 -0.97 0.53
 -15 -15 -1 -0.48 0.51
 15 -15 1 -0.68 0.65
 15 15 1 0.64 0.59
 -15 15 -1 -0.17 0.76
 16 -15 1 0.78 1.01
 16 15 1 0.91 0.83
 -16 15 -1 1.27 0.86
 17 -15 1 0.01 0.82
 -17 15 -1 -0.4 0.76
 18 -15 1 1.16 1.03
 17 -16 -1 0 0.85
 -17 16 1 0.18 0.84
 17 16 -1 1.43 0.94
 16 -16 -1 0.4 0.84
 16 16 -1 1.12 0.62
 -16 16 1 4.78 1.2
 15 -16 -1 0.84 0.94
 -15 -16 1 0.16 0.59
 15 16 -1 0.14 0.59
 -15 16 1 -1.2 0.61
 -14 -16 1 -0.91 0.42
 14 -16 -1 -0.2 0.74
 -14 16 1 0.88 0.71
 14 16 -1 -0.61 0.58
 13 -16 -1 -0.82 0.61
 -13 -16 1 0.17 0.61
 13 16 -1 -0.12 0.71
 -12 -16 1 -0.28 0.55
 12 -16 -1 -0.61 0.67
 12 16 -1 -0.76 0.46
 -12 16 1 -0.13 0.7
 -11 -16 1 0.41 0.58
 11 -16 -1 0.87 0.75
 11 16 -1 0.35 0.59
 -11 16 1 -0.34 0.62
 -10 -16 1 2.44 0.85
 10 -16 -1 2.29 0.89
 10 16 -1 1.07 0.79
 -10 16 1 1.24 0.83
 -9 -16 1 1.17 0.69
 9 -16 -1 0.73 0.79
 9 16 -1 2.09 0.54
 -9 16 1 1.26 0.72
 9 16 -1 1.2 0.63
 8 -16 -1 11.08 1.53
 -8 -16 1 9.38 1.37
 8 16 -1 12.14 0.99
 8 16 -1 9.14 1.38
 -8 16 1 12.03 1.51
 7 -16 -1 2.37 0.58
 7 -16 -1 1.65 0.77
 -7 -16 1 1.94 0.78
 -7 16 1 2.03 0.74
 7 16 -1 2.38 0.54
 7 16 -1 2.23 0.85
 -6 -16 1 2.11 0.76
 6 -16 -1 2.27 0.67
 6 -16 -1 1.94 0.76
 -6 16 1 1.29 0.6
 6 16 -1 1.84 0.77
 6 16 -1 1.45 0.48
 -5 -16 1 -0.13 0.49
 5 -16 -1 -0.43 0.42
 5 -16 -1 0.82 0.59
 -5 16 1 0.23 0.57
 5 16 -1 -0.25 0.44
 5 16 -1 1.55 0.52
 -4 -16 1 -0.02 0.5
 4 -16 -1 -0.01 0.49
 4 -16 -1 0.77 0.56
 4 16 -1 0.33 0.39
 -4 16 1 0.16 0.41
 4 16 -1 0.25 0.53
 -3 -16 1 2.75 0.77
 3 -16 -1 2.45 0.71
 3 16 -1 2.97 0.58
 3 16 -1 2.88 0.83
 -3 16 1 3.52 0.78
 -3 16 1 2.31 0.68
 -2 -16 1 0.94 0.57
 2 -16 -1 0.72 0.52
 2 16 -1 2.17 0.46
 2 16 -1 1.25 0.6
 -2 16 1 1.73 0.64
 -2 16 1 1.15 0.59
 -1 -16 1 0.66 0.51
 1 -16 -1 0.49 0.47
 -1 16 1 1.21 0.62
 1 16 -1 0.08 0.32
 1 16 -1 0.33 0.49
 -1 16 1 0.36 0.41
 0 -16 1 0.71 0.5
 0 -16 -1 -0.26 0.38
 0 16 1 0.29 0.48
 0 16 -1 0.21 0.38
 0 16 -1 0.25 0.47
 0 16 1 0.06 0.32
 -1 -16 -1 0.49 0.45
 1 -16 1 1.61 0.63
 1 16 1 0.82 0.49
 -1 16 -1 2.09 0.61
 1 16 1 1 0.63
 -1 16 -1 1.04 0.53
 2 -16 1 1.59 0.66
 -2 -16 -1 2.7 0.73
 2 16 1 2.8 0.68
 -2 16 -1 2.66 0.75
 2 16 1 2.52 0.74
 -2 16 -1 1.75 0.58
 -3 -16 -1 5.18 0.93
 3 -16 1 5.49 1
 -3 16 -1 4.38 0.85
 -3 16 -1 4.96 0.86
 3 16 1 5.34 1.04
 3 16 1 5.08 0.82
 4 -16 1 7.79 1.15
 -4 -16 -1 8.75 1.15
 -4 16 -1 9.15 1.19
 -4 16 -1 8.52 1.09
 4 16 1 10.92 0.93
 4 16 1 9.41 1.38
 5 -16 1 0.41 0.63
 -5 -16 -1 0.1 0.45
 -5 16 -1 0.19 0.43
 -5 16 -1 -0.12 0.37
 5 16 1 1.59 0.46
 5 16 1 -0.05 0.53
 6 -16 1 4.45 1
 -6 -16 -1 4.79 0.95
 6 -16 1 4.28 0.8
 6 16 1 5.47 0.87
 6 16 1 5.05 1.05
 -6 16 -1 4.34 0.89
 7 -16 1 0.08 0.41
 -7 -16 -1 -0.52 0.41
 7 -16 1 0.35 0.63
 -7 16 -1 -0.56 0.41
 7 16 1 -0.95 0.38
 7 16 1 0.16 0.44
 8 -16 1 1.71 0.83
 -8 -16 -1 1.49 0.64
 -8 16 -1 1.87 0.76
 8 16 1 1.2 0.76
 8 16 1 2.18 0.65
 9 -16 1 0.05 0.55
 -9 -16 -1 0.14 0.53
 -9 16 -1 -0.29 0.56
 9 16 1 0.26 0.52
 9 16 1 0.32 0.45
 -10 -16 -1 0.63 0.63
 10 -16 1 0.92 0.77
 -10 16 -1 0.63 0.68
 10 16 1 -0.07 0.63
 10 16 1 0.65 0.52
 11 -16 1 1.17 0.81
 -11 -16 -1 0.75 0.57
 -11 16 -1 2.16 0.78
 11 16 1 0.18 0.47
 11 16 1 0.38 0.65
 -12 -16 -1 0.36 0.6
 12 -16 1 0.18 0.72
 -12 16 -1 0.13 0.7
 12 16 1 -0.31 0.64
 13 -16 1 -0.4 0.8
 -13 -16 -1 0.21 0.69
 -13 16 -1 -1.12 0.48
 13 16 1 0.17 0.57
 14 -16 1 -0.36 0.71
 -14 16 -1 -0.4 0.7
 14 16 1 -0.71 0.46
 15 -16 1 0.09 0.77
 -15 16 -1 1.1 0.79
 15 16 1 0.27 0.69
 16 -16 1 1.84 1.1
 -16 16 -1 -0.8 0.65
 16 16 1 1.76 0.65
 17 -16 1 -0.26 0.84
 -17 16 -1 3.52 1.2
 16 -17 -1 2.36 1.2
 16 17 -1 1.06 0.72
 -16 17 1 0.02 0.75
 15 -17 -1 0.85 0.98
 -15 17 1 2.87 1.18
 15 17 -1 1.02 0.69
 -14 -17 1 2.32 0.89
 14 -17 -1 1.34 0.86
 -14 17 1 -0.93 0.64
 14 17 -1 1.09 0.63
 -13 -17 1 4.2 1.08
 13 -17 -1 2.11 1.05
 13 17 -1 1.55 0.64
 -13 17 1 3.87 1.15
 12 -17 -1 0.53 0.8
 -12 -17 1 0.63 0.64
 -12 17 1 1.96 0.9
 12 17 -1 1.08 0.59
 -11 -17 1 0.2 0.57
 11 -17 -1 1.14 0.79
 -11 17 1 0.16 0.68
 11 17 -1 -0.54 0.63
 -10 -17 1 0.25 0.58
 10 -17 -1 0.67 0.73
 10 17 -1 1.53 0.62
 -10 17 1 -0.02 0.65
 -9 -17 1 2.83 0.88
 9 -17 -1 4.27 1.14
 -9 17 1 2.21 0.82
 9 17 -1 2.65 0.9
 -8 -17 1 3.92 0.99
 8 -17 -1 3.97 1.04
 -8 17 1 4.49 1.03
 8 17 -1 3.32 0.92
 8 17 -1 4.58 0.79
 7 -17 -1 0.23 0.66
 7 -17 -1 1.62 0.54
 -7 -17 1 0.67 0.59
 -7 17 1 1.32 0.66
 7 17 -1 -0.18 0.52
 7 17 -1 0.95 0.5
 6 -17 -1 0.5 0.6
 -6 -17 1 -0.07 0.43
 6 -17 -1 0.9 0.57
 6 17 -1 0.48 0.57
 6 17 -1 0.81 0.45
 -6 17 1 0.18 0.52
 -5 -17 1 0.43 0.62
 5 -17 -1 0.37 0.59
 5 -17 -1 0.43 0.45
 5 17 -1 0.21 0.57
 5 17 -1 1.99 0.55
 -5 17 1 0.25 0.56
 4 -17 -1 -0.49 0.4
 4 -17 -1 0.21 0.5
 -4 -17 1 0.67 0.54
 4 17 -1 0.7 0.53
 -4 17 1 0.31 0.49
 4 17 -1 0.61 0.4
 3 -17 -1 5.05 0.99
 -3 -17 1 5.71 1.08
 -3 17 1 4.64 0.95
 -3 17 1 3.96 0.84
 3 17 -1 6.48 0.84
 3 17 -1 5.69 1.15
 -2 -17 1 -0.47 0.39
 2 -17 -1 -0.2 0.41
 2 17 -1 1.32 0.42
 -2 17 1 0.04 0.48
 2 17 -1 0.06 0.49
 -2 17 1 0.74 0.53
 1 -17 -1 -0.14 0.44
 -1 -17 1 0.16 0.52
 -1 17 1 0.09 0.44
 1 17 -1 0.83 0.64
 -1 17 1 0.3 0.51
 1 17 -1 1.38 0.51
 0 -17 -1 -0.16 0.45
 0 -17 1 0.29 0.46
 0 17 1 -0.38 0.28
 0 17 -1 0.45 0.5
 0 17 1 0.44 0.58
 0 17 -1 0.31 0.43
 1 -17 1 0.2 0.53
 -1 -17 -1 0.67 0.52
 1 17 1 0.69 0.43
 1 17 1 0.38 0.51
 -1 17 -1 0.25 0.52
 -1 17 -1 0.64 0.46
 2 -17 1 2.48 0.76
 -2 -17 -1 2.26 0.69
 2 17 1 2.53 0.83
 -2 17 -1 1.95 0.73
 -2 17 -1 2.95 0.68
 2 17 1 2.18 0.63
 3 -17 1 3.38 0.9
 -3 -17 -1 5.74 1.01
 -3 17 -1 4.21 0.88
 -3 17 -1 4.13 0.83
 3 17 1 3.81 0.92
 3 17 1 4.46 0.82
 4 -17 1 1.18 0.61
 -4 -17 -1 1.71 0.61
 4 17 1 0.5 0.72
 4 17 1 0.5 0.45
 -4 17 -1 0.94 0.57
 -4 17 -1 0.18 0.52
 -5 -17 -1 1.74 0.71
 5 -17 1 1.03 0.73
 5 17 1 1.18 0.48
 5 17 1 0.77 0.57
 -5 17 -1 1.38 0.63
 -6 -17 -1 -0.18 0.45
 6 -17 1 -0.43 0.48
 6 -17 1 0.68 0.48
 6 17 1 0.62 0.61
 6 17 1 0.26 0.38
 -6 17 -1 0.08 0.48
 -7 -17 -1 1.25 0.6
 7 -17 1 0.81 0.67
 7 17 1 0.74 0.46
 7 17 1 0.71 0.66
 -7 17 -1 1.46 0.73
 8 -17 1 1.75 0.83
 -8 -17 -1 2.07 0.78
 8 17 1 2.73 0.7
 -8 17 -1 2.86 0.84
 8 17 1 1.5 0.76
 -9 -17 -1 4.77 1.02
 9 -17 1 3.84 1.03
 -9 17 -1 4.36 1.04
 9 17 1 2.73 0.9
 9 17 1 3.38 0.77
 -10 -17 -1 1.99 0.75
 10 -17 1 2.21 0.99
 10 17 1 2.79 0.89
 -10 17 -1 2.52 0.88
 11 -17 1 0.35 0.77
 -11 -17 -1 -0.06 0.57
 11 17 1 0.41 0.64
 -11 17 -1 -0.9 0.47
 12 -17 1 0.39 0.68
 12 17 1 0.21 0.66
 -12 17 -1 1.4 0.85
 13 -17 1 -0.29 0.74
 -13 17 -1 -0.13 0.62
 13 17 1 1.07 0.94
 14 -17 1 0.78 0.96
 -14 17 -1 -0.01 0.82
 14 17 1 1.22 0.65
 15 -17 1 2.1 1.03
 15 17 1 0.59 0.53
 -15 17 -1 1.84 0.84
 16 -17 1 -0.35 0.81
 16 17 1 0.74 0.79
 -16 17 -1 -0.58 0.75
 16 -18 -1 0.39 0.95
 -16 18 1 0.75 0.84
 16 18 -1 0 0.63
 15 -18 -1 1.75 1.02
 -15 18 1 -0.16 0.81
 15 18 -1 0.61 0.62
 14 -18 -1 1.85 1
 -14 18 1 4.4 1.17
 14 18 -1 1.9 0.79
 13 -18 -1 -0.19 0.76
 13 18 -1 0.09 0.86
 -13 18 1 -1.07 0.71
 -12 -18 1 5.03 1.12
 12 -18 -1 4.74 1.24
 12 18 -1 2.41 0.84
 -12 18 1 3.38 1.05
 -11 -18 1 1.65 0.75
 11 -18 -1 0.56 0.77
 11 18 -1 0.35 0.63
 -11 18 1 0.85 0.69
 -10 -18 1 0.74 0.6
 10 -18 -1 -0.28 0.63
 -10 18 1 0.15 0.64
 10 18 -1 0.55 0.76
 9 -18 -1 0.45 0.77
 -9 -18 1 0.07 0.57
 9 18 -1 0.49 0.53
 -9 18 1 1.11 0.66
 -8 -18 1 0.76 0.62
 8 -18 -1 1.26 0.77
 8 18 -1 -0.27 0.67
 -8 18 1 0.38 0.64
 -7 -18 1 3.56 0.97
 7 -18 -1 3.17 0.96
 7 18 -1 3.74 1.06
 -7 18 1 2.3 0.8
 6 -18 -1 0.57 0.51
 6 -18 -1 0.22 0.55
 -6 -18 1 0.28 0.58
 6 18 -1 0.71 0.39
 6 18 -1 -0.62 0.48
 -6 18 1 -0.36 0.41
 -5 -18 1 2.36 0.76
 5 -18 -1 2.85 0.91
 5 -18 -1 3.51 0.73
 -5 18 1 2.59 0.81
 5 18 -1 1.73 0.55
 5 18 -1 2.22 0.9
 -4 -18 1 0.04 0.51
 4 -18 -1 0.17 0.51
 4 -18 -1 1.14 0.47
 4 18 -1 -0.5 0.56
 4 18 -1 0.05 0.38
 -4 18 1 0.24 0.51
 3 -18 -1 0.25 0.57
 3 -18 -1 1.98 0.65
 -3 -18 1 1.61 0.74
 3 18 -1 0.98 0.62
 -3 18 1 0.74 0.51
 3 18 -1 0.86 0.5
 2 -18 -1 0.37 0.52
 -2 -18 1 0.73 0.57
 -2 18 1 -0.31 0.52
 2 18 -1 0.73 0.47
 -2 18 1 0.48 0.52
 2 18 -1 -0.38 0.49
 1 -18 -1 0.49 0.56
 -1 -18 1 0.26 0.51
 -1 18 1 -0.11 0.51
 -1 18 1 -0.21 0.43
 1 18 -1 0.47 0.57
 1 18 -1 -0.07 0.37
 0 -18 -1 2.78 0.74
 0 -18 1 2.77 0.81
 0 18 -1 1.94 0.74
 0 18 -1 2.44 0.68
 0 18 1 1.29 0.53
 0 18 1 3.36 0.9
 -1 -18 -1 0.16 0.5
 1 -18 1 -0.03 0.53
 -1 18 -1 0.62 0.44
 -1 18 -1 0.37 0.6
 1 18 1 0.3 0.4
 1 18 1 0.3 0.61
 -2 -18 -1 0.03 0.52
 2 -18 1 0.71 0.59
 -2 18 -1 0.19 0.51
 -2 18 -1 0.25 0.42
 2 18 1 -0.01 0.48
 2 18 1 0.69 0.43
 3 -18 1 -0.93 0.42
 -3 -18 -1 -0.07 0.47
 -3 18 -1 0.05 0.48
 3 18 1 0.5 0.5
 3 18 1 0.24 0.59
 -3 18 -1 -0.35 0.46
 4 -18 1 0.71 0.62
 -4 -18 -1 1.29 0.68
 -4 18 -1 0.85 0.59
 -4 18 -1 1.32 0.64
 4 18 1 0.55 0.67
 4 18 1 1.5 0.6
 5 -18 1 0.23 0.35
 5 -18 1 -0.2 0.58
 -5 -18 -1 1.09 0.54
 -5 18 -1 0 0.44
 5 18 1 1.33 0.74
 5 18 1 -0.33 0.37
 6 -18 1 1.07 0.73
 -6 -18 -1 2.59 0.83
 6 -18 1 1.57 0.53
 -6 18 -1 1.43 0.71
 6 18 1 0.97 0.5
 6 18 1 1.75 0.8
 7 -18 1 0.12 0.59
 -7 -18 -1 0.02 0.53
 7 18 1 0.11 0.43
 7 18 1 0 0.57
 -7 18 -1 -0.16 0.57
 8 -18 1 7.44 1.39
 -8 -18 -1 7.89 1.24
 8 18 1 9.28 1.15
 -8 18 -1 6.77 1.17
 8 18 1 5.49 1.16
 -9 -18 -1 -0.65 0.46
 9 -18 1 0.44 0.72
 9 18 1 0.53 0.78
 -9 18 -1 0.1 0.63
 10 -18 1 1.94 0.9
 -10 18 -1 2.28 0.89
 10 18 1 1.11 0.67
 11 -18 1 4.51 1.26
 -11 18 -1 6.1 1.23
 11 18 1 2.35 0.86
 12 -18 1 0.37 0.78
 -12 18 -1 1.74 0.91
 12 18 1 1.04 0.67
 13 -18 1 1.39 0.91
 -13 18 -1 -0.7 0.62
 13 18 1 0.44 0.76
 14 -18 1 0.59 0.94
 -14 18 -1 3.54 1.21
 14 18 1 0.98 0.63
 15 -18 1 0.8 0.91
 15 18 1 1.44 0.7
 -15 18 -1 0.08 0.74
 15 -19 -1 0.96 1
 -15 19 1 3.26 1.14
 15 19 -1 1.34 0.76
 14 -19 -1 0.99 0.97
 14 19 -1 -0.05 0.87
 -14 19 1 -0.55 0.63
 13 -19 -1 1.55 0.99
 -13 19 1 3.67 1.11
 13 19 -1 1.37 0.65
 12 -19 -1 0.62 0.79
 -12 19 1 0.75 0.78
 12 19 -1 -1.13 0.4
 11 -19 -1 0.84 0.87
 11 19 -1 1.86 0.88
 -11 19 1 2.67 0.89
 10 -19 -1 1.41 0.83
 -10 -19 1 -0.19 0.58
 -10 19 1 -0.2 0.71
 10 19 -1 0.78 0.62
 -9 -19 1 1.12 0.65
 9 -19 -1 -0.31 0.61
 9 19 -1 0.32 0.71
 -9 19 1 1.25 0.7
 -8 -19 1 -0.17 0.59
 8 -19 -1 2.02 0.92
 -8 19 1 1.5 0.75
 8 19 -1 1.67 0.77
 7 -19 -1 0.55 0.61
 -7 -19 1 -0.63 0.5
 7 19 -1 0.12 0.56
 -7 19 1 0.78 0.72
 -6 -19 1 0.29 0.55
 6 -19 -1 -0.33 0.47
 6 -19 -1 0.24 0.63
 6 19 -1 -0.08 0.68
 -6 19 1 -0.61 0.43
 -5 -19 1 0.56 0.59
 5 -19 -1 0.01 0.55
 5 -19 -1 0.01 0.45
 -5 19 1 0.25 0.62
 5 19 -1 -0.21 0.38
 5 19 -1 -0.42 0.51
 4 -19 -1 2.87 0.88
 -4 -19 1 2.54 0.87
 4 -19 -1 2.9 0.74
 4 19 -1 2.76 0.72
 4 19 -1 3.2 0.97
 -4 19 1 3.18 0.86
 3 -19 -1 -0.33 0.36
 3 -19 -1 0.16 0.53
 -3 -19 1 -0.19 0.49
 3 19 -1 0.37 0.45
 3 19 -1 -0.47 0.5
 -3 19 1 -0.68 0.38
 -2 -19 1 1.34 0.75
 2 -19 -1 1.21 0.68
 -2 19 1 0.46 0.52
 2 19 -1 1.07 0.77
 2 19 -1 0.85 0.48
 1 -19 -1 1.06 0.57
 -1 -19 1 0.45 0.54
 1 19 -1 0.69 0.45
 -1 19 1 -0.3 0.63
 1 19 -1 0.7 0.6
 -1 19 1 0.03 0.51
 0 -19 1 -0.19 0.56
 0 -19 -1 -0.12 0.5
 0 19 1 0.02 0.5
 0 19 -1 0.71 0.44
 0 19 -1 0.55 0.66
 0 19 1 0.25 0.48
 1 -19 1 7.15 1.19
 -1 -19 -1 5.52 1.02
 -1 19 -1 6.95 0.98
 1 19 1 5.48 0.91
 -1 19 -1 6.44 1.18
 1 19 1 7.38 1.32
 -2 -19 -1 0.74 0.58
 2 -19 1 -0.44 0.49
 2 19 1 -0.3 0.54
 -2 19 -1 0.11 0.44
 -2 19 -1 -0.2 0.47
 2 19 1 0.36 0.44
 3 -19 1 0.08 0.5
 -3 -19 -1 0.31 0.53
 -3 19 -1 -0.74 0.41
 -3 19 -1 -0.19 0.48
 3 19 1 1.36 0.52
 3 19 1 -0.16 0.55
 -4 -19 -1 1.44 0.67
 4 -19 1 0.94 0.74
 4 19 1 1.12 0.74
 4 19 1 1.58 0.61
 -4 19 -1 1.4 0.68
 5 -19 1 0.38 0.6
 5 -19 1 1.23 0.49
 -5 -19 -1 0.76 0.68
 -5 19 -1 -0.05 0.44
 5 19 1 1.18 0.53
 5 19 1 0.61 0.72
 6 -19 1 -0.34 0.56
 -6 -19 -1 0.67 0.59
 -6 19 -1 1.47 0.74
 6 19 1 0.23 0.55
 6 19 1 0.42 0.44
 7 -19 1 5.89 1.24
 7 19 1 7.18 1.04
 7 19 1 5.54 1.23
 -7 19 -1 6.12 1.18
 8 -19 1 0.71 0.69
 -8 19 -1 0.88 0.62
 8 19 1 0.35 0.77
 9 -19 1 3.07 1.1
 -9 19 -1 1.66 0.87
 9 19 1 1.31 0.66
 10 -19 1 1.93 0.95
 10 19 1 1.5 0.79
 -10 19 -1 2.52 0.92
 11 -19 1 0.98 0.8
 -11 19 -1 0.38 0.67
 11 19 1 1.3 0.72
 12 -19 1 -0.44 0.7
 12 19 1 -0.35 0.72
 -12 19 -1 0.74 0.71
 13 -19 1 2.34 1.06
 -13 19 -1 1.6 0.89
 13 19 1 0.12 0.79
 14 -19 1 0.1 0.82
 14 19 1 0.92 0.84
 -14 19 -1 -0.3 0.77
 14 -20 -1 3.41 1.19
 14 20 -1 1.76 0.85
 -14 20 1 1.11 0.97
 13 -20 -1 0.99 1
 13 20 -1 0.59 0.82
 -13 20 1 2.2 0.87
 12 -20 -1 -0.74 0.66
 -12 20 1 -0.21 0.73
 12 20 -1 0.67 1
 11 -20 -1 0.47 0.84
 -11 20 1 0.77 0.81
 11 20 -1 0.66 0.71
 10 -20 -1 0.43 0.74
 10 20 -1 0.09 0.76
 -10 20 1 -0.4 0.61
 9 -20 -1 0.46 0.81
 -9 20 1 0.21 0.67
 9 20 -1 0.9 0.78
 8 -20 -1 -0.7 0.55
 -8 20 1 -1.21 0.46
 8 20 -1 -0.53 0.49
 7 -20 -1 0.03 0.64
 -7 -20 1 -0.59 0.49
 7 20 -1 0.18 0.64
 -7 20 1 0.34 0.7
 -6 -20 1 0.46 0.64
 6 -20 -1 0.41 0.63
 -6 20 1 0.09 0.62
 6 20 -1 -0.37 0.45
 5 -20 -1 0.67 0.66
 5 -20 -1 0.51 0.53
 -5 -20 1 0.31 0.58
 -5 20 1 0 0.48
 5 20 -1 0.51 0.72
 4 -20 -1 -0.09 0.58
 -4 -20 1 -0.12 0.53
 4 -20 -1 1.99 0.58
 4 20 -1 0.16 0.56
 -4 20 1 0.3 0.57
 3 -20 -1 0.78 0.48
 -3 -20 1 -0.26 0.58
 3 -20 -1 0.27 0.57
 -3 20 1 0.19 0.5
 3 20 -1 -0.01 0.64
 3 20 -1 0.81 0.46
 2 -20 -1 0.54 0.6
 -2 -20 1 0.67 0.55
 2 -20 -1 0.14 0.47
 2 20 -1 -0.31 0.47
 -2 20 1 0.64 0.5
 2 20 -1 0.62 0.44
 1 -20 -1 0.22 0.57
 -1 -20 1 0.92 0.7
 1 20 -1 0.38 0.65
 -1 20 1 0.41 0.51
 -1 20 1 -0.15 0.59
 1 20 -1 0.04 0.39
 0 -20 1 0.72 0.6
 0 -20 -1 -1.07 0.39
 0 20 -1 -0.09 0.61
 0 20 1 -0.62 0.49
 0 20 -1 0.59 0.45
 0 20 1 -0.08 0.45
 1 -20 1 -0.78 0.48
 -1 -20 -1 0.15 0.57
 -1 20 -1 -0.15 0.5
 1 20 1 -0.2 0.43
 -1 20 -1 0.33 0.51
 1 20 1 -0.27 0.53
 2 -20 1 0.41 0.61
 -2 -20 -1 -0.1 0.5
 -2 20 -1 -0.17 0.48
 2 20 1 0.63 0.51
 2 20 1 0.04 0.67
 -2 20 -1 -0.35 0.43
 3 -20 1 0.28 0.62
 -3 -20 -1 0.63 0.59
 3 20 1 1 0.69
 3 20 1 1.06 0.55
 -3 20 -1 0.81 0.61
 -3 20 -1 0.35 0.54
 -4 -20 -1 0.37 0.61
 4 -20 1 0.13 0.39
 4 -20 1 -0.29 0.52
 4 20 1 0.31 0.77
 4 20 1 0.52 0.48
 -4 20 -1 0.26 0.45
 5 -20 1 0.73 0.41
 5 -20 1 0.09 0.63
 5 20 1 0.1 0.37
 5 20 1 -0.42 0.45
 -5 20 -1 -0.28 0.49
 6 -20 1 0.13 0.62
 -6 20 -1 -0.3 0.59
 6 20 1 0.22 0.66
 7 -20 1 0.32 0.76
 -7 20 -1 -1.01 0.46
 7 20 1 0.85 0.66
 8 -20 1 1.57 0.82
 8 20 1 -0.7 0.54
 -8 20 -1 1.13 0.73
 9 -20 1 -0.02 0.71
 -9 20 -1 -1.05 0.51
 9 20 1 0.42 0.63
 10 -20 1 1.26 0.95
 10 20 1 -0.31 0.51
 -10 20 -1 1.33 0.77
 11 -20 1 2.44 1.02
 11 20 1 1.48 0.8
 -11 20 -1 0.89 0.77
 12 -20 1 0.61 0.87
 12 20 1 0 0.62
 -12 20 -1 -0.72 0.5
 13 -20 1 0.27 0.85
 -13 20 -1 2.61 1.09
 13 20 1 1.16 0.62
 13 -21 -1 -0.02 0.78
 13 21 -1 -1.52 0.7
 12 -21 -1 1.18 0.87
 12 21 -1 0.26 0.63
 -12 21 1 -0.58 0.64
 11 -21 -1 -0.02 0.76
 -11 21 1 1.6 0.95
 11 21 -1 1.19 0.96
 10 -21 -1 -0.17 0.64
 10 21 -1 1.12 0.83
 -10 21 1 0.75 0.7
 9 -21 -1 -0.51 0.59
 9 21 -1 -0.41 0.62
 -9 21 1 0.52 0.83
 8 -21 -1 -0.07 0.73
 -8 21 1 0.86 0.65
 8 21 -1 1.04 0.79
 7 -21 -1 2.32 0.9
 7 21 -1 1.7 0.97
 -7 21 1 2.3 0.86
 6 -21 -1 -0.51 0.57
 -6 21 1 0.67 0.7
 6 21 -1 -0.36 0.58
 -5 -21 1 -0.26 0.65
 5 -21 -1 0.77 0.6
 5 -21 -1 -0.41 0.55
 -5 21 1 0.3 0.54
 5 21 -1 -0.55 0.72
 4 -21 -1 0.72 0.56
 -4 -21 1 0.83 0.68
 4 -21 -1 0.08 0.61
 4 21 -1 0.23 0.68
 -4 21 1 0.5 0.58
 3 -21 -1 0.57 0.44
 3 -21 -1 -0.24 0.55
 -3 -21 1 -0.45 0.47
 -3 21 1 0.39 0.61
 3 21 -1 -0.51 0.66
 -2 -21 1 -0.11 0.58
 2 -21 -1 0.38 0.49
 2 -21 -1 0.12 0.57
 -2 21 1 0.7 0.59
 2 21 -1 -0.01 0.45
 2 21 -1 -0.05 0.59
 1 -21 -1 2.25 0.8
 1 -21 -1 1.38 0.69
 -1 -21 1 1.12 0.71
 -1 21 1 1.75 0.61
 1 21 -1 0.64 0.51
 1 21 -1 1.61 0.88
 0 -21 1 0.82 0.72
 0 -21 -1 0.21 0.63
 0 21 -1 0.54 0.48
 0 21 -1 1.12 0.76
 0 21 1 1.07 0.5
 0 21 1 -0.44 0.61
 1 -21 1 3.3 0.93
 -1 -21 -1 3.64 0.93
 1 21 1 2.56 0.92
 -1 21 -1 2.22 0.84
 1 21 1 3.2 0.76
 -1 21 -1 2.99 0.78
 -2 -21 -1 -0.1 0.58
 2 -21 1 0.52 0.64
 -2 21 -1 1.29 0.53
 2 21 1 1.03 0.81
 2 21 1 0.61 0.52
 -2 21 -1 0.81 0.68
 3 -21 1 1.2 0.77
 3 21 1 0.94 0.81
 3 21 1 1.92 0.68
 -3 21 -1 2.66 0.74
 4 -21 1 1.13 0.53
 4 -21 1 0.2 0.68
 4 21 1 0.77 0.76
 4 21 1 0.04 0.45
 -4 21 -1 0.03 0.54
 5 -21 1 1.53 0.81
 -5 21 -1 1.02 0.74
 5 21 1 1.95 0.97
 6 -21 1 0.69 0.73
 6 21 1 1.47 0.84
 -6 21 -1 1.32 0.69
 7 -21 1 3.81 1.12
 7 21 1 1.36 0.79
 -7 21 -1 3.06 0.93
 8 -21 1 -0.49 0.66
 -8 21 -1 0.91 0.83
 8 21 1 1.55 0.88
 9 -21 1 -0.62 0.65
 9 21 1 -0.81 0.59
 -9 21 -1 0.29 0.59
 10 -21 1 -0.12 0.7
 10 21 1 -0.45 0.68
 -10 21 -1 1.05 0.88
 11 -21 1 -0.63 0.61
 -11 21 -1 0.73 0.76
 11 21 1 0.34 0.68
 12 -21 1 0.63 0.89
 -12 21 -1 1.77 0.93
 12 21 1 -0.35 0.83
 11 -22 -1 -0.29 0.72
 -11 22 1 -0.15 0.75
 11 22 -1 -0.83 0.78
 10 -22 -1 1.35 0.88
 -10 22 1 1.08 0.85
 10 22 -1 1.13 0.77
 9 -22 -1 1.92 0.92
 -9 22 1 1.38 0.81
 9 22 -1 -0.05 0.7
 8 -22 -1 2.92 1.1
 -8 22 1 4.17 1.17
 8 22 -1 3.92 1.18
 7 -22 -1 0.3 0.75
 7 22 -1 -0.42 0.5
 -7 22 1 -0.68 0.53
 6 -22 -1 5.68 1.25
 6 22 -1 3.91 1.26
 -6 22 1 4.86 1.1
 5 -22 -1 -0.19 0.58
 -5 22 1 0.52 0.68
 5 22 -1 -0.47 0.59
 4 -22 -1 0.29 0.67
 4 -22 -1 0.11 0.61
 4 22 -1 0.63 0.85
 -4 22 1 0.4 0.52
 3 -22 -1 1.94 0.64
 3 -22 -1 -0.04 0.71
 3 22 -1 0.13 0.69
 -3 22 1 0.81 0.54
 -2 -22 1 1.15 0.78
 2 -22 -1 1.51 0.67
 2 -22 -1 1.19 0.73
 -2 22 1 1.68 0.72
 2 22 -1 0.8 0.79
 1 -22 -1 1.2 0.76
 -1 -22 1 0.08 0.63
 1 -22 -1 -0.02 0.53
 -1 22 1 2.15 0.73
 1 22 -1 1.39 0.9
 0 -22 1 1.42 0.82
 0 -22 -1 1.68 0.89
 0 22 -1 1.87 0.85
 0 22 -1 3.17 0.73
 0 22 1 2.06 0.74
 1 -22 1 2.61 0.93
 1 22 1 1.85 0.83
 1 22 1 1.34 0.66
 -1 22 -1 2.11 0.83
 -1 22 -1 2.45 0.73
 2 -22 1 8.04 1.39
 -2 22 -1 8.82 1.26
 2 22 1 10.55 1.65
 2 22 1 7.7 1.15
 3 -22 1 -0.39 0.62
 3 -22 1 1.18 0.61
 3 22 1 0.09 0.8
 -3 22 -1 0.55 0.63
 4 -22 1 0.95 0.81
 4 -22 1 2.02 0.74
 4 22 1 1.24 0.84
 -4 22 -1 2.17 0.75
 5 -22 1 0.28 0.72
 -5 22 -1 1.22 0.68
 5 22 1 1.07 0.95
 6 -22 1 3.9 1.08
 6 22 1 6.14 1.32
 -6 22 -1 5.92 1.2
 7 -22 1 0.74 0.84
 -7 22 -1 0.33 0.71
 7 22 1 0.45 0.85
 8 -22 1 2.66 0.99
 8 22 1 1.68 0.9
 -8 22 -1 1.48 0.81
 9 -22 1 0.02 0.78
 -9 22 -1 -0.84 0.56
 9 22 1 0.77 0.75
 10 -22 1 0.12 0.8
 -10 22 -1 0.33 0.74
 10 22 1 -0.32 0.82
 11 -22 1 1.14 0.88
 11 22 1 0.14 0.87
 -11 22 -1 0.25 0.76
 10 -23 -1 0.3 0.76
 10 23 -1 1.02 0.91
 -10 23 1 1.48 0.93
 9 -23 -1 2.39 1.03
 -9 23 1 3.87 1.13
 9 23 -1 1.01 0.84
 8 -23 -1 0.45 0.87
 8 23 -1 0.83 0.8
 -8 23 1 -0.62 0.65
 7 -23 -1 2.93 1.06
 -7 23 1 3.61 1.13
 7 23 -1 1.53 0.87
 6 -23 -1 -0.25 0.62
 -6 23 1 0.65 0.66
 6 23 -1 0.43 0.78
 5 -23 -1 0.47 0.73
 -5 23 1 1.21 0.64
 5 23 -1 -0.24 0.57
 4 -23 -1 0.6 0.74
 4 -23 -1 1.15 0.8
 4 23 -1 0.98 0.98
 -4 23 1 1.46 0.72
 3 -23 -1 1.22 0.75
 3 23 -1 -0.71 0.55
 -3 23 1 0.24 0.64
 2 -23 -1 -0.09 0.46
 -2 23 1 0.79 0.6
 2 23 -1 -0.7 0.67
 1 -23 -1 1.26 0.74
 1 23 -1 -0.14 0.74
 -1 23 1 1.39 0.56
 0 -23 1 0.44 0.74
 0 -23 -1 0.4 0.73
 0 23 -1 0.17 0.65
 0 23 1 0.52 0.54
 -1 -23 -1 2.09 0.95
 1 -23 1 2.44 0.92
 2 -23 1 0.4 0.73
 2 -23 1 0.4 0.56
 -2 23 -1 0.56 0.54
 3 -23 1 4.01 0.95
 3 -23 1 1.97 0.93
 -3 23 -1 2.49 0.75
 3 23 1 2.91 1.17
 4 -23 1 0.63 0.8
 4 23 1 2.54 0.93
 -4 23 -1 1.09 0.68
 5 -23 1 2.19 0.94
 -5 23 -1 2.65 0.92
 5 23 1 2.27 1.07
 6 -23 1 0.06 0.7
 6 23 1 0.14 0.72
 -6 23 -1 1.03 0.73
 7 -23 1 1.85 0.9
 7 23 1 0.93 0.88
 -7 23 -1 0.72 0.71
 8 -23 1 0.8 0.92
 -8 23 -1 0.09 0.78
 8 23 1 -1.02 0.68
 9 -23 1 0.1 0.8
 -9 23 -1 0.2 0.74
 9 23 1 1.32 0.68
 8 -24 -1 -0.43 0.76
 8 24 -1 0.07 0.73
 -8 24 1 -0.66 0.66
 -7 24 1 -0.06 0.61
 7 24 -1 0.77 1
 6 24 -1 -0.02 0.67
 -6 24 1 1.54 0.78
 5 24 -1 0.04 0.78
 -5 24 1 0.79 0.81
 4 24 -1 -0.95 0.59
 -4 24 1 0.12 0.64
 3 -24 -1 0.23 0.69
 -3 24 1 -0.81 0.44
 3 24 -1 0.41 0.74
 2 -24 -1 1.74 0.86
 2 24 -1 -0.49 0.74
 -2 24 1 0.24 0.58
 1 -24 -1 -1.27 0.52
 1 24 -1 -0.86 0.65
 0 -24 -1 1.14 0.87
 -1 -24 -1 4.91 1.35
 1 -24 1 3.44 1.03
 -2 -24 -1 0.19 0.64
 2 -24 1 1.78 0.76
 3 -24 1 -0.23 0.52
 -3 -24 -1 1.99 0.95
 -4 -24 -1 1.65 1.08
 4 -24 1 0.83 0.81
 -4 24 -1 2.18 0.81
 5 -24 1 0.31 0.69
 -5 24 -1 0.58 0.65
 6 -24 1 0.4 0.84
 -6 24 -1 0.88 0.77
 7 -24 1 0.67 0.76
 -7 24 -1 0.91 0.79
 -5 25 1 -0.02 0.62
 5 25 -1 -0.15 0.75
 4 25 -1 0.09 0.86
 -4 25 1 -0.45 0.61
 3 25 -1 1.12 0.84
 2 -25 -1 0.67 0.76
 -1 -25 1 -0.33 0.73
 1 -25 -1 -0.79 0.62
 0 -25 -1 0.63 0.71
 0 -25 1 -0.32 0.69
 -1 -25 -1 0.95 0.74
 1 -25 1 -0.34 0.72
 -2 -25 -1 3.31 0.97
 -3 -25 -1 -0.38 0.71
 -4 -25 -1 6.12 1.55
 -5 -25 -1 0.3 0.61
 22 0 -2 2.28 0.91
 -22 0 2 -0.1 0.74
 -21 0 2 -1.28 0.55
 21 0 -2 0.23 0.92
 20 0 -2 2.32 1.02
 -20 0 2 0.84 0.79
 -19 0 2 -0.4 0.58
 19 0 -2 0.69 0.94
 18 0 -2 -0.64 0.52
 -18 0 2 -0.39 0.45
 -17 0 2 0.59 0.62
 17 0 -2 0.33 0.73
 -16 0 2 5.08 1.04
 16 0 -2 5.27 1.16
 -15 0 2 0.2 0.54
 15 0 -2 -0.37 0.53
 -14 0 2 4.86 0.93
 14 0 -2 5.09 0.49
 14 0 -2 6.09 1.12
 13 0 -2 0.18 0.5
 13 0 -2 0.66 0.33
 -13 0 2 0.09 0.44
 -12 0 2 7.99 1.01
 12 0 -2 6.47 1.07
 12 0 -2 5.64 0.53
 11 0 -2 1.12 0.33
 -11 0 2 -0.1 0.34
 11 0 -2 0.27 0.38
 10 0 -2 0.48 0.46
 10 0 -2 0.36 0.26
 -10 0 2 0.54 0.4
 9 0 -2 -0.24 0.33
 9 0 -2 -0.45 0.14
 -9 0 2 0.44 0.32
 8 0 -2 3.94 0.7
 8 0 -2 3.79 0.4
 -8 0 2 4.1 0.57
 -7 0 2 -0.12 0.22
 7 0 -2 -0.13 0.29
 6 0 -2 48.54 1.13
 6 0 -2 50.18 1.64
 -6 0 2 51.08 1.4
 5 0 -2 -0.3 0.22
 -5 0 2 -0.1 0.2
 5 0 -2 -0.4 0.15
 4 0 -2 981.12 13.55
 -4 0 2 1000 13.15
 4 0 -2 937.47 15.59
 -3 0 2 -0.03 0.13
 -3 0 2 -0.14 0.12
 3 0 -2 -0.23 0.11
 3 0 -2 0.03 0.15
 2 0 -2 25.74 0.71
 2 0 -2 26.16 0.6
 -2 0 2 25.45 0.6
 -2 0 2 26.46 0.58
 -1 0 2 -0.04 0.04
 -1 0 2 -0.07 0.07
 1 0 -2 0.04 0.03
 1 0 -2 -0.01 0.05
 1 0 -2 0.16 0.07
 -1 0 2 -0.09 0.07
 0 0 -2 103.25 1.46
 -1 0 -2 -0.1 0.09
 -1 0 -2 -0.17 0.1
 1 0 2 0.08 0.1
 1 0 2 -0.23 0.07
 -1 0 -2 -0.05 0.08
 1 0 2 -0.13 0.09
 2 0 2 11.87 0.46
 2 0 2 13.09 0.49
 -2 0 -2 12.16 0.38
 -3 0 -2 0.06 0.11
 -3 0 -2 0.01 0.11
 3 0 2 0.27 0.17
 3 0 2 0.35 0.19
 4 0 2 46.03 1.3
 -4 0 -2 46.09 0.98
 4 0 2 46.7 1.2
 -5 0 -2 0.07 0.15
 5 0 2 0.25 0.21
 5 0 2 0.39 0.27
 6 0 2 57.43 1.76
 -6 0 -2 59.75 1.66
 7 0 2 -0.11 0.31
 -7 0 -2 -0.26 0.24
 -8 0 -2 0.18 0.29
 8 0 2 -0.39 0.31
 -9 0 -2 0.06 0.22
 9 0 2 -0.54 0.27
 -9 0 -2 -0.48 0.3
 -10 0 -2 4.59 0.77
 10 0 2 5.07 0.92
 -10 0 -2 4.13 0.48
 -11 0 -2 0.09 0.42
 -11 0 -2 -0.09 0.21
 11 0 2 0.6 0.45
 12 0 2 2.44 0.74
 -12 0 -2 2.94 0.72
 -12 0 -2 2.41 0.43
 -13 0 -2 0.02 0.28
 -13 0 -2 -0.22 0.41
 13 0 2 -0.07 0.55
 -14 0 -2 9.31 1.24
 14 0 2 9.27 1.36
 15 0 2 0.64 0.72
 -15 0 -2 0.39 0.55
 16 0 2 -0.12 0.59
 -16 0 -2 0.11 0.49
 -17 0 -2 0.01 0.64
 17 0 2 -0.31 0.55
 -18 0 -2 0.86 0.81
 18 0 2 1.44 0.78
 -19 0 -2 0.05 0.74
 19 0 2 0.51 0.88
 20 0 2 3.22 1.16
 -20 0 -2 4.85 1.21
 -21 0 -2 0.71 0.81
 21 0 2 -1.23 0.67
 22 0 2 -0.8 0.78
 -22 0 -2 -0.09 0.9
 22 -1 -2 -0.74 0.61
 -22 -1 2 -0.37 0.8
 22 1 -2 -1.07 0.72
 -22 1 2 -0.52 0.63
 -21 -1 2 -0.96 0.59
 21 -1 -2 0.52 1.09
 21 1 -2 -1.41 0.79
 -21 1 2 -0.19 0.7
 20 -1 -2 1.79 1.01
 -20 -1 2 4.35 1.09
 20 1 -2 3.85 1.14
 -20 1 2 3.56 1.1
 19 -1 -2 1.38 1.06
 -19 -1 2 1.47 0.8
 -19 1 2 0.92 0.73
 19 1 -2 0.68 0.81
 -18 -1 2 0.77 0.62
 18 -1 -2 0.62 0.7
 -18 1 2 -0.09 0.53
 18 1 -2 -0.39 0.53
 -17 -1 2 0.38 0.64
 17 -1 -2 -0.56 0.6
 -17 1 2 0.29 0.6
 17 1 -2 0.85 0.8
 16 -1 -2 0.77 0.68
 -16 -1 2 -0.5 0.48
 -16 1 2 -0.14 0.51
 16 1 -2 -0.14 0.55
 15 -1 -2 1.97 0.88
 -15 -1 2 1.86 0.76
 -15 1 2 1.18 0.63
 15 1 -2 1.83 0.89
 14 -1 -2 0.8 0.6
 -14 -1 2 0.95 0.55
 14 1 -2 0.35 0.36
 -14 1 2 0.34 0.5
 14 1 -2 1.06 0.58
 13 -1 -2 2.47 0.33
 -13 -1 2 1.19 0.54
 13 -1 -2 2.93 0.79
 -13 1 2 0.88 0.52
 13 1 -2 1.29 0.7
 -12 -1 2 0.65 0.46
 12 -1 -2 0.95 0.59
 12 -1 -2 0.28 0.26
 12 1 -2 0.59 0.33
 -12 1 2 0.34 0.47
 12 1 -2 0.26 0.44
 11 -1 -2 0.65 0.43
 11 -1 -2 0.97 0.29
 -11 -1 2 0.48 0.39
 -11 1 2 0.16 0.37
 11 1 -2 0.75 0.35
 11 1 -2 1.09 0.5
 10 -1 -2 0.07 0.45
 -10 -1 2 0.31 0.37
 10 -1 -2 0.68 0.25
 10 1 -2 0.46 0.3
 10 1 -2 0.43 0.45
 -10 1 2 0.61 0.41
 -9 -1 2 3.12 0.57
 9 -1 -2 3.65 0.75
 9 -1 -2 3.5 0.35
 9 1 -2 2.46 0.39
 9 1 -2 4.03 0.72
 -9 1 2 3.58 0.65
 -8 -1 2 0.47 0.29
 8 -1 -2 0.72 0.38
 -8 1 2 0.82 0.38
 8 1 -2 0.71 0.29
 8 1 -2 -0.02 0.32
 7 -1 -2 4.75 0.36
 -7 -1 2 4.77 0.57
 7 -1 -2 5.41 0.73
 7 1 -2 5.58 0.46
 7 1 -2 5.48 0.75
 -7 1 2 5.54 0.64
 6 -1 -2 10.92 0.76
 6 -1 -2 10.27 0.45
 -6 -1 2 10.66 0.64
 -6 1 2 9.68 0.68
 6 1 -2 10.98 0.76
 6 1 -2 10.1 0.56
 -5 -1 2 128.1 2.22
 5 -1 -2 128.73 1.94
 5 -1 -2 126.28 2.65
 5 1 -2 123.37 2.15
 -5 1 2 127.47 2.34
 5 1 -2 123.88 2.62
 4 -1 -2 49.2 0.95
 -4 -1 2 49.98 1.11
 4 -1 -2 49.33 1.37
 -4 1 2 49.71 1.21
 -4 1 2 50.84 0.98
 4 1 -2 48.8 1.12
 4 1 -2 48.88 1.36
 -3 -1 2 10.34 0.41
 3 -1 -2 10.81 0.39
 3 -1 -2 10.03 0.53
 -3 1 2 10.74 0.5
 -3 1 2 10.35 0.4
 3 1 -2 10.56 0.47
 3 1 -2 11.81 0.57
 2 -1 -2 3.25 0.25
 2 -1 -2 2.86 0.21
 -2 -1 2 3.2 0.18
 2 -1 -2 2.78 0.25
 -2 -1 2 2.78 0.24
 -2 1 2 3.43 0.22
 -2 1 2 3.03 0.24
 2 1 -2 2.93 0.27
 2 1 -2 3.12 0.24
 1 -1 -2 41.03 0.77
 1 -1 -2 43.13 0.78
 -1 -1 2 41.31 0.94
 1 -1 -2 40.68 0.76
 -1 -1 2 45.61 0.85
 -1 1 2 41.36 0.77
 1 1 -2 41.48 0.92
 1 1 -2 43.77 0.83
 -1 1 2 42.66 0.77
 0 -1 2 0.65 0.09
 0 -1 -2 1.14 0.16
 0 -1 2 0.99 0.16
 0 -1 2 0.96 0.15
 0 -1 -2 0.82 0.14
 0 1 -2 0.35 0.11
 0 1 -2 0.84 0.16
 0 1 2 1.24 0.17
 0 1 2 0.73 0.13
 1 -1 2 0.94 0.17
 -1 -1 -2 0.66 0.14
 -1 -1 -2 0.74 0.15
 -1 -1 -2 0.99 0.12
 1 -1 2 1.04 0.14
 1 1 2 0.81 0.15
 -1 1 -2 0.84 0.18
 -1 1 -2 1.06 0.14
 1 1 2 1.43 0.19
 -1 1 -2 0.92 0.14
 1 1 2 1.02 0.12
 2 -1 2 4.01 0.32
 2 -1 2 3.76 0.29
 -2 -1 -2 4.89 0.29
 2 -1 2 4.47 0.19
 -2 -1 -2 3.97 0.29
 2 1 2 4.06 0.31
 2 1 2 4.56 0.29
 -2 1 -2 4.14 0.21
 3 -1 2 5.93 0.46
 3 -1 2 5.98 0.25
 -3 1 -2 6.25 0.24
 3 1 2 7.03 0.43
 3 1 2 5.36 0.39
 3 1 2 6.48 0.36
 -3 1 -2 6.23 0.43
 4 -1 2 20.7 0.88
 -4 1 -2 20.77 0.84
 4 1 2 20.44 0.67
 4 1 2 20.69 0.83
 -4 1 -2 20.74 0.49
 4 1 2 20.86 0.8
 -4 1 -2 20.55 0.5
 5 -1 2 0.76 0.33
 5 1 2 0.89 0.21
 5 1 2 0.93 0.33
 -5 1 -2 0.78 0.16
 -5 1 -2 0.82 0.29
 -5 1 -2 0.97 0.18
 5 1 2 1.19 0.3
 6 -1 2 0.62 0.31
 6 1 2 0.28 0.25
 -6 1 -2 0.56 0.17
 6 1 2 0.52 0.29
 -6 1 -2 0.63 0.16
 6 1 2 0.62 0.25
 -6 1 -2 0.65 0.29
 7 -1 2 14.35 0.95
 -7 1 -2 13.11 0.51
 7 1 2 13.42 0.8
 7 1 2 12.92 0.61
 7 1 2 14.08 0.92
 -7 1 -2 14.16 0.88
 8 -1 2 7.41 0.77
 -8 1 -2 7.05 0.42
 8 1 2 6.71 0.52
 -8 1 -2 7 0.83
 8 1 2 7.9 0.78
 9 -1 2 0.2 0.39
 -9 -1 -2 1 0.41
 -9 1 -2 0.67 0.24
 -9 1 -2 0.78 0.43
 9 1 2 0.82 0.42
 9 1 2 1.18 0.3
 10 -1 2 1.25 0.61
 -10 -1 -2 0.6 0.4
 -10 1 -2 0.9 0.48
 10 1 2 1.38 0.58
 10 1 2 1.54 0.29
 -10 1 -2 0.62 0.24
 -11 -1 -2 1.14 0.49
 11 -1 2 2.14 0.65
 11 1 2 0.66 0.5
 -11 1 -2 2.02 0.34
 -11 1 -2 1.78 0.56
 -12 -1 -2 0.2 0.45
 -12 -1 -2 0.33 0.29
 12 -1 2 0.77 0.54
 12 1 2 -0.31 0.37
 -12 1 -2 -0.34 0.43
 -12 1 -2 -0.01 0.23
 -13 -1 -2 0.54 0.49
 13 -1 2 1.13 0.62
 -13 -1 -2 1.22 0.38
 13 1 2 0.69 0.63
 -13 1 -2 0.85 0.5
 -14 -1 -2 3.71 0.87
 -14 -1 -2 3.44 0.58
 14 -1 2 3.55 0.92
 -14 1 -2 3.08 0.83
 14 1 2 2.91 0.84
 15 -1 2 2.25 0.93
 -15 -1 -2 3.64 0.89
 15 1 2 3.12 1.01
 -15 1 -2 1.07 0.69
 16 -1 2 0.58 0.61
 -16 -1 -2 0.08 0.54
 -16 1 -2 0.95 0.64
 16 1 2 0.25 0.59
 17 -1 2 2.14 0.95
 -17 -1 -2 2.19 0.84
 -17 1 -2 4.68 1.1
 17 1 2 3.61 1.14
 18 -1 2 0.03 0.62
 -18 -1 -2 0.17 0.71
 18 1 2 0.83 0.69
 -18 1 -2 -0.2 0.71
 -19 -1 -2 2.68 1.05
 19 -1 2 0.24 0.83
 -19 1 -2 1.19 0.86
 19 1 2 4.03 1.27
 20 -1 2 1.47 0.97
 -20 -1 -2 0.94 0.86
 -20 1 -2 1.93 0.94
 20 1 2 1.48 1.02
 -21 -1 -2 0.23 0.77
 21 -1 2 -0.46 0.75
 21 1 2 1.29 0.77
 -21 1 -2 -0.36 0.8
 22 -1 2 1.66 1.25
 -22 1 -2 1.2 1.03
 22 1 2 3.43 1.25
 -22 -2 2 1.47 1.02
 22 -2 -2 1.25 0.96
 -22 2 2 1.99 0.94
 22 2 -2 3.2 1.24
 21 -2 -2 2.82 1.35
 -21 -2 2 1.46 0.93
 21 2 -2 2.64 1.28
 -21 2 2 0.19 0.77
 -20 -2 2 0.62 0.76
 20 -2 -2 1.16 0.87
 -20 2 2 0.54 0.71
 20 2 -2 -0.62 0.64
 19 -2 -2 2.17 1.15
 -19 -2 2 3.95 1
 -19 2 2 2.97 0.96
 19 2 -2 1.97 1.01
 -18 -2 2 -0.3 0.51
 18 -2 -2 1.36 0.76
 18 2 -2 0.89 0.74
 -18 2 2 0.38 0.61
 -17 -2 2 0.97 0.69
 17 -2 -2 1.19 0.86
 17 2 -2 -0.29 0.64
 -17 2 2 1.73 0.81
 -16 -2 2 0.24 0.57
 16 -2 -2 1.04 0.76
 -16 2 2 0.15 0.68
 16 2 -2 1.28 0.78
 -15 -2 2 1.09 0.64
 15 -2 -2 1.2 0.77
 15 2 -2 1 0.77
 15 2 -2 0.88 0.4
 -15 2 2 0.98 0.63
 -14 -2 2 1.07 0.52
 14 -2 -2 0.15 0.6
 14 2 -2 -1.03 0.33
 -14 2 2 -0.01 0.46
 14 2 -2 0.49 0.39
 13 -2 -2 -0.45 0.38
 -13 -2 2 0.72 0.46
 13 2 -2 0.15 0.33
 13 2 -2 0.68 0.59
 -13 2 2 0.12 0.5
 -12 -2 2 3.48 0.72
 12 -2 -2 2.84 0.79
 12 -2 -2 4.62 0.35
 12 2 -2 3.16 0.58
 -12 2 2 3.83 0.77
 12 2 -2 2.99 0.79
 -11 -2 2 5.34 0.77
 11 -2 -2 3.43 0.77
 11 -2 -2 5.24 0.37
 11 2 -2 5.18 0.66
 -11 2 2 4.59 0.79
 11 2 -2 5.15 0.94
 10 -2 -2 4.49 0.84
 10 -2 -2 4.95 0.36
 -10 -2 2 4.52 0.68
 10 2 -2 4.85 0.53
 -10 2 2 4.01 0.7
 10 2 -2 5.3 0.9
 -9 -2 2 0.45 0.34
 9 -2 -2 -0.06 0.12
 9 -2 -2 0.29 0.45
 9 2 -2 -0.57 0.24
 -9 2 2 0.09 0.33
 8 -2 -2 0.55 0.16
 8 -2 -2 0.08 0.3
 -8 -2 2 0.24 0.25
 8 2 -2 0.76 0.44
 8 2 -2 0.34 0.28
 -8 2 2 0.33 0.33
 7 -2 -2 -0.39 0.27
 -7 -2 2 0.13 0.23
 7 -2 -2 0.33 0.15
 7 2 -2 0.31 0.21
 -7 2 2 0.21 0.25
 7 2 -2 -0.12 0.26
 6 -2 -2 3.21 0.57
 6 -2 -2 2.99 0.27
 -6 -2 2 3.35 0.44
 6 2 -2 3.48 0.57
 -6 2 2 3.27 0.32
 -6 2 2 3.26 0.51
 6 2 -2 3.52 0.46
 5 -2 -2 30.43 0.69
 -5 -2 2 30.13 0.91
 5 -2 -2 31.14 1.18
 5 2 -2 29.87 0.97
 -5 2 2 29.13 0.69
 5 2 -2 30.94 1.17
 -5 2 2 29.89 1.06
 4 -2 -2 1.18 0.19
 4 -2 -2 0.91 0.29
 4 2 -2 1.11 0.31
 -4 2 2 0.87 0.27
 -4 2 2 1.28 0.18
 4 2 -2 1.01 0.26
 4 2 -2 0.77 0.19
 3 -2 -2 34.01 0.99
 3 -2 -2 33.27 0.71
 -3 -2 2 34.8 0.72
 -3 2 2 32.17 0.68
 3 2 -2 34.92 0.94
 3 2 -2 35.31 1.03
 3 2 -2 32.53 0.7
 -3 2 2 32.89 0.93
 2 -2 -2 21.15 0.53
 -2 -2 2 22.68 0.43
 2 -2 -2 20.92 0.66
 -2 -2 2 21.1 0.77
 -2 2 2 20.24 0.65
 2 2 -2 20.93 0.67
 -2 2 2 20.18 0.53
 2 2 -2 22.09 0.43
 -1 -2 2 2.53 0.26
 -1 -2 2 2.89 0.12
 1 -2 -2 2.62 0.22
 1 -2 -2 2.55 0.19
 -1 2 2 2.6 0.24
 1 2 -2 2.95 0.26
 1 2 -2 2.56 0.11
 -1 2 2 2.54 0.22
 0 -2 2 2.17 0.16
 0 -2 -2 2.24 0.21
 0 -2 -2 2.15 0.12
 0 -2 2 2 0.23
 0 -2 2 2.67 0.22
 0 2 -2 2.12 0.21
 0 2 2 2.05 0.21
 0 2 -2 1.89 0.22
 0 2 -2 2.05 0.16
 0 2 2 2.16 0.22
 0 2 2 1.98 0.12
 1 -2 2 0.72 0.19
 1 -2 2 0.75 0.16
 -1 2 -2 0.83 0.14
 1 2 2 0.94 0.12
 1 2 2 0.72 0.16
 1 2 2 1.04 0.19
 -1 2 -2 0.85 0.16
 -2 -2 -2 0.72 0.17
 2 -2 2 0.95 0.25
 2 -2 2 0.77 0.14
 2 2 2 0.84 0.2
 -2 2 -2 0.58 0.12
 -2 2 -2 0.61 0.18
 2 2 2 0.71 0.2
 2 2 2 0.5 0.16
 3 -2 2 21.79 0.86
 3 -2 2 21.69 0.42
 -3 2 -2 21.44 0.43
 -3 2 -2 20.5 0.77
 3 2 2 21.64 0.75
 3 2 2 20.25 0.71
 3 2 2 22.25 0.72
 4 -2 2 9.04 0.65
 -4 2 -2 8.83 0.58
 4 2 2 7.54 0.48
 4 2 2 8.47 0.53
 4 2 2 8.37 0.54
 5 -2 2 4.28 0.58
 5 2 2 4.24 0.43
 -5 2 -2 5.1 0.58
 5 2 2 4.37 0.4
 5 2 2 4.04 0.46
 6 -2 2 1.62 0.42
 -6 2 -2 1.16 0.37
 6 2 2 0.92 0.31
 6 2 2 1.25 0.35
 6 2 2 0.88 0.34
 7 -2 2 0.16 0.32
 7 2 2 0.55 0.3
 7 2 2 0.15 0.18
 7 2 2 0.34 0.3
 -7 2 -2 0.22 0.31
 8 -2 2 12.21 0.97
 -8 2 -2 11.68 0.38
 8 2 2 11.86 0.69
 -8 2 -2 12.09 0.9
 -8 2 -2 11.93 0.39
 8 2 2 11.37 0.82
 8 2 2 12.21 0.92
 9 -2 2 2.49 0.62
 -9 2 -2 2.78 0.61
 -9 2 -2 2.27 0.24
 9 2 2 2.92 0.62
 9 2 2 2.04 0.43
 9 2 2 2.18 0.49
 -10 -2 -2 0.26 0.36
 10 -2 2 -0.12 0.48
 -10 2 -2 0.01 0.36
 10 2 2 0.62 0.27
 10 2 2 -0.19 0.33
 -10 2 -2 0.19 0.15
 -11 -2 -2 0.3 0.41
 11 -2 2 0.15 0.39
 11 2 2 0.87 0.51
 -11 2 -2 0.46 0.16
 11 2 2 0.44 0.24
 -11 2 -2 0.79 0.46
 12 -2 2 1.72 0.7
 -12 -2 -2 1.62 0.55
 -12 2 -2 1.06 0.58
 12 2 2 0.97 0.57
 -13 -2 -2 0.37 0.37
 -13 -2 -2 0.5 0.56
 13 -2 2 0.33 0.61
 -13 2 -2 0.41 0.52
 13 2 2 -0.45 0.5
 14 -2 2 1.71 0.77
 -14 -2 -2 2.94 0.58
 -14 -2 -2 2.18 0.74
 -14 2 -2 2.42 0.78
 14 2 2 3.64 0.91
 -15 -2 -2 5.74 1.07
 15 -2 2 5.31 1.17
 15 2 2 6.03 1.27
 -15 2 -2 5.84 1.12
 16 -2 2 1.71 0.81
 -16 -2 -2 2.73 0.84
 -16 2 -2 1.39 0.74
 16 2 2 3.49 0.99
 -17 -2 -2 -0.16 0.57
 17 -2 2 0.79 0.87
 -17 2 -2 0.03 0.65
 17 2 2 0.61 0.81
 18 -2 2 0.26 0.64
 -18 -2 -2 0 0.68
 -18 2 -2 -0.38 0.52
 -19 -2 -2 -0.4 0.66
 19 -2 2 1.25 1
 19 2 2 -0.18 0.72
 -19 2 -2 0.93 0.84
 -20 -2 -2 -0.33 0.77
 20 -2 2 2.2 0.96
 -20 2 -2 -0.52 0.73
 20 2 2 -0.78 0.69
 21 -2 2 0.92 0.87
 -21 -2 -2 1.05 0.93
 21 2 2 2.21 0.96
 -21 2 -2 1.3 0.94
 22 -2 2 0.1 1.04
 22 2 2 -0.3 0.64
 -22 -3 2 -0.95 0.65
 22 -3 -2 -1.5 0.49
 -22 3 2 0.46 0.73
 22 3 -2 -0.21 0.91
 -21 -3 2 1.43 0.88
 21 -3 -2 0.65 1.06
 -21 3 2 2.36 1
 21 3 -2 1.73 1.14
 20 -3 -2 2.88 1.06
 -20 -3 2 1.52 0.83
 20 3 -2 0.84 0.78
 -20 3 2 0.94 0.8
 -19 -3 2 7.35 1.27
 19 -3 -2 4.68 1.35
 -19 3 2 6.5 1.26
 19 3 -2 5.46 1.39
 18 -3 -2 3.29 1.09
 -18 -3 2 3.42 0.95
 18 3 -2 1.75 0.95
 -18 3 2 2.16 0.89
 -17 -3 2 0.77 0.64
 17 -3 -2 0.51 0.81
 -17 3 2 -0.1 0.64
 17 3 -2 1.34 0.81
 -16 -3 2 1.93 0.76
 16 -3 -2 0.84 0.73
 -16 3 2 2.2 0.82
 16 3 -2 2.22 0.91
 15 -3 -2 -1.04 0.51
 -15 -3 2 0.03 0.47
 -15 3 2 -0.28 0.45
 15 3 -2 -0.6 0.5
 15 3 -2 -0.18 0.35
 14 -3 -2 0.22 0.66
 -14 -3 2 1.13 0.54
 14 3 -2 0.66 0.42
 -14 3 2 0.23 0.54
 14 3 -2 1.43 0.67
 13 -3 -2 0.94 0.57
 -13 -3 2 0.58 0.44
 -13 3 2 0.31 0.53
 13 3 -2 0.5 0.6
 13 3 -2 0.37 0.36
 -12 -3 2 0.49 0.43
 12 -3 -2 0.34 0.5
 -12 3 2 0.39 0.42
 12 3 -2 0.49 0.46
 12 3 -2 0.13 0.39
 11 -3 -2 5.13 0.94
 11 -3 -2 4.57 0.27
 -11 -3 2 4.72 0.74
 11 3 -2 4.18 0.66
 11 3 -2 4.78 0.9
 -11 3 2 4.31 0.8
 10 -3 -2 0.58 0.45
 -10 -3 2 0.76 0.36
 -10 3 2 0.31 0.17
 10 3 -2 0 0.43
 10 3 -2 0.89 0.32
 -10 3 2 0.59 0.43
 9 -3 -2 2.66 0.22
 -9 -3 2 2.28 0.49
 9 -3 -2 2.3 0.62
 -9 3 2 2.53 0.27
 9 3 -2 2.63 0.62
 9 3 -2 3.18 0.54
 -9 3 2 2.33 0.57
 8 -3 -2 0 0.34
 -8 -3 2 0.1 0.24
 8 -3 -2 0.71 0.14
 8 3 -2 -0.49 0.3
 8 3 -2 0.1 0.25
 -8 3 2 0.34 0.35
 -8 3 2 -0.12 0.13
 7 -3 -2 4.56 0.7
 7 -3 -2 4.51 0.28
 -7 3 2 4.34 0.26
 7 3 -2 3.98 0.65
 -7 3 2 4.27 0.64
 7 3 -2 3.87 0.49
 7 3 -2 4.32 0.55
 6 -3 -2 5.91 0.63
 6 -3 -2 6.87 0.33
 6 3 -2 5.09 0.57
 -6 3 2 6.51 0.6
 6 3 -2 5.21 0.5
 6 3 -2 5.76 0.48
 -6 3 2 5.73 0.28
 5 -3 -2 0.59 0.29
 5 -3 -2 1.32 0.2
 5 3 -2 0.4 0.27
 5 3 -2 1.23 0.37
 -5 3 2 0.98 0.3
 5 3 -2 0.81 0.22
 -5 3 2 1.08 0.18
 4 -3 -2 0.12 0.22
 4 -3 -2 0 0.12
 4 3 -2 0.12 0.21
 4 3 -2 0.57 0.24
 -4 3 2 0.15 0.13
 -4 3 2 0.03 0.19
 4 3 -2 0.11 0.14
 3 -3 -2 12.69 0.63
 -3 -3 2 13.47 0.44
 3 -3 -2 11.92 0.43
 -3 3 2 11.79 0.62
 3 3 -2 12.61 0.63
 3 3 -2 11.97 0.41
 -3 3 2 12.14 0.45
 -2 -3 2 3.56 0.45
 2 -3 -2 2.38 0.25
 2 -3 -2 2.54 0.29
 -2 -3 2 3.08 0.21
 -2 3 2 3.21 0.39
 2 3 -2 2.59 0.34
 2 3 -2 2.87 0.21
 1 -3 -2 41.23 0.9
 -1 -3 2 42.53 1.12
 -1 -3 2 41.09 0.69
 1 -3 -2 36.89 0.93
 1 3 -2 38.14 0.97
 -1 3 2 37.16 0.94
 1 3 -2 42.81 0.71
 0 -3 -2 1.81 0.18
 0 -3 2 1.68 0.29
 0 -3 2 1.87 0.19
 0 3 -2 2.16 0.27
 0 3 2 1.95 0.18
 0 3 2 1.8 0.26
 0 3 -2 2.3 0.22
 0 3 2 2.05 0.27
 1 -3 2 42.98 1.15
 -1 -3 -2 42.01 0.86
 -1 3 -2 41.35 0.89
 1 3 2 42.22 0.98
 1 3 2 46.39 1.09
 -1 3 -2 41.19 0.92
 2 -3 2 12.55 0.42
 -2 -3 -2 12.02 0.47
 2 -3 2 12.73 0.65
 -2 3 -2 12.74 0.56
 2 3 2 12.94 0.6
 2 3 2 12.69 0.55
 2 3 2 12.08 0.47
 -2 3 -2 12.25 0.41
 3 -3 2 5.95 0.27
 3 -3 2 5.38 0.47
 3 3 2 5.34 0.45
 3 3 2 4.99 0.42
 -3 3 -2 5.87 0.49
 3 3 2 5.6 0.39
 -3 3 -2 5.46 0.25
 4 -3 2 2.79 0.49
 -4 3 -2 2.23 0.4
 4 3 2 2.53 0.38
 4 3 2 2.56 0.38
 4 3 2 2.83 0.41
 5 -3 2 1.4 0.41
 -5 3 -2 1.73 0.36
 5 3 2 1.35 0.34
 5 3 2 1.26 0.36
 5 3 2 1.17 0.32
 6 -3 2 -0.32 0.24
 6 3 2 -0.24 0.17
 6 3 2 0.52 0.24
 6 3 2 -0.03 0.24
 -6 3 -2 -0.22 0.2
 7 -3 2 13.79 1.01
 -7 3 -2 14.16 0.9
 7 3 2 15.46 0.93
 7 3 2 14.21 0.81
 7 3 2 13.99 0.85
 8 -3 2 -0.23 0.34
 8 3 2 -0.56 0.29
 8 3 2 -0.01 0.29
 -8 3 -2 0.31 0.37
 8 3 2 0.01 0.19
 9 -3 2 11.22 1.04
 -9 3 -2 10.42 0.91
 9 3 2 12.65 0.98
 9 3 2 11.86 0.81
 9 3 2 11.78 0.88
 10 -3 2 5.02 0.9
 -10 3 -2 4.67 0.82
 10 3 2 4.8 0.83
 10 3 2 4.39 0.61
 10 3 2 4.2 0.71
 11 -3 2 1.09 0.6
 -11 -3 -2 1.18 0.53
 11 3 2 1.48 0.63
 11 3 2 1.39 0.35
 -11 3 -2 1.12 0.5
 12 -3 2 0.19 0.56
 -12 -3 -2 -0.16 0.35
 -12 3 -2 -0.22 0.46
 12 3 2 0.23 0.33
 12 3 2 0.43 0.31
 13 -3 2 5.8 1.09
 -13 -3 -2 5.73 0.98
 -13 3 -2 5.84 1.01
 13 3 2 6.85 1.19
 -14 -3 -2 2.05 0.7
 -14 -3 -2 2.67 0.63
 14 -3 2 1.8 0.83
 -14 3 -2 2.03 0.75
 14 3 2 1.36 0.69
 15 -3 2 18.38 1.67
 -15 -3 -2 17.44 1.14
 -15 -3 -2 17.22 1.47
 15 3 2 17.37 1.63
 -15 3 -2 20.32 1.61
 -16 -3 -2 0.69 0.67
 16 -3 2 0.8 0.67
 -16 3 -2 0.26 0.56
 16 3 2 -1.25 0.42
 -17 -3 -2 0.31 0.62
 17 -3 2 0.23 0.85
 -17 3 -2 0.63 0.63
 17 3 2 -0.56 0.63
 -18 -3 -2 0.36 0.68
 18 -3 2 -0.25 0.61
 18 3 2 -0.74 0.49
 -18 3 -2 -0.95 0.55
 -19 -3 -2 1.26 0.85
 19 -3 2 2.19 1.05
 -19 3 -2 1.06 0.89
 19 3 2 1.35 0.87
 20 -3 2 0.26 0.7
 -20 -3 -2 0.31 0.83
 -20 3 -2 1.13 0.95
 20 3 2 0.23 0.9
 -21 -3 -2 0.59 0.88
 21 -3 2 -0.68 0.65
 21 3 2 -0.7 0.76
 -21 3 -2 0.13 0.79
 22 -4 -2 1.84 0.98
 -22 -4 2 1.08 0.84
 -22 4 2 2.31 1.09
 22 4 -2 1.25 1.1
 21 -4 -2 -1.24 0.8
 -21 -4 2 1.41 0.77
 21 4 -2 0.48 0.86
 -21 4 2 0.01 0.77
 -20 -4 2 8.6 1.43
 20 -4 -2 7.82 1.56
 20 4 -2 5.94 1.39
 -20 4 2 8.92 1.52
 19 -4 -2 0.53 0.82
 -19 -4 2 0.67 0.72
 19 4 -2 0.78 0.89
 -19 4 2 -0.29 0.59
 18 -4 -2 0.83 0.77
 -18 -4 2 1.56 0.74
 -18 4 2 1.27 0.84
 18 4 -2 -0.95 0.57
 17 -4 -2 1.08 0.83
 -17 -4 2 0.94 0.68
 17 4 -2 1.48 0.85
 -17 4 2 0.56 0.7
 -16 -4 2 0.63 0.56
 16 -4 -2 1.14 0.83
 16 4 -2 -0.42 0.54
 16 4 -2 -0.11 0.31
 -16 4 2 0.31 0.64
 -15 -4 2 0.59 0.56
 15 -4 -2 1.75 0.77
 15 4 -2 -0.27 0.41
 -15 4 2 -0.21 0.56
 15 4 -2 -0.06 0.63
 -14 -4 2 0.15 0.44
 14 -4 -2 0.43 0.63
 -14 4 2 0.08 0.54
 14 4 -2 -0.25 0.48
 14 4 -2 -0.03 0.4
 -13 -4 2 0.11 0.43
 13 -4 -2 0.38 0.55
 13 4 -2 0.75 0.63
 -13 4 2 0.08 0.45
 13 4 -2 -0.11 0.36
 12 -4 -2 0.49 0.54
 -12 -4 2 0.42 0.43
 12 4 -2 0.95 0.47
 12 4 -2 -0.48 0.36
 -12 4 2 -0.12 0.37
 11 -4 -2 5.78 1.01
 -11 -4 2 5.52 0.77
 11 4 -2 6.1 0.78
 -11 4 2 5.53 0.9
 11 4 -2 6.65 1.04
 10 -4 -2 8.07 1.1
 -10 -4 2 7.84 0.74
 10 4 -2 8.4 0.74
 -10 4 2 8.23 1.01
 10 4 -2 8 1.07
 9 -4 -2 0.36 0.45
 -9 -4 2 0.27 0.33
 9 4 -2 -0.72 0.28
 9 4 -2 -0.05 0.31
 -9 4 2 -0.23 0.33
 8 -4 -2 2.13 0.6
 8 4 -2 1.56 0.43
 8 4 -2 2.23 0.6
 -8 4 2 1.93 0.52
 8 4 -2 1.62 0.36
 7 -4 -2 3.35 0.25
 7 -4 -2 2.39 0.56
 7 4 -2 3.3 0.55
 -7 4 2 3.02 0.56
 7 4 -2 2.84 0.55
 -7 4 2 2.19 0.2
 7 4 -2 2.77 0.43
 6 -4 -2 0.15 0.15
 6 -4 -2 0.12 0.28
 -6 4 2 0.11 0.26
 6 4 -2 0.73 0.27
 -6 4 2 0.4 0.14
 6 4 -2 0.3 0.19
 6 4 -2 -0.13 0.23
 5 -4 -2 1.33 0.23
 5 -4 -2 1.27 0.38
 5 4 -2 1.55 0.37
 5 4 -2 1.32 0.28
 5 4 -2 1.22 0.38
 -5 4 2 1.78 0.38
 -5 4 2 1.63 0.23
 4 -4 -2 3.2 0.27
 4 -4 -2 4.29 0.55
 -4 4 2 3.61 0.49
 4 4 -2 3.54 0.3
 4 4 -2 2.71 0.43
 3 -4 -2 2.1 0.38
 -3 -4 2 2.5 0.44
 3 -4 -2 1.7 0.26
 3 4 -2 2.15 0.24
 3 4 -2 2.73 0.4
 -3 4 2 2.54 0.42
 -2 -4 2 0.14 0.22
 -2 -4 2 0.27 0.15
 2 -4 -2 0.38 0.2
 2 -4 -2 -0.06 0.26
 -2 4 2 0.44 0.28
 2 4 -2 0.12 0.18
 2 4 -2 0.18 0.14
 -1 -4 2 4.24 0.28
 1 -4 -2 4.56 0.35
 -1 -4 2 4.12 0.39
 1 4 -2 4.2 0.28
 -1 4 2 4.58 0.46
 1 4 -2 3.75 0.37
 0 -4 -2 57.94 1.15
 0 -4 2 62.46 1.48
 0 4 2 57.54 1.16
 0 4 -2 57.82 1.12
 0 4 -2 57.82 1.29
 0 4 2 58.95 1.29
 0 4 2 58.94 1.34
 1 -4 2 0.8 0.26
 -1 -4 -2 0.78 0.19
 -1 4 -2 0.59 0.23
 1 4 2 0.75 0.23
 1 4 2 0.75 0.23
 1 4 2 0.63 0.18
 -1 4 -2 0.6 0.24
 -2 -4 -2 5.95 0.41
 2 -4 2 6.27 0.52
 -2 4 -2 6.63 0.5
 2 4 2 6.91 0.49
 2 4 2 6.45 0.45
 -2 4 -2 5.91 0.36
 3 -4 2 0.12 0.25
 3 -4 2 -0.22 0.1
 3 4 2 0 0.21
 3 4 2 0.28 0.21
 -3 4 -2 0.04 0.12
 3 4 2 -0.14 0.14
 -3 4 -2 -0.15 0.16
 4 -4 2 4.8 0.62
 4 -4 2 4.09 0.25
 4 4 2 3.91 0.38
 4 4 2 4.45 0.47
 -4 4 -2 4.77 0.57
 4 4 2 4.25 0.48
 -4 4 -2 4.22 0.23
 5 -4 2 0.11 0.26
 5 4 2 0.04 0.25
 5 4 2 0.07 0.23
 5 4 2 0.84 0.31
 -5 4 -2 0.6 0.29
 6 -4 2 1.72 0.51
 6 4 2 1.2 0.36
 -6 4 -2 1.15 0.4
 6 4 2 1.18 0.35
 6 4 2 1.64 0.37
 7 -4 2 2.31 0.58
 7 4 2 2.6 0.53
 -7 4 -2 3.4 0.61
 7 4 2 2.59 0.51
 7 4 2 2.42 0.47
 8 -4 2 0.78 0.46
 8 4 2 0.5 0.29
 8 4 2 0.23 0.31
 -8 4 -2 -0.2 0.32
 8 4 2 0.39 0.39
 9 -4 2 9.49 0.98
 9 4 2 8.68 0.77
 -9 4 -2 6.8 0.91
 9 4 2 6.98 0.7
 9 4 2 7.42 0.8
 10 -4 2 11.79 1.11
 10 4 2 9.81 0.96
 10 4 2 11.61 0.85
 -10 4 -2 11.06 1.06
 10 4 2 10.41 0.9
 11 -4 2 0.77 0.53
 -11 4 -2 0.67 0.49
 11 4 2 1.79 0.63
 11 4 2 0.92 0.33
 11 4 2 1.47 0.47
 12 -4 2 1.02 0.61
 -12 -4 -2 0.93 0.55
 12 4 2 0.35 0.43
 12 4 2 0.85 0.35
 -12 4 -2 0.82 0.56
 13 -4 2 -0.23 0.46
 -13 -4 -2 0.2 0.47
 -13 4 -2 0.16 0.53
 13 4 2 0.5 0.6
 13 4 2 0.33 0.37
 -14 -4 -2 32.53 1.84
 14 -4 2 31.72 2.12
 -14 4 -2 34.91 1.97
 14 4 2 31.2 1.99
 15 -4 2 -0.07 0.7
 -15 -4 -2 0.12 0.48
 -15 -4 -2 -0.18 0.52
 -15 4 -2 -0.16 0.52
 15 4 2 0 0.59
 16 -4 2 2.05 0.91
 -16 -4 -2 1.86 0.79
 16 4 2 3.45 0.96
 -16 4 -2 3.43 1.01
 17 -4 2 -0.57 0.67
 -17 -4 -2 0.63 0.68
 -17 4 -2 -0.82 0.51
 17 4 2 -1.01 0.52
 -18 -4 -2 0.59 0.73
 18 -4 2 2.31 0.99
 18 4 2 2.87 0.94
 -18 4 -2 0.18 0.74
 -19 -4 -2 0.55 0.75
 19 -4 2 1.48 1.01
 19 4 2 0.66 0.82
 -19 4 -2 0.91 0.93
 -20 -4 -2 0.77 0.85
 20 -4 2 -0.18 0.72
 20 4 2 -0.38 0.75
 -20 4 -2 0.77 0.94
 -21 -4 -2 1.03 0.88
 21 -4 2 1.37 0.99
 -21 4 -2 1.65 1.06
 21 4 2 3.2 1.29
 -22 -5 2 0.92 0.76
 22 -5 -2 1.44 0.84
 -22 5 2 1.18 0.92
 22 5 -2 2.24 1.14
 21 -5 -2 0.34 0.94
 -21 -5 2 2.22 0.82
 21 5 -2 0.05 0.75
 -21 5 2 1.95 0.98
 20 -5 -2 0.01 0.63
 -20 -5 2 0.96 0.77
 -20 5 2 0.03 0.75
 20 5 -2 -0.06 0.65
 -19 -5 2 2.09 0.85
 19 -5 -2 1.93 1.09
 19 5 -2 1.62 1.02
 -19 5 2 2.99 0.97
 18 -5 -2 -0.01 0.77
 -18 -5 2 0.88 0.69
 -18 5 2 -0.2 0.68
 18 5 -2 1.19 0.81
 17 -5 -2 -1.52 0.5
 -17 -5 2 0 0.54
 -17 5 2 0.66 0.78
 17 5 -2 -0.94 0.51
 -16 -5 2 0.15 0.51
 16 -5 -2 -0.35 0.73
 16 5 -2 1.03 0.48
 16 5 -2 1.88 0.82
 -16 5 2 0.38 0.65
 -15 -5 2 5.25 0.95
 15 -5 -2 2.71 0.91
 15 5 -2 3 0.93
 15 5 -2 4.22 0.82
 -15 5 2 3.92 1
 -14 -5 2 -0.65 0.35
 14 -5 -2 -0.71 0.47
 -14 5 2 -0.09 0.54
 14 5 -2 0.08 0.55
 14 5 -2 -0.09 0.48
 -13 -5 2 3.45 0.74
 13 -5 -2 2.9 0.86
 13 5 -2 2.58 0.68
 13 5 -2 3.85 0.95
 -13 5 2 2.99 0.83
 12 -5 -2 10.87 1.23
 -12 -5 2 10.7 0.94
 12 5 -2 12.67 1.18
 -12 5 2 11.83 1.18
 12 5 -2 12.16 1
 11 -5 -2 1.27 0.59
 -11 -5 2 1.06 0.44
 -11 5 2 1.02 0.54
 11 5 -2 1.18 0.41
 11 5 -2 1.27 0.62
 10 -5 -2 0.94 0.53
 -10 5 2 0.34 0.43
 10 5 -2 0.4 0.42
 10 5 -2 0.91 0.44
 9 -5 -2 31.95 1.68
 -9 5 2 30.05 1.48
 9 5 -2 29.39 1.54
 9 5 -2 30.69 1.36
 9 5 -2 31.84 1.24
 8 -5 -2 8.87 0.88
 -8 5 2 9.72 0.87
 8 5 -2 8.88 0.79
 8 5 -2 8.16 0.84
 8 5 -2 8.44 0.62
 7 -5 -2 10.08 0.36
 7 -5 -2 9.98 0.86
 7 -5 -2 10.53 0.4
 7 5 -2 10.26 0.81
 7 5 -2 9.98 0.62
 7 5 -2 10.46 0.77
 -7 5 2 10.17 0.82
 6 -5 -2 6.84 0.37
 6 -5 -2 8.08 0.77
 6 5 -2 7.74 0.52
 -6 5 2 9.99 0.75
 6 5 -2 8.03 0.67
 6 5 -2 8.34 0.71
 -5 -5 2 14.39 0.92
 5 -5 -2 12.76 0.84
 5 -5 -2 13.19 0.49
 -5 5 2 12.86 0.8
 5 5 -2 11.63 0.57
 5 5 -2 11.43 0.77
 4 -5 -2 0.31 0.29
 -4 -5 2 0.58 0.32
 4 -5 -2 0.49 0.17
 -4 5 2 0.71 0.28
 4 5 -2 0.5 0.2
 4 5 -2 0.06 0.24
 -3 -5 2 40.57 1.39
 3 -5 -2 37.16 1.22
 3 -5 -2 37.62 1.05
 3 5 -2 40.56 0.91
 3 5 -2 40.64 1.27
 -3 5 2 35.36 1.18
 2 -5 -2 0.34 0.19
 -2 -5 2 0.05 0.22
 2 -5 -2 0.19 0.22
 -2 5 2 0.32 0.21
 2 5 -2 0.05 0.14
 2 5 -2 -0.02 0.19
 1 -5 -2 15.52 0.65
 -1 -5 2 15.27 0.77
 -1 5 2 13.69 0.68
 1 5 -2 15.51 0.54
 1 5 -2 13.07 0.67
 -1 5 2 14.11 0.67
 0 -5 -2 1.97 0.3
 0 -5 2 2.42 0.41
 0 5 2 1.82 0.33
 0 5 -2 2.22 0.29
 0 5 2 1.86 0.34
 0 5 -2 2.22 0.36
 -1 -5 -2 4.79 0.36
 1 -5 2 5.37 0.48
 1 5 2 5.51 0.44
 -1 5 -2 4.27 0.4
 -1 5 -2 4.87 0.41
 1 5 2 5.28 0.47
 2 -5 2 0.29 0.25
 -2 -5 -2 0.24 0.2
 -2 5 -2 0 0.15
 2 5 2 0.23 0.19
 -2 5 -2 -0.21 0.16
 2 5 2 -0.12 0.2
 3 -5 2 16.03 0.88
 -3 -5 -2 15.36 0.73
 -3 5 -2 16.71 0.58
 3 5 2 16.02 0.72
 -3 5 -2 16.67 0.78
 3 5 2 16.64 0.81
 4 -5 2 0.18 0.28
 4 5 2 -0.15 0.16
 4 5 2 -0.05 0.18
 4 5 2 0.33 0.3
 -4 5 -2 0.19 0.25
 -4 5 -2 0.08 0.15
 5 -5 2 23.26 1.18
 5 -5 2 23.09 0.56
 5 5 2 20.89 0.94
 5 5 2 21.45 0.94
 5 5 2 22.62 1.03
 -5 5 -2 22.83 0.53
 -5 5 -2 23.51 1.1
 6 -5 2 8.41 0.78
 -6 5 -2 8.05 0.71
 6 5 2 7.32 0.66
 6 5 2 7.56 0.62
 6 5 2 7.49 0.61
 7 -5 2 -0.36 0.34
 7 5 2 0.51 0.29
 7 5 2 0.8 0.33
 7 5 2 0.14 0.26
 -7 5 -2 -0.09 0.31
 8 -5 2 7.05 0.96
 8 5 2 5.94 0.74
 8 5 2 7.28 0.74
 8 5 2 6.74 0.77
 -8 5 -2 6.28 0.84
 9 -5 2 3.16 0.76
 -9 5 -2 4.55 0.75
 9 5 2 4.83 0.68
 9 5 2 4.15 0.67
 9 5 2 5.16 0.77
 10 -5 2 1.13 0.54
 10 5 2 1.07 0.45
 10 5 2 0.97 0.5
 -10 5 -2 0.42 0.44
 10 5 2 1.36 0.53
 11 -5 2 3.89 0.87
 11 5 2 3.28 0.81
 11 5 2 5.15 0.74
 11 5 2 3.13 0.65
 -11 5 -2 3.59 0.81
 12 -5 2 1.3 0.71
 12 5 2 1.44 0.54
 12 5 2 2.32 0.5
 -12 5 -2 2.13 0.66
 12 5 2 3.29 0.79
 -13 -5 -2 0.3 0.5
 13 -5 2 0.27 0.57
 13 5 2 -0.24 0.5
 13 5 2 -0.63 0.25
 -13 5 -2 -0.25 0.49
 -14 -5 -2 1.4 0.68
 14 -5 2 1.13 0.88
 14 5 2 1.89 0.72
 14 5 2 3.16 0.56
 -14 5 -2 1.27 0.75
 15 -5 2 14.45 1.6
 -15 -5 -2 18.2 1.43
 -15 -5 -2 15.99 1.22
 15 5 2 18.16 1.63
 -15 5 -2 16.05 1.49
 16 -5 2 0.65 0.75
 -16 -5 -2 0.28 0.51
 -16 -5 -2 -0.9 0.48
 -16 5 -2 0.5 0.75
 -17 -5 -2 0.69 0.73
 17 -5 2 1.08 0.79
 -17 5 -2 -0.39 0.57
 17 5 2 -0.25 0.63
 -18 -5 -2 4.45 1.06
 18 -5 2 3.18 1.08
 -18 5 -2 5.64 1.2
 18 5 2 5.31 1.23
 19 -5 2 -0.29 0.85
 -19 -5 -2 -0.63 0.55
 19 5 2 -0.31 0.55
 -19 5 -2 0.2 0.85
 -20 -5 -2 2.26 0.97
 20 -5 2 0.5 0.87
 20 5 2 4.16 1.19
 -20 5 -2 2.76 1.15
 -21 -5 -2 1.24 0.84
 21 -5 2 1.3 0.99
 21 5 2 2.79 1.13
 -21 5 -2 2.37 1.14
 22 -6 -2 3.38 1.1
 22 6 -2 1.28 0.79
 -21 -6 2 0.74 0.77
 21 -6 -2 1.25 1.15
 21 6 -2 2.26 0.91
 -21 6 2 0.66 0.76
 -20 -6 2 -0.46 0.54
 20 -6 -2 0.92 0.85
 -20 6 2 -0.05 0.72
 20 6 -2 0.3 0.76
 19 -6 -2 2.03 1.07
 -19 -6 2 0.71 0.62
 19 6 -2 -0.19 0.73
 -19 6 2 0.08 0.66
 18 -6 -2 3.05 1.12
 -18 -6 2 1.6 0.69
 -18 6 2 1.54 0.88
 18 6 -2 -0.02 0.55
 -17 -6 2 0.73 0.56
 17 -6 -2 1.65 0.83
 17 6 -2 1.72 0.92
 -17 6 2 1.71 0.87
 -16 -6 2 0.98 0.59
 16 -6 -2 -0.03 0.62
 16 6 -2 -0.27 0.57
 16 6 -2 0.14 0.42
 -16 6 2 0.32 0.61
 -15 -6 2 0.04 0.48
 15 -6 -2 0.35 0.74
 -15 6 2 -0.1 0.63
 15 6 -2 0.32 0.64
 15 6 -2 -0.07 0.47
 -14 -6 2 4.43 0.83
 14 -6 -2 4.79 1.14
 14 6 -2 5.06 1.09
 -14 6 2 3.99 0.97
 14 6 -2 3.94 0.84
 -13 -6 2 0.06 0.4
 13 -6 -2 0.09 0.55
 13 6 -2 -0.02 0.44
 -13 6 2 0.55 0.52
 13 6 -2 0.35 0.54
 12 -6 -2 12.54 1.3
 -12 -6 2 13.42 1.03
 -12 6 2 12.49 1.19
 12 6 -2 14.4 1.07
 12 6 -2 13.06 1.22
 11 -6 -2 0.35 0.5
 11 6 -2 0.12 0.46
 -11 6 2 1.14 0.57
 10 -6 -2 0.71 0.52
 10 6 -2 0.46 0.43
 10 6 -2 1.56 0.48
 -10 6 2 1 0.54
 10 6 -2 1.69 0.38
 9 -6 -2 5.32 0.88
 -9 6 2 5.12 0.83
 9 6 -2 3.64 0.66
 9 6 -2 3.91 0.57
 9 6 -2 4.06 0.79
 8 -6 -2 2.76 0.67
 8 6 -2 2.55 0.64
 -8 6 2 1.48 0.51
 8 6 -2 3.14 0.64
 8 6 -2 2.28 0.41
 7 -6 -2 0.5 0.21
 7 -6 -2 0.27 0.38
 7 6 -2 0.61 0.35
 7 6 -2 0.8 0.36
 7 6 -2 0.49 0.27
 -7 6 2 1.34 0.44
 6 -6 -2 7.26 0.74
 6 -6 -2 7.71 0.42
 -6 -6 2 7.9 0.79
 6 6 -2 9.94 0.81
 6 6 -2 7.2 0.52
 -6 6 2 7.83 0.77
 5 -6 -2 1.16 0.44
 5 -6 -2 0.72 0.25
 -5 -6 2 1 0.4
 5 6 -2 0.8 0.24
 -5 6 2 1.42 0.42
 5 6 -2 1.14 0.39
 -4 -6 2 7.01 0.66
 4 -6 -2 6.67 0.63
 4 -6 -2 6.51 0.46
 4 6 -2 6.01 0.61
 4 6 -2 5.99 0.42
 -4 6 2 5.81 0.6
 -3 -6 2 1.83 0.45
 3 -6 -2 2.14 0.34
 3 -6 -2 1.44 0.37
 -3 6 2 1.93 0.41
 3 6 -2 1.74 0.42
 3 6 -2 1.57 0.26
 2 -6 -2 15.69 0.76
 -2 -6 2 17 0.9
 -2 6 2 14.6 0.71
 -2 6 2 14.19 0.76
 2 6 -2 14.69 0.79
 2 6 -2 17.61 0.62
 -1 -6 2 1.27 0.36
 1 -6 -2 1.38 0.3
 -1 6 2 1.09 0.31
 -1 6 2 1.31 0.33
 1 6 -2 0.91 0.28
 1 6 -2 1.31 0.26
 0 -6 -2 20.19 0.76
 0 -6 2 21.04 0.94
 0 6 2 19.42 0.84
 0 6 2 19.92 0.87
 0 6 -2 19.98 0.84
 0 6 -2 19.48 0.71
 -1 -6 -2 0.46 0.21
 1 -6 2 0.34 0.24
 -1 6 -2 0.03 0.19
 1 6 2 0.53 0.26
 -1 6 -2 0.47 0.22
 1 6 2 -0.03 0.19
 -2 -6 -2 0.06 0.18
 2 -6 2 -0.03 0.22
 -2 6 -2 0.4 0.21
 -2 6 -2 -0.38 0.18
 2 6 2 -0.01 0.19
 2 6 2 0.17 0.22
 -3 -6 -2 4.32 0.45
 3 -6 2 4.43 0.61
 3 6 2 4.93 0.62
 3 6 2 4.85 0.54
 -3 6 -2 4.6 0.54
 -3 6 -2 4.49 0.38
 4 -6 2 62.1 1.94
 -4 -6 -2 62.82 1.74
 4 6 2 65.41 1.84
 -4 6 -2 63.6 1.29
 4 6 2 61.94 1.6
 -4 6 -2 65.41 1.76
 5 -6 2 8.7 0.78
 -5 6 -2 8.26 0.4
 5 6 2 8.26 0.64
 5 6 2 7.62 0.68
 5 6 2 7.59 0.6
 -5 6 -2 7.3 0.68
 6 -6 2 1.41 0.49
 6 -6 2 1.56 0.2
 6 -6 2 1.89 0.18
 6 6 2 1.16 0.41
 -6 6 -2 1.29 0.46
 6 6 2 0.89 0.32
 6 6 2 1.62 0.4
 7 -6 2 1.8 0.6
 7 6 2 1.7 0.49
 -7 6 -2 0.69 0.43
 7 6 2 0.61 0.37
 7 6 2 1.51 0.41
 8 -6 2 12.32 1.06
 8 6 2 10.47 0.87
 -8 6 -2 9.58 0.92
 8 6 2 10.36 0.81
 8 6 2 9.5 0.85
 9 -6 2 0.78 0.47
 9 6 2 -0.4 0.25
 9 6 2 0.87 0.32
 9 6 2 0.25 0.35
 -9 6 -2 -0.77 0.23
 10 -6 2 0.22 0.47
 10 6 2 0.11 0.33
 -10 6 -2 0.24 0.46
 10 6 2 -0.17 0.27
 10 6 2 -0.33 0.31
 11 -6 2 3.15 0.85
 11 6 2 3.78 0.83
 -11 6 -2 2.82 0.74
 11 6 2 3.35 0.72
 11 6 2 5.11 0.71
 12 -6 2 0.39 0.54
 12 6 2 0.15 0.4
 -12 6 -2 0.28 0.47
 12 6 2 -0.26 0.29
 12 6 2 -0.4 0.29
 13 -6 2 1.12 0.69
 -13 6 -2 0.76 0.6
 13 6 2 0.76 0.49
 13 6 2 1.26 0.69
 13 6 2 1.58 0.49
 14 -6 2 1.35 0.86
 -14 -6 -2 0.99 0.62
 14 6 2 1 0.63
 -14 6 -2 1.5 0.76
 14 6 2 2.01 0.51
 15 -6 2 0.62 0.68
 -15 -6 -2 0.95 0.63
 -15 6 -2 0.11 0.53
 15 6 2 2.02 0.56
 15 6 2 1.54 0.8
 -16 -6 -2 -0.09 0.54
 -16 -6 -2 0.78 0.59
 16 -6 2 0.55 0.82
 -16 6 -2 1.05 0.72
 16 6 2 -0.04 0.5
 17 -6 2 -0.31 0.66
 -17 -6 -2 -0.31 0.59
 17 6 2 1.06 0.74
 -17 6 -2 0.29 0.76
 18 -6 2 -0.96 0.65
 -18 -6 -2 0.18 0.64
 -18 6 -2 -0.05 0.59
 18 6 2 -0.36 0.64
 -19 -6 -2 2.7 0.94
 19 -6 2 1.41 0.99
 -19 6 -2 2.25 1
 19 6 2 4.19 1.14
 20 -6 2 1.39 0.99
 -20 -6 -2 0.9 0.7
 20 6 2 0 0.56
 -20 6 -2 0.38 0.89
 -21 -6 -2 1.94 0.99
 21 -6 2 4.51 1.32
 21 6 2 1.87 0.9
 -21 6 -2 0.5 0.94
 21 -7 -2 0.74 1.08
 -21 7 2 0.33 0.75
 21 7 -2 0.12 0.81
 20 -7 -2 -1.2 0.54
 -20 -7 2 -0.08 0.61
 -20 7 2 0.85 0.83
 20 7 -2 1.25 1.01
 -19 -7 2 3.07 0.86
 19 -7 -2 -0.12 0.85
 -19 7 2 2.74 1.06
 19 7 -2 0.89 0.89
 -18 -7 2 -0.05 0.49
 18 -7 -2 0.93 0.83
 18 7 -2 1.59 0.72
 -18 7 2 -1.07 0.55
 -17 -7 2 0.69 0.57
 17 -7 -2 -0.12 0.75
 -17 7 2 -0.13 0.62
 17 7 -2 0.08 0.41
 17 7 -2 -0.46 0.6
 16 -7 -2 2.41 0.99
 -16 -7 2 3.98 0.86
 16 7 -2 2.83 0.69
 -16 7 2 4.46 1.09
 16 7 -2 3.74 0.98
 -15 -7 2 3.89 0.81
 15 -7 -2 3.07 1.09
 15 7 -2 4.24 0.83
 15 7 -2 3.77 1.01
 -15 7 2 4.38 1.03
 14 -7 -2 -0.19 0.6
 -14 -7 2 0.45 0.46
 14 7 -2 -0.12 0.39
 14 7 -2 0.51 0.58
 -14 7 2 -0.44 0.48
 13 -7 -2 0.92 0.69
 -13 -7 2 0.93 0.52
 13 7 -2 0.89 0.44
 13 7 -2 0.82 0.59
 -13 7 2 1.24 0.64
 -12 -7 2 3.63 0.69
 12 -7 -2 2.66 0.86
 -12 7 2 3.09 0.83
 12 7 -2 3.02 0.78
 12 7 -2 2.03 0.6
 11 -7 -2 3.4 0.89
 11 7 -2 5 0.69
 11 7 -2 4.82 0.95
 -11 7 2 4.31 0.84
 11 7 -2 5.17 0.89
 10 -7 -2 1.5 0.64
 10 7 -2 0.28 0.36
 10 7 -2 0.52 0.39
 -10 7 2 0.66 0.53
 10 7 -2 1.61 0.37
 9 -7 -2 0.5 0.46
 9 7 -2 0.66 0.48
 -9 7 2 0.82 0.48
 9 7 -2 0.72 0.37
 9 7 -2 0.4 0.41
 8 -7 -2 3.44 0.31
 8 -7 -2 3.88 0.76
 8 7 -2 3.08 0.46
 -8 7 2 2.7 0.62
 8 7 -2 2.92 0.59
 7 -7 -2 -0.1 0.39
 -7 -7 2 0.11 0.38
 -7 7 2 -0.01 0.37
 7 7 -2 0.28 0.23
 7 7 -2 0.67 0.46
 6 -7 -2 3.36 0.67
 -6 -7 2 3.75 0.71
 6 -7 -2 5.26 0.38
 6 7 -2 3.82 0.47
 -6 7 2 4.21 0.68
 6 7 -2 4.53 0.71
 -5 -7 2 53.85 1.92
 5 -7 -2 49.51 1.31
 5 -7 -2 53.95 1.85
 -5 7 2 51.49 1.74
 5 7 -2 57.17 1.87
 5 7 -2 53.17 1.32
 4 -7 -2 2.31 0.51
 -4 -7 2 2.08 0.52
 4 -7 -2 2.13 0.4
 4 7 -2 1.76 0.46
 4 7 -2 1.9 0.33
 -3 -7 2 14.21 0.91
 3 -7 -2 12.93 0.74
 3 -7 -2 12.99 0.8
 3 7 -2 13.8 0.61
 3 7 -2 13.62 0.86
 -3 7 2 11.75 0.77
 2 -7 -2 1.1 0.35
 -2 -7 2 1.54 0.39
 2 7 -2 1.45 0.38
 -2 7 2 1.19 0.32
 -2 7 2 0.97 0.34
 2 7 -2 1.48 0.27
 1 -7 -2 7.36 0.55
 -1 -7 2 6.83 0.63
 1 7 -2 6.74 0.61
 -1 7 2 8 0.62
 -1 7 2 7.33 0.6
 1 7 -2 7.1 0.49
 0 -7 2 0.05 0.23
 0 -7 -2 0.22 0.22
 0 7 -2 -0.29 0.18
 0 7 -2 -0.22 0.21
 0 7 2 0.44 0.26
 -1 -7 -2 15.54 0.73
 1 -7 2 16.36 0.91
 -1 7 -2 17.9 0.8
 1 7 2 17.13 0.81
 1 7 2 18.14 0.93
 -1 7 -2 16.25 0.79
 -2 -7 -2 0.96 0.3
 2 -7 2 0.91 0.36
 -2 7 -2 1.4 0.35
 2 7 2 0.82 0.29
 2 7 2 0.9 0.33
 -2 7 -2 0.44 0.24
 -3 -7 -2 2.2 0.43
 3 -7 2 2.4 0.5
 3 7 2 2.18 0.39
 -3 7 -2 1.19 0.36
 -3 7 -2 1.8 0.33
 3 7 2 1.69 0.41
 4 -7 2 7.36 0.72
 -4 -7 -2 5.53 0.57
 -4 7 -2 6.66 0.46
 -4 7 -2 8.13 0.69
 4 7 2 6.27 0.58
 4 7 2 5.63 0.62
 5 -7 2 0.57 0.38
 -5 -7 -2 0.24 0.33
 -5 7 -2 0.47 0.21
 5 7 2 0.6 0.36
 -5 7 -2 -0.03 0.28
 5 7 2 0.32 0.26
 6 -7 2 1.06 0.51
 -6 -7 -2 1.16 0.43
 6 7 2 1.15 0.37
 6 7 2 0.7 0.37
 -6 7 -2 1.06 0.44
 7 -7 2 4.4 0.8
 7 7 2 3.43 0.58
 7 7 2 3.76 0.74
 7 7 2 3.79 0.61
 -7 7 -2 3.54 0.65
 8 -7 2 1.36 0.58
 8 7 2 1.93 0.49
 -8 7 -2 0.62 0.46
 8 7 2 0.9 0.37
 8 7 2 1.42 0.5
 9 -7 2 18.11 1.38
 -9 7 -2 20.07 1.32
 9 7 2 19.4 1.17
 9 7 2 17.73 1.19
 9 7 2 20.14 1.14
 10 -7 2 1.81 0.69
 10 7 2 2.43 0.59
 -10 7 -2 1.6 0.61
 10 7 2 2.85 0.59
 10 7 2 1.98 0.58
 11 -7 2 1.27 0.64
 11 7 2 1.83 0.46
 11 7 2 1.54 0.58
 -11 7 -2 1.31 0.62
 11 7 2 1.33 0.57
 12 -7 2 2.72 0.82
 12 7 2 1.93 0.62
 -12 7 -2 2.26 0.72
 12 7 2 1.08 0.54
 12 7 2 3.83 0.8
 13 -7 2 1.06 0.77
 13 7 2 2.06 0.63
 13 7 2 1.99 0.65
 -13 7 -2 1.77 0.73
 13 7 2 1.68 0.74
 14 -7 2 -0.52 0.61
 14 7 2 -0.16 0.35
 -14 7 -2 0.67 0.67
 14 7 2 0.08 0.38
 14 7 2 0.22 0.49
 -15 -7 -2 1.67 0.64
 15 -7 2 0.8 0.7
 15 7 2 0.85 0.53
 -15 7 -2 0.9 0.71
 15 7 2 0.65 0.66
 -16 -7 -2 -0.34 0.44
 16 -7 2 0.13 0.8
 -16 -7 -2 -0.08 0.51
 -16 7 -2 0.49 0.67
 16 7 2 0.29 0.6
 -17 -7 -2 0.44 0.6
 17 -7 2 0.95 0.79
 -17 7 -2 3.25 1.07
 17 7 2 2.2 0.88
 -18 -7 -2 -0.07 0.59
 18 -7 2 1.14 0.96
 -18 7 -2 0.07 0.66
 18 7 2 0.47 0.76
 -19 -7 -2 -1.12 0.49
 19 -7 2 0.7 0.8
 -19 7 -2 0.7 0.74
 19 7 2 0.18 0.78
 20 -7 2 1.83 1.1
 -20 -7 -2 0.54 0.67
 20 7 2 0.95 0.82
 -20 7 -2 -0.37 0.79
 21 -7 2 -0.83 0.81
 -21 -7 -2 0.81 0.75
 -21 7 -2 -1.01 0.86
 21 7 2 1.48 0.92
 21 -8 -2 1.1 0.95
 -21 8 2 0.67 0.9
 21 8 -2 0.97 0.99
 20 -8 -2 0.62 0.98
 20 8 -2 2.02 1
 -20 8 2 1.03 0.92
 19 -8 -2 0.75 1.06
 -19 -8 2 2.43 0.8
 -19 8 2 0.95 0.93
 19 8 -2 1.12 0.86
 -18 -8 2 1.19 0.63
 18 -8 -2 1.42 0.89
 18 8 -2 0.08 0.63
 -18 8 2 2.03 0.95
 -17 -8 2 1.01 0.58
 17 -8 -2 -0.07 0.79
 -17 8 2 1.17 0.77
 17 8 -2 1.13 0.58
 17 8 -2 1.32 0.87
 16 -8 -2 0.34 0.8
 -16 -8 2 0.47 0.55
 16 8 -2 -0.5 0.5
 16 8 -2 0.36 0.41
 -16 8 2 -0.03 0.59
 -15 -8 2 0.75 0.49
 15 -8 -2 0.1 0.59
 15 8 -2 0.32 0.38
 15 8 -2 0.49 0.66
 -15 8 2 0.24 0.63
 -14 -8 2 1.43 0.63
 14 -8 -2 2.86 1.05
 14 8 -2 1.17 0.54
 -14 8 2 2.19 0.77
 14 8 -2 1.59 0.76
 -13 -8 2 0.24 0.45
 13 -8 -2 0.21 0.63
 -13 8 2 0.03 0.54
 13 8 -2 -0.6 0.44
 13 8 -2 0.06 0.39
 12 -8 -2 1.8 0.78
 12 8 -2 0.95 0.6
 12 8 -2 1.57 0.62
 -12 8 2 1.37 0.64
 12 8 -2 2 0.57
 11 -8 -2 2.81 0.85
 11 8 -2 3.22 0.55
 11 8 -2 2.65 0.69
 11 8 -2 1.54 0.65
 -11 8 2 1.89 0.66
 10 -8 -2 0.06 0.43
 10 8 -2 -0.9 0.32
 -10 8 2 0.69 0.51
 10 8 -2 1.47 0.44
 10 8 -2 0.44 0.28
 -9 -8 2 21.47 1.49
 9 -8 -2 22.82 0.61
 9 -8 -2 23.87 1.56
 9 8 -2 21.79 1.35
 -9 8 2 23.99 1.47
 9 8 -2 22.77 1.08
 -8 -8 2 32.2 1.71
 8 -8 -2 33 1.75
 8 -8 -2 33.16 0.89
 -8 8 2 29.22 1.5
 8 8 -2 32.68 1.59
 8 8 -2 32.16 1.19
 7 -8 -2 20.69 1.32
 7 -8 -2 20.47 0.76
 -7 -8 2 20.43 1.33
 7 8 -2 20.35 0.89
 7 8 -2 18.96 1.19
 -7 8 2 18 1.17
 6 -8 -2 13.72 1.07
 -6 -8 2 11.26 0.99
 6 -8 -2 12.92 0.67
 -6 8 2 13.71 1.01
 6 8 -2 9.87 0.64
 6 8 -2 10.21 0.96
 5 -8 -2 0.6 0.28
 5 -8 -2 0.17 0.37
 -5 -8 2 0.33 0.34
 5 8 -2 0.22 0.19
 5 8 -2 0.23 0.3
 -5 8 2 1.32 0.45
 4 -8 -2 62.31 1.69
 -4 -8 2 66.89 2.17
 4 -8 -2 65.19 2.03
 4 8 -2 66.27 1.52
 4 8 -2 68.2 2.08
 -4 8 2 67.15 1.98
 -3 -8 2 4.26 0.69
 3 -8 -2 3.73 0.53
 3 -8 -2 3.53 0.57
 3 8 -2 4.18 0.65
 3 8 -2 4.17 0.41
 2 -8 -2 7.03 0.61
 -2 -8 2 8.08 0.72
 2 8 -2 7.64 0.51
 2 8 -2 6.45 0.64
 -2 8 2 6.63 0.67
 -2 8 2 7.29 0.61
 1 -8 -2 11.68 0.72
 -1 -8 2 12.89 0.85
 -1 8 2 11.5 0.79
 -1 8 2 11.39 0.76
 1 8 -2 11.67 0.8
 1 8 -2 11.01 0.64
 0 -8 2 24.7 1.15
 0 -8 -2 25.35 1
 0 8 -2 24.42 0.94
 0 8 -2 23.67 1.04
 0 8 2 23.51 1.09
 0 8 2 24.5 1.03
 1 -8 2 10.53 0.78
 -1 -8 -2 9.93 0.64
 -1 8 -2 10.08 0.66
 -1 8 -2 9.77 0.67
 1 8 2 9.75 0.73
 1 8 2 10.2 0.7
 -2 -8 -2 -0.03 0.21
 2 -8 2 0.06 0.28
 2 8 2 0.24 0.24
 -2 8 -2 -0.36 0.19
 -2 8 -2 -0.03 0.21
 2 8 2 -0.17 0.26
 3 -8 2 18.65 1.08
 -3 -8 -2 18.95 0.95
 3 8 2 19.25 0.91
 3 8 2 18.8 1.06
 -3 8 -2 18.78 0.83
 -3 8 -2 18.99 1
 4 -8 2 -0.18 0.3
 -4 -8 -2 -0.08 0.23
 4 8 2 -0.49 0.21
 -4 8 -2 0.14 0.21
 -4 8 -2 -0.6 0.18
 4 8 2 -0.14 0.29
 -5 -8 -2 0.54 0.38
 5 -8 2 0.3 0.4
 -5 8 -2 0.44 0.23
 -5 8 -2 0.16 0.33
 5 8 2 0.15 0.31
 5 8 2 0.5 0.28
 6 -8 2 0.34 0.46
 -6 -8 -2 0.75 0.41
 6 8 2 0.13 0.39
 -6 8 -2 0.19 0.38
 6 8 2 0.86 0.36
 -6 8 -2 0.89 0.24
 -7 -8 -2 0.21 0.36
 7 -8 2 0.51 0.45
 7 -8 2 0.36 0.21
 7 8 2 0.87 0.39
 -7 8 -2 0.04 0.36
 7 8 2 -0.15 0.28
 8 -8 2 7.81 1.12
 8 8 2 8.88 0.75
 -8 8 -2 7.77 0.99
 8 8 2 8.38 1.03
 8 8 2 6.75 0.73
 9 -8 2 6.95 1.1
 -9 8 -2 8.13 1.07
 9 8 2 6.78 0.71
 9 8 2 5.85 0.78
 9 8 2 5.72 0.87
 10 -8 2 1.85 0.71
 10 8 2 3.14 0.66
 10 8 2 3.14 0.72
 10 8 2 3.4 0.76
 -10 8 -2 3.3 0.76
 11 -8 2 0 0.55
 11 8 2 0.76 0.47
 11 8 2 0.21 0.32
 -11 8 -2 0.43 0.55
 12 -8 2 0.97 0.7
 12 8 2 1.86 0.62
 12 8 2 1.67 0.58
 12 8 2 1.38 0.57
 -12 8 -2 1.86 0.7
 13 -8 2 0.81 0.71
 13 8 2 -0.74 0.34
 -13 8 -2 -0.07 0.53
 13 8 2 -0.24 0.49
 13 8 2 -0.1 0.41
 14 -8 2 -0.28 0.58
 14 8 2 0.79 0.56
 14 8 2 0.58 0.48
 14 8 2 0.75 0.57
 -14 8 -2 0.17 0.62
 -15 -8 -2 -0.74 0.43
 15 -8 2 -0.22 0.53
 15 8 2 0.34 0.53
 -15 8 -2 -0.27 0.59
 15 8 2 0.33 0.51
 16 -8 2 0.84 0.86
 -16 -8 -2 -0.48 0.44
 -16 8 -2 0.9 0.69
 16 8 2 -0.36 0.59
 -17 -8 -2 0.65 0.61
 17 -8 2 -0.35 0.59
 -17 -8 -2 1.65 0.68
 17 8 2 1.44 0.67
 -17 8 -2 0.11 0.68
 18 -8 2 2.12 1.16
 -18 -8 -2 0.36 0.65
 18 8 2 1.97 0.79
 -18 8 -2 0.96 0.78
 19 -8 2 1.61 0.86
 -19 -8 -2 -0.82 0.59
 19 8 2 -0.22 0.61
 -19 8 -2 0.14 0.68
 20 -8 2 0.67 1
 -20 -8 -2 0.84 0.75
 20 8 2 1.25 0.93
 -20 8 -2 0.65 0.89
 21 -8 2 -0.99 0.78
 21 8 2 0.27 0.87
 21 -9 -2 0.96 1.01
 -21 9 2 0.09 0.83
 21 9 -2 1.47 0.77
 20 -9 -2 1.9 1.18
 -20 9 2 1.41 0.99
 20 9 -2 1.71 0.75
 19 -9 -2 -1.18 0.73
 19 9 -2 2.64 0.96
 -19 9 2 0.31 0.87
 -18 -9 2 0.19 0.62
 18 -9 -2 0.7 0.76
 18 9 -2 0.78 0.76
 -18 9 2 1.57 0.91
 -17 -9 2 0.64 0.64
 17 -9 -2 0.81 0.92
 -17 9 2 0.12 0.61
 17 9 -2 0.17 0.5
 17 9 -2 0.02 0.62
 16 -9 -2 0.98 0.85
 -16 -9 2 1.24 0.66
 16 9 -2 1.1 0.56
 -16 9 2 0.83 0.73
 16 9 -2 1.46 0.71
 -15 -9 2 0.47 0.54
 15 -9 -2 -0.61 0.57
 15 9 -2 0.46 0.47
 -15 9 2 -0.35 0.58
 15 9 -2 -0.3 0.54
 -14 -9 2 -0.32 0.38
 14 -9 -2 -0.24 0.63
 14 9 -2 0.75 0.54
 -14 9 2 0.55 0.62
 14 9 -2 -0.44 0.39
 13 -9 -2 0.58 0.7
 -13 9 2 0.96 0.67
 13 9 -2 0.23 0.51
 13 9 -2 0.81 0.66
 13 9 -2 0.4 0.49
 -12 -9 2 0.73 0.53
 12 -9 -2 0.11 0.54
 12 9 -2 1.3 0.42
 12 9 -2 0.07 0.45
 -12 9 2 -0.19 0.47
 11 -9 -2 6.57 1.15
 -11 -9 2 6.55 1.18
 -11 9 2 5.14 0.95
 11 9 -2 6.75 0.66
 11 9 -2 5.21 0.91
 10 -9 -2 0.87 0.62
 -10 -9 2 0.71 0.51
 10 9 -2 0.86 0.39
 10 9 -2 1.32 0.6
 -10 9 2 -0.3 0.41
 9 -9 -2 10.11 1.12
 -9 -9 2 9.68 1.29
 9 -9 -2 9.6 0.49
 9 9 -2 8.98 1.11
 -9 9 2 8.47 1.11
 9 9 -2 9.76 0.75
 8 -9 -2 10.67 0.57
 -8 -9 2 8.78 0.99
 8 -9 -2 10.22 1.05
 -8 9 2 10.64 1
 8 9 -2 10.33 0.71
 8 9 -2 10.21 1.2
 -7 -9 2 0.37 0.38
 7 -9 -2 0.32 0.46
 7 -9 -2 0.8 0.25
 -7 9 2 0.27 0.44
 7 9 -2 0.8 0.44
 7 9 -2 0.45 0.25
 -6 -9 2 -0.21 0.33
 6 -9 -2 0.32 0.41
 6 -9 -2 0.13 0.21
 -6 9 2 -0.65 0.25
 6 9 -2 0.28 0.27
 6 9 -2 -0.11 0.33
 -5 -9 2 13.73 1.06
 5 -9 -2 13.27 0.79
 5 -9 -2 13.52 1.02
 5 9 -2 14.38 1.05
 5 9 -2 13.96 0.72
 -5 9 2 12.64 1.04
 4 -9 -2 9.63 0.72
 -4 -9 2 10.83 0.93
 4 -9 -2 10.68 0.88
 4 9 -2 11.59 0.89
 4 9 -2 11.56 0.67
 -4 9 2 13.52 0.98
 3 -9 -2 10.35 0.8
 -3 -9 2 9.65 0.84
 -3 9 2 10.94 0.75
 3 9 -2 10.81 0.85
 3 9 -2 9.66 0.61
 -3 9 2 10.62 0.82
 2 -9 -2 3.73 0.59
 -2 -9 2 3.05 0.61
 -2 9 2 4.37 0.62
 2 9 -2 3.1 0.58
 -2 9 2 3.78 0.61
 2 9 -2 3.66 0.45
 -1 -9 2 3.24 0.6
 1 -9 -2 2.93 0.52
 1 9 -2 3.4 0.58
 -1 9 2 3.58 0.59
 -1 9 2 3.27 0.55
 1 9 -2 3.25 0.45
 0 -9 2 29.82 1.34
 0 -9 -2 29 1.15
 0 9 -2 28.29 1.2
 0 9 -2 27.8 1.06
 0 9 2 28.03 1.24
 0 9 2 27.22 1.15
 -1 -9 -2 6.66 0.57
 1 -9 2 6.94 0.71
 1 9 2 6.41 0.69
 -1 9 -2 6.12 0.61
 -1 9 -2 6.86 0.6
 1 9 2 6.64 0.64
 2 -9 2 15.24 1
 -2 -9 -2 14.21 0.83
 -2 9 -2 14 0.82
 -2 9 -2 14.92 0.88
 2 9 2 15.41 1
 2 9 2 15.77 0.87
 -3 -9 -2 0.29 0.29
 3 -9 2 -0.03 0.33
 3 9 2 0.31 0.28
 -3 9 -2 0.05 0.21
 3 9 2 0.24 0.3
 -3 9 -2 -0.53 0.21
 4 -9 2 1.48 0.55
 -4 -9 -2 1.04 0.41
 -4 9 -2 1.18 0.34
 4 9 2 1.52 0.43
 4 9 2 1.61 0.47
 -4 9 -2 1.22 0.48
 5 -9 2 4.39 0.79
 -5 -9 -2 4.99 0.75
 -5 9 -2 4.56 0.53
 -5 9 -2 4.89 0.75
 5 9 2 4.03 0.76
 5 9 2 4.84 0.64
 -6 -9 -2 0.76 0.4
 6 -9 2 0.83 0.52
 6 9 2 0.4 0.34
 6 9 2 0.67 0.36
 -6 9 -2 0.43 0.26
 -6 9 -2 0.04 0.35
 7 -9 2 0.34 0.49
 7 -9 2 0.8 0.21
 -7 -9 -2 -0.15 0.3
 7 9 2 0.92 0.48
 -7 9 -2 0.4 0.37
 7 9 2 0.48 0.34
 8 -9 2 0.74 0.2
 8 -9 2 0.39 0.48
 -8 -9 -2 0.07 0.38
 -8 9 -2 0.88 0.45
 8 9 2 0.93 0.31
 8 9 2 -0.48 0.37
 9 -9 2 0.05 0.48
 -9 -9 -2 -0.29 0.33
 9 9 2 -0.07 0.32
 -9 9 -2 0.1 0.42
 9 9 2 1.2 0.5
 10 -9 2 0.84 0.56
 -10 9 -2 0.39 0.46
 10 9 2 -0.24 0.4
 10 9 2 0.95 0.45
 11 -9 2 0.71 0.64
 -11 9 -2 0.67 0.58
 11 9 2 0.8 0.36
 11 9 2 1.59 0.42
 11 9 2 1.12 0.56
 12 -9 2 3.44 0.99
 12 9 2 2.77 0.71
 12 9 2 2.36 0.67
 -12 9 -2 3.11 0.89
 12 9 2 2.53 0.75
 13 -9 2 0.9 0.74
 13 9 2 -0.19 0.42
 -13 9 -2 0.09 0.55
 13 9 2 0.15 0.44
 13 9 2 0.3 0.48
 14 -9 2 0.37 0.75
 -14 9 -2 1.07 0.78
 14 9 2 0.45 0.54
 14 9 2 0.45 0.51
 14 9 2 0.81 0.65
 15 -9 2 -0.02 0.62
 15 9 2 0.46 0.51
 15 9 2 0.53 0.52
 -15 9 -2 -0.34 0.55
 15 9 2 -0.71 0.38
 16 -9 2 0.13 0.69
 -16 -9 -2 0.86 0.6
 16 9 2 1.8 0.82
 -16 9 -2 -0.44 0.58
 -17 -9 -2 -0.35 0.49
 17 -9 2 0.34 0.68
 -17 -9 -2 0.36 0.62
 -17 9 -2 -0.4 0.69
 17 9 2 0.56 0.75
 18 -9 2 0.89 1.06
 -18 -9 -2 -0.41 0.53
 -18 9 -2 0.34 0.86
 18 9 2 -0.4 0.55
 -19 -9 -2 -0.69 0.58
 19 -9 2 -1.64 0.55
 19 9 2 -1.38 0.48
 -19 9 -2 0.31 0.79
 20 -9 2 -0.55 0.96
 -20 -9 -2 -0.52 0.59
 20 9 2 0.13 0.74
 -20 9 -2 1.07 0.89
 20 -10 -2 1.68 1.17
 -20 -10 2 0.8 0.93
 -20 10 2 0 0.8
 -19 -10 2 -0.35 0.66
 19 -10 -2 1.41 1.08
 -19 10 2 0.72 0.86
 -18 -10 2 0.47 0.69
 18 -10 -2 1.06 0.9
 -18 10 2 -0.06 0.67
 18 10 -2 0.84 0.64
 17 -10 -2 1.68 1.06
 -17 -10 2 3.38 0.98
 -17 -10 2 2.72 0.83
 -17 10 2 2.98 1.02
 17 10 -2 1.18 0.61
 -16 -10 2 1.05 0.54
 -16 -10 2 0.05 0.54
 16 -10 -2 0.11 0.8
 16 10 -2 -0.62 0.52
 -16 10 2 0.27 0.75
 15 -10 -2 1.98 0.94
 -15 -10 2 2.43 0.97
 -15 -10 2 2.86 0.74
 -15 10 2 0.83 0.78
 15 10 -2 1.19 0.63
 -14 -10 2 0.28 0.64
 14 -10 -2 0.38 0.8
 -14 -10 2 0.43 0.49
 -14 10 2 1.3 0.79
 14 10 -2 1.56 0.66
 13 -10 -2 0.28 0.67
 -13 -10 2 0.53 0.65
 13 10 -2 0.85 0.52
 -13 10 2 -0.52 0.46
 13 10 -2 0.23 0.39
 -12 -10 2 1.04 0.61
 12 -10 -2 0.35 0.58
 12 10 -2 0.26 0.38
 -12 10 2 0.26 0.56
 12 10 -2 0.99 0.34
 11 -10 -2 0.35 0.62
 -11 -10 2 0.04 0.53
 11 10 -2 -0.03 0.26
 -11 10 2 0.57 0.56
 11 10 -2 -0.12 0.5
 -10 -10 2 0.56 0.57
 10 -10 -2 -0.39 0.43
 10 10 -2 0.18 0.38
 10 10 -2 1.06 0.47
 -10 10 2 0.94 0.62
 -9 -10 2 0 0.41
 9 -10 -2 -0.02 0.43
 9 -10 -2 0.53 0.28
 9 10 -2 -0.6 0.24
 -9 10 2 0.47 0.47
 9 10 -2 0.47 0.47
 8 -10 -2 4.9 0.93
 -8 -10 2 4.76 0.91
 8 -10 -2 5.33 0.44
 -8 10 2 4.93 0.91
 8 10 -2 6.07 0.59
 8 10 -2 5.69 0.89
 7 -10 -2 0.67 0.25
 -7 -10 2 0.36 0.38
 7 -10 -2 -0.6 0.29
 7 10 -2 -0.03 0.24
 -7 10 2 -0.79 0.28
 7 10 -2 0.53 0.5
 -6 -10 2 1.03 0.5
 6 -10 -2 0.47 0.28
 6 -10 -2 0.68 0.48
 6 10 -2 1.91 0.55
 6 10 -2 1.29 0.37
 -6 10 2 1.34 0.52
 -5 -10 2 2.5 0.63
 5 -10 -2 1.84 0.56
 5 -10 -2 2.08 0.42
 5 10 -2 1.89 0.57
 5 10 -2 2.35 0.38
 -5 10 2 2.69 0.62
 -4 -10 2 0.05 0.35
 4 -10 -2 1.11 0.33
 4 -10 -2 0.32 0.4
 4 10 -2 0.28 0.23
 4 10 -2 0 0.34
 -4 10 2 0.41 0.34
 -3 -10 2 0.71 0.42
 3 -10 -2 0.6 0.4
 -3 10 2 0.56 0.36
 -3 10 2 0.7 0.39
 3 10 -2 0.14 0.28
 3 10 -2 0.36 0.38
 -2 -10 2 0.59 0.41
 2 -10 -2 0.67 0.39
 -2 10 2 0.61 0.37
 2 10 -2 0.66 0.28
 -2 10 2 0.33 0.38
 2 10 -2 0.98 0.43
 1 -10 -2 1.18 0.41
 -1 -10 2 1.3 0.49
 1 10 -2 0.63 0.27
 1 10 -2 1.06 0.43
 -1 10 2 0.74 0.35
 -1 10 2 0.68 0.38
 0 -10 -2 2.26 0.48
 0 -10 2 2.11 0.55
 0 10 -2 1.32 0.39
 0 10 2 2.07 0.48
 0 10 -2 2.05 0.52
 0 10 2 2.66 0.58
 -1 -10 -2 9.31 0.72
 1 -10 2 10.3 0.89
 1 10 2 10.06 0.85
 -1 10 -2 10.4 0.76
 1 10 2 8.94 0.71
 -1 10 -2 9 0.77
 -2 -10 -2 6.87 0.66
 2 -10 2 6.88 0.89
 2 10 2 7.36 0.92
 -2 10 -2 6.52 0.68
 -2 10 -2 6.08 0.72
 2 10 2 6.51 0.72
 -3 -10 -2 0.93 0.4
 3 -10 2 0.79 0.44
 3 10 2 1.35 0.42
 3 10 2 0.6 0.41
 -3 10 -2 0.78 0.36
 -3 10 -2 1.74 0.44
 4 -10 2 0.95 0.49
 -4 -10 -2 0.18 0.31
 4 10 2 0.65 0.33
 -4 10 -2 0.65 0.38
 4 10 2 -0.4 0.35
 -4 10 -2 0.62 0.31
 5 -10 2 1.54 0.53
 -5 -10 -2 1.23 0.47
 -5 10 -2 1.51 0.39
 5 10 2 2.11 0.43
 -5 10 -2 2.74 0.56
 5 10 2 1.1 0.49
 6 -10 2 2.5 0.7
 -6 -10 -2 1.89 0.56
 -6 10 -2 3.01 0.46
 6 10 2 2.22 0.51
 -6 10 -2 2.23 0.58
 6 10 2 3.09 0.69
 -7 -10 -2 0.12 0.37
 7 -10 2 -0.33 0.22
 7 -10 2 -0.03 0.41
 7 10 2 -0.3 0.39
 7 10 2 0.52 0.34
 -7 10 -2 -0.24 0.39
 -8 -10 -2 4.57 0.84
 8 -10 2 4.17 0.91
 8 -10 2 4.95 0.39
 8 10 2 5.56 0.72
 -8 10 -2 4.47 0.85
 8 10 2 4.7 0.85
 9 -10 2 1.56 0.72
 -9 -10 -2 1.82 0.65
 -9 10 -2 1.54 0.68
 9 10 2 1.05 0.48
 9 10 2 1.45 0.63
 10 -10 2 3.45 0.91
 -10 -10 -2 4.51 0.93
 -10 10 -2 3.72 0.82
 10 10 2 4.77 0.77
 10 10 2 5.36 0.95
 11 -10 2 7.62 1.31
 -11 -10 -2 10.18 1.34
 -11 10 -2 9.46 1.27
 11 10 2 8.53 1.19
 11 10 2 8.84 0.91
 12 -10 2 2.28 0.85
 -12 -10 -2 2.25 0.82
 -12 10 -2 2.32 0.81
 12 10 2 1.29 0.57
 12 10 2 2.53 0.78
 13 -10 2 3.23 1.04
 13 10 2 2.76 0.73
 13 10 2 2.72 0.72
 -13 10 -2 3.06 0.87
 14 -10 2 3.08 1.11
 14 10 2 5.17 1.07
 -14 10 -2 4.27 1.08
 14 10 2 3.47 0.78
 14 10 2 4.95 0.93
 15 -10 2 -0.02 0.66
 -15 10 -2 0.9 0.7
 15 10 2 -0.16 0.48
 15 10 2 0.59 0.55
 15 10 2 0.14 0.45
 -16 -10 -2 0.65 0.64
 16 -10 2 0.31 0.8
 16 10 2 1.3 0.63
 -16 10 -2 -0.43 0.66
 16 10 2 0.83 0.56
 17 -10 2 -0.43 0.72
 -17 -10 -2 0.66 0.69
 -17 -10 -2 0.55 0.62
 17 10 2 0.25 0.55
 -17 10 -2 1.26 0.73
 -18 -10 -2 0.6 0.57
 18 -10 2 -0.46 0.67
 18 10 2 0.68 0.68
 -18 10 -2 -0.39 0.69
 -19 -10 -2 0.94 0.76
 19 -10 2 -0.94 0.65
 19 10 2 1.22 0.81
 -19 10 -2 1.16 0.81
 20 -10 2 -0.5 0.91
 -20 10 -2 0.33 0.8
 20 10 2 0.87 0.71
 20 -11 -2 -0.08 0.93
 -20 -11 2 1.48 0.77
 -20 11 2 0.37 0.93
 19 -11 -2 3.77 1.31
 -19 -11 2 3.86 1.12
 -19 11 2 3.95 1.2
 -18 -11 2 3.36 1.02
 18 -11 -2 0.54 0.89
 -18 11 2 3.31 1.12
 18 11 -2 2.5 0.83
 17 -11 -2 0.33 0.83
 -17 -11 2 -0.22 0.47
 17 11 -2 0.12 0.52
 -17 11 2 -0.47 0.63
 16 -11 -2 1.37 1.04
 -16 -11 2 -0.78 0.51
 -16 -11 2 0.59 0.57
 16 11 -2 -0.31 0.56
 -16 11 2 0.53 0.72
 -15 -11 2 1.18 0.57
 -15 -11 2 1.48 0.77
 15 -11 -2 0.42 0.77
 -15 11 2 0.87 0.73
 15 11 -2 0.31 0.55
 -14 -11 2 1.54 0.78
 14 -11 -2 1.4 0.85
 14 11 -2 0.89 0.48
 14 11 -2 1.31 0.48
 -14 11 2 0.81 0.71
 -13 -11 2 0.02 0.56
 13 -11 -2 -0.04 0.67
 -13 11 2 -0.2 0.51
 13 11 -2 -0.08 0.33
 13 11 -2 0.95 0.4
 -12 -11 2 0.38 0.63
 12 -11 -2 1.48 0.73
 12 11 -2 0.35 0.57
 -12 11 2 0.01 0.56
 12 11 -2 0.38 0.32
 11 -11 -2 0.89 0.76
 -11 -11 2 1.24 0.74
 11 11 -2 2.64 0.6
 -11 11 2 1.19 0.64
 11 11 -2 1.3 0.57
 10 -11 -2 4.07 0.97
 -10 -11 2 5.69 1.08
 -10 11 2 4.58 0.96
 10 11 -2 6.32 0.8
 10 11 -2 4.75 0.95
 9 -11 -2 0.37 0.3
 -9 -11 2 -0.26 0.38
 9 -11 -2 -0.22 0.43
 -9 11 2 0.09 0.48
 9 11 -2 -0.11 0.34
 9 11 -2 -0.18 0.23
 8 -11 -2 2.19 0.41
 8 -11 -2 2.37 0.77
 -8 -11 2 2.17 0.71
 8 11 -2 2.6 0.43
 8 11 -2 1.44 0.67
 -8 11 2 2.15 0.71
 7 -11 -2 7.26 1.06
 7 -11 -2 7.41 0.63
 -7 -11 2 7.53 1.08
 -7 11 2 5.9 0.93
 7 11 -2 7.38 0.65
 7 11 -2 8.34 0.91
 6 -11 -2 1.59 0.62
 6 -11 -2 2.19 0.52
 -6 -11 2 2.03 0.63
 6 11 -2 1.64 0.42
 -6 11 2 2.75 0.66
 6 11 -2 2.93 0.74
 -5 -11 2 4.1 0.8
 5 -11 -2 4.24 0.78
 5 -11 -2 3.94 0.65
 5 11 -2 2.93 0.68
 -5 11 2 3.85 0.75
 5 11 -2 3.22 0.48
 4 -11 -2 4.26 0.68
 -4 -11 2 4.96 0.84
 4 -11 -2 4.67 0.78
 4 11 -2 5.41 0.87
 4 11 -2 5.2 0.54
 -4 11 2 5.37 0.79
 -3 -11 2 9.5 0.93
 3 -11 -2 7.81 0.8
 -3 11 2 8.78 0.84
 3 11 -2 9.72 0.92
 -3 11 2 9.69 0.8
 3 11 -2 9.23 0.68
 2 -11 -2 2.29 0.56
 -2 -11 2 2.85 0.64
 -2 11 2 3.52 0.64
 -2 11 2 3.91 0.68
 2 11 -2 3.44 0.52
 2 11 -2 2.69 0.64
 -1 -11 2 0.88 0.45
 1 -11 -2 1.07 0.44
 -1 11 2 1.67 0.51
 1 11 -2 1.8 0.36
 -1 11 2 0.94 0.39
 1 11 -2 1.68 0.53
 0 -11 -2 11.27 0.83
 0 -11 2 11.52 0.95
 0 11 2 11.21 0.88
 0 11 2 12.62 0.99
 0 11 -2 12.84 0.81
 0 11 -2 11.96 0.94
 1 -11 2 14.85 1.08
 -1 -11 -2 13.38 0.89
 -1 11 -2 14.33 0.93
 1 11 2 14.23 0.93
 1 11 2 14.96 1.05
 -1 11 -2 14.03 0.96
 -2 -11 -2 5.86 0.75
 2 -11 2 4.41 0.76
 -2 11 -2 5.71 0.75
 2 11 2 4.21 0.62
 -2 11 -2 5.17 0.71
 2 11 2 4.43 0.78
 3 -11 2 2.6 0.64
 -3 -11 -2 1.16 0.45
 -3 11 -2 1.95 0.47
 3 11 2 1.2 0.5
 3 11 2 1.95 0.49
 -3 11 -2 1.95 0.44
 4 -11 2 18.36 1.24
 -4 -11 -2 19.59 1.14
 4 11 2 19.29 1.05
 -4 11 -2 18.22 0.97
 4 11 2 19.82 1.26
 -4 11 -2 18.67 1.17
 5 -11 2 1.68 0.56
 -5 -11 -2 0.4 0.4
 -5 11 -2 0.75 0.31
 -5 11 -2 1.23 0.48
 5 11 2 0.87 0.48
 5 11 2 -0.01 0.22
 6 -11 2 9.39 1.23
 -6 -11 -2 8.74 0.87
 -6 11 -2 9.31 0.68
 6 11 2 10.22 1.01
 -6 11 -2 9.97 0.92
 6 11 2 8.28 0.77
 7 -11 2 0.63 0.31
 7 -11 2 1.28 0.62
 -7 -11 -2 0.95 0.53
 7 11 2 1.29 0.43
 7 11 2 0.89 0.49
 -7 11 -2 0.72 0.49
 8 -11 2 0.47 0.61
 -8 -11 -2 0.7 0.48
 8 -11 2 1.48 0.34
 8 11 2 0.65 0.57
 -8 11 -2 0.97 0.52
 8 11 2 1.06 0.39
 9 -11 2 -0.19 0.55
 -9 -11 -2 0.27 0.45
 -9 11 -2 0.72 0.57
 9 11 2 -0.28 0.33
 9 11 2 0.73 0.45
 -10 -11 -2 0.88 0.58
 10 -11 2 0.01 0.53
 -10 11 -2 1.12 0.63
 10 11 2 2.39 0.61
 10 11 2 0.7 0.55
 -11 -11 -2 2.64 0.82
 11 -11 2 2.93 0.95
 11 11 2 1.25 0.56
 -11 11 -2 2.53 0.82
 11 11 2 2.76 0.66
 -12 -11 -2 4.56 1.05
 12 -11 2 6.94 1.3
 12 11 2 5.14 0.97
 -12 11 -2 5.8 1.18
 12 11 2 4.45 0.81
 -13 -11 -2 7.83 1.34
 13 -11 2 8.05 1.46
 13 11 2 8.3 1.08
 13 11 2 6.84 1.13
 -13 11 -2 7.83 1.26
 14 -11 2 -0.26 0.63
 -14 -11 -2 0.88 0.66
 -14 11 -2 1.04 0.77
 14 11 2 0.79 0.61
 14 11 2 -0.15 0.45
 15 -11 2 0.91 0.87
 -15 -11 -2 1.93 0.88
 15 11 2 1.18 0.64
 15 11 2 1.21 0.64
 -15 11 -2 0.53 0.67
 -16 -11 -2 1.69 0.85
 16 -11 2 1.39 1
 -16 11 -2 2.3 0.96
 16 11 2 0.79 0.59
 16 11 2 0.82 0.62
 -17 -11 -2 1.65 0.81
 -17 -11 -2 1.3 0.83
 -17 -11 -2 2.21 0.77
 17 -11 2 1.16 1
 -17 11 -2 0.62 0.83
 -18 -11 -2 0.8 0.78
 -18 -11 -2 0.91 0.73
 -18 -11 -2 1.41 0.75
 18 -11 2 1.82 1.05
 -18 11 -2 0.82 0.77
 19 -11 2 0.56 1.03
 -19 -11 -2 0.99 0.85
 -19 11 -2 1.42 1.01
 20 -11 2 1.54 1.1
 20 -12 -2 -0.59 1.01
 19 -12 -2 0.28 1
 -19 -12 2 0.67 0.81
 -19 12 2 0.8 0.86
 -18 -12 2 0.86 0.83
 18 -12 -2 -1.02 0.55
 18 12 -2 -0.1 0.65
 -18 12 2 1.39 0.91
 17 -12 -2 1.84 1.09
 -17 -12 2 1.4 0.92
 17 12 -2 1.59 0.75
 -17 12 2 1 0.94
 16 -12 -2 0.66 0.89
 -16 -12 2 0.03 0.61
 -16 12 2 1.24 0.84
 16 12 -2 1.7 0.63
 -15 -12 2 0.97 0.57
 -15 -12 2 -0.38 0.5
 15 -12 -2 0.83 0.82
 -15 12 2 0.13 0.7
 15 12 -2 0.69 0.55
 -14 -12 2 -0.82 0.51
 14 -12 -2 0.74 0.83
 14 12 -2 0.06 0.43
 -14 12 2 0.25 0.61
 14 12 -2 -0.6 0.46
 13 -12 -2 0.09 0.75
 -13 -12 2 0.71 0.62
 -13 12 2 -0.58 0.56
 13 12 -2 0.49 0.44
 13 12 -2 1.17 0.66
 12 -12 -2 1.55 0.81
 -12 -12 2 2.06 0.88
 12 12 -2 2.37 0.63
 -12 12 2 2.17 0.87
 12 12 -2 1.44 0.57
 -11 -12 2 -0.36 0.49
 11 -12 -2 0.53 0.64
 11 12 -2 -0.07 0.46
 -11 12 2 0.17 0.61
 11 12 -2 0.46 0.48
 10 -12 -2 0.23 0.64
 -10 -12 2 0.11 0.53
 10 12 -2 0.32 0.33
 10 12 -2 0.49 0.48
 -10 12 2 -0.19 0.5
 -9 -12 2 1.5 0.67
 9 -12 -2 2.74 0.84
 9 12 -2 3.62 0.53
 9 12 -2 2.07 0.72
 -9 12 2 3.42 0.86
 8 -12 -2 7.93 0.66
 -8 -12 2 8.84 1.26
 8 -12 -2 9.22 1.29
 8 12 -2 10.48 1.11
 8 12 -2 9.13 0.73
 -8 12 2 7.34 1.11
 7 -12 -2 7.94 1.15
 -7 -12 2 7.94 1.14
 7 -12 -2 7.87 0.68
 7 12 -2 8.07 1.14
 7 12 -2 7.74 0.68
 -7 12 2 7.26 1.05
 6 -12 -2 0.2 0.24
 -6 -12 2 -0.01 0.44
 6 -12 -2 0.09 0.44
 6 12 -2 -0.19 0.26
 -6 12 2 -0.01 0.43
 6 12 -2 -0.42 0.25
 -5 -12 2 3.7 0.76
 5 -12 -2 3.86 0.77
 5 -12 -2 4.69 0.66
 5 12 -2 3.52 0.78
 -5 12 2 2.55 0.63
 5 12 -2 3.86 0.53
 4 -12 -2 10.84 0.97
 -4 -12 2 11.58 1.05
 4 -12 -2 8.55 0.81
 4 12 -2 9.89 0.71
 -4 12 2 9.14 0.88
 4 12 -2 9 0.93
 3 -12 -2 -0.17 0.3
 -3 -12 2 0.27 0.38
 3 12 -2 0.33 0.32
 -3 12 2 0.62 0.41
 3 12 -2 0.56 0.48
 -3 12 2 1.14 0.49
 2 -12 -2 0.02 0.33
 -2 -12 2 -0.05 0.32
 -2 12 2 0.05 0.28
 -2 12 2 -0.14 0.29
 2 12 -2 -0.08 0.3
 2 12 -2 -0.14 0.28
 1 -12 -2 7.73 0.76
 -1 -12 2 9.34 0.89
 1 12 -2 7.93 0.86
 -1 12 2 8.76 0.87
 -1 12 2 8.47 0.83
 1 12 -2 9.69 0.72
 0 -12 2 1.4 0.52
 0 -12 -2 1.68 0.48
 0 12 2 2.18 0.56
 0 12 -2 0.88 0.44
 0 12 2 1.95 0.57
 0 12 -2 1.79 0.41
 1 -12 2 3.17 0.7
 -1 -12 -2 4.14 0.67
 1 12 2 4.78 0.81
 -1 12 -2 3.45 0.61
 1 12 2 3.59 0.6
 -1 12 -2 3.23 0.65
 2 -12 2 4.75 0.83
 -2 -12 -2 5.32 0.73
 -2 12 -2 5.77 0.78
 2 12 2 4.99 0.68
 2 12 2 5.1 0.84
 -2 12 -2 4.8 0.72
 3 -12 2 6.02 0.93
 -3 -12 -2 6.73 0.86
 -3 12 -2 6.32 0.78
 -3 12 -2 6.37 0.79
 3 12 2 4.59 0.85
 3 12 2 6.21 0.8
 -4 -12 -2 0.7 0.42
 4 -12 2 1.57 0.57
 -4 12 -2 0.88 0.38
 4 12 2 0.83 0.32
 4 12 2 0.74 0.47
 -4 12 -2 0.76 0.41
 -5 -12 -2 2.14 0.61
 5 -12 2 1.25 0.58
 -5 12 -2 1.83 0.47
 5 12 2 1.24 0.4
 -5 12 -2 1.06 0.53
 5 12 2 0.95 0.52
 6 -12 2 0.82 0.56
 -6 -12 -2 0.12 0.38
 -6 12 -2 0.06 0.35
 -6 12 -2 0.17 0.31
 6 12 2 0.64 0.42
 6 12 2 0.48 0.43
 7 -12 2 5.66 1.03
 -7 -12 -2 5.04 0.9
 7 -12 2 5.95 0.57
 7 12 2 5.35 1.03
 -7 12 -2 5.88 0.99
 7 12 2 5.13 0.76
 8 -12 2 0.39 0.33
 -8 -12 -2 0.06 0.38
 8 -12 2 -0.09 0.57
 8 12 2 -0.39 0.35
 8 12 2 0.8 0.34
 -8 12 -2 0.19 0.44
 -9 -12 -2 -0.2 0.44
 9 -12 2 -0.33 0.51
 9 12 2 0.48 0.43
 -9 12 -2 0.05 0.48
 9 12 2 0.43 0.55
 10 -12 2 0.24 0.67
 -10 -12 -2 -0.35 0.41
 10 12 2 0.79 0.5
 10 12 2 0.81 0.51
 -10 12 -2 -0.15 0.53
 11 -12 2 7.17 1.34
 -11 -12 -2 8.82 1.33
 11 12 2 7.46 1
 11 12 2 7.4 1.2
 -11 12 -2 7.41 1.18
 12 -12 2 9.87 1.58
 -12 -12 -2 8.66 1.36
 12 12 2 8 1.04
 -12 12 -2 8.3 1.29
 12 12 2 6.56 1.07
 13 -12 2 3.13 1.1
 -13 -12 -2 2.88 0.95
 13 12 2 2.09 0.61
 -13 12 -2 1.37 0.81
 13 12 2 2.54 0.75
 14 -12 2 3.38 1.15
 -14 -12 -2 3.2 1.01
 14 12 2 1.53 0.65
 14 12 2 3.7 0.76
 -14 12 -2 3.15 0.97
 -15 -12 -2 0.37 0.56
 15 -12 2 0.82 0.75
 -15 12 -2 0.03 0.66
 15 12 2 1.15 0.55
 15 12 2 -0.05 0.63
 16 -12 2 0.46 0.87
 -16 -12 -2 0.71 0.64
 16 12 2 0.74 0.51
 16 12 2 -0.48 0.53
 -16 12 -2 0.29 0.67
 -17 -12 -2 4.95 1.09
 -17 -12 -2 2.27 0.85
 -17 -12 -2 2.63 0.94
 17 -12 2 3.13 1.2
 -17 12 -2 5.94 1.37
 -18 -12 -2 1.71 0.8
 18 -12 2 1.03 0.98
 -18 -12 -2 0.75 0.79
 -18 12 -2 -0.4 0.65
 19 -12 2 0.81 1.19
 -19 12 -2 1.83 0.93
 -19 -13 2 -0.12 0.68
 19 -13 -2 -0.12 0.92
 19 13 -2 0.39 0.76
 -19 13 2 -0.92 0.72
 18 -13 -2 -0.76 0.72
 -18 -13 2 -0.1 0.64
 -18 13 2 0.17 0.81
 18 13 -2 0.16 0.57
 17 -13 -2 1.29 1.1
 -17 -13 2 0.76 0.67
 -17 13 2 -1.32 0.54
 17 13 -2 1.51 0.87
 16 -13 -2 0.47 0.92
 -16 -13 2 0.65 0.7
 16 13 -2 -0.44 0.58
 -16 13 2 0.92 0.9
 -15 -13 2 0.83 0.81
 15 -13 -2 1.09 0.87
 15 13 -2 0.97 0.8
 -15 13 2 1.53 0.86
 -14 -13 2 0.16 0.68
 14 -13 -2 -0.55 0.63
 14 13 -2 -0.86 0.51
 -14 13 2 0 0.67
 -13 -13 2 1.98 0.89
 13 -13 -2 2.18 0.95
 -13 13 2 2.25 0.89
 13 13 -2 2 0.65
 12 -13 -2 -0.01 0.66
 -12 -13 2 1.1 0.81
 -12 13 2 -0.43 0.59
 12 13 -2 -0.13 0.51
 12 13 -2 0.4 0.41
 -11 -13 2 1.14 0.65
 11 -13 -2 0.85 0.74
 11 13 -2 1.76 0.44
 11 13 -2 -0.11 0.49
 -11 13 2 0.7 0.7
 -10 -13 2 2.94 0.91
 10 -13 -2 2.91 0.89
 -10 13 2 3.08 0.87
 10 13 -2 5.15 0.65
 10 13 -2 2.74 0.76
 -9 -13 2 0.26 0.47
 9 -13 -2 0.07 0.52
 -9 13 2 -0.47 0.48
 9 13 -2 0.41 0.28
 9 13 -2 -0.32 0.42
 8 -13 -2 5.88 1.11
 -8 -13 2 5.75 1.06
 8 -13 -2 5.52 0.69
 8 13 -2 5.77 0.74
 8 13 -2 4 0.91
 -8 13 2 5.06 0.98
 -7 -13 2 4.22 0.91
 7 -13 -2 4.46 0.91
 7 -13 -2 3.63 0.61
 7 13 -2 4.06 0.92
 7 13 -2 4.57 0.66
 -7 13 2 3.43 0.78
 6 -13 -2 0.88 0.42
 6 -13 -2 0.26 0.49
 -6 -13 2 1.42 0.61
 -6 13 2 0.85 0.59
 6 13 -2 0.9 0.6
 6 13 -2 1.17 0.39
 5 -13 -2 2.56 0.57
 -5 -13 2 3.67 0.8
 5 -13 -2 3.53 0.76
 5 13 -2 3.54 0.52
 5 13 -2 2.86 0.76
 -5 13 2 2.62 0.66
 4 -13 -2 0.31 0.45
 -4 -13 2 0.9 0.53
 4 -13 -2 1.04 0.34
 -4 13 2 0.36 0.44
 4 13 -2 1.37 0.37
 4 13 -2 1.31 0.55
 3 -13 -2 4 0.75
 -3 -13 2 3.7 0.79
 -3 13 2 3.71 0.72
 -3 13 2 2.69 0.65
 3 13 -2 3.38 0.75
 3 13 -2 3.48 0.59
 2 -13 -2 8.2 0.84
 -2 -13 2 8.85 0.92
 2 13 -2 9.18 1.13
 -2 13 2 9.42 0.92
 2 13 -2 8.95 0.76
 -2 13 2 8.3 0.82
 -1 -13 2 1.8 0.6
 1 -13 -2 1.93 0.53
 -1 13 2 1.74 0.58
 1 13 -2 1.55 0.58
 -1 13 2 2.27 0.6
 0 -13 2 26.55 1.5
 0 -13 -2 26.46 1.34
 0 13 -2 26.93 1.24
 0 13 2 30.59 1.55
 0 13 2 27.15 1.37
 0 13 -2 28.64 1.5
 1 -13 2 0.34 0.41
 -1 -13 -2 -0.08 0.31
 1 13 2 -0.03 0.36
 1 13 2 0.25 0.29
 -1 13 -2 0.12 0.34
 -1 13 -2 0.13 0.34
 2 -13 2 8.09 0.89
 -2 -13 -2 7.69 0.77
 -2 13 -2 7.9 0.8
 2 13 2 8.35 1.11
 2 13 2 7.5 0.75
 -2 13 -2 8.1 0.82
 -3 -13 -2 -0.1 0.31
 3 -13 2 0.12 0.43
 3 13 2 0.4 0.41
 -3 13 -2 0.73 0.36
 3 13 2 0.53 0.4
 -3 13 -2 -0.07 0.32
 -4 -13 -2 1.37 0.52
 4 -13 2 0.9 0.5
 -4 13 -2 1.76 0.51
 -4 13 -2 1.54 0.5
 4 13 2 1.12 0.56
 4 13 2 1.24 0.41
 5 -13 2 4.9 0.94
 -5 -13 -2 4.22 0.79
 -5 13 -2 4.66 0.71
 -5 13 -2 4.27 0.83
 5 13 2 4.43 0.86
 5 13 2 5.18 0.72
 6 -13 2 1.22 0.65
 -6 -13 -2 1.04 0.5
 -6 13 -2 1.03 0.44
 -6 13 -2 2.17 0.66
 6 13 2 1.63 0.71
 6 13 2 1.89 0.56
 7 -13 2 0.77 0.4
 -7 -13 -2 0.54 0.48
 7 -13 2 0.42 0.56
 7 13 2 -0.34 0.38
 7 13 2 0.41 0.41
 -7 13 -2 -0.21 0.47
 8 -13 2 0.97 0.73
 -8 -13 -2 0.77 0.53
 8 13 2 1.78 0.68
 -8 13 -2 0.63 0.58
 8 13 2 1.35 0.42
 9 -13 2 2.02 0.82
 -9 -13 -2 2.46 0.75
 -9 13 -2 1.18 0.67
 9 13 2 2.55 0.6
 9 13 2 0.82 0.59
 -10 -13 -2 0.14 0.49
 10 -13 2 0.35 0.67
 10 13 2 -0.66 0.38
 10 13 2 -0.3 0.38
 -10 13 -2 -0.67 0.53
 11 -13 2 0.26 0.71
 -11 -13 -2 -0.18 0.49
 -11 13 -2 0.09 0.57
 11 13 2 0.33 0.56
 11 13 2 -0.35 0.38
 -12 -13 -2 2.87 0.95
 12 -13 2 3.38 1.09
 -12 13 -2 2.16 0.92
 12 13 2 3.81 0.83
 12 13 2 2.71 0.86
 -13 -13 -2 1.97 0.78
 13 -13 2 0.2 0.76
 13 13 2 1.48 0.7
 13 13 2 1.72 0.67
 -13 13 -2 2.62 0.91
 14 -13 2 0.04 0.77
 -14 -13 -2 -0.35 0.52
 14 13 2 -0.76 0.36
 -14 13 -2 0.27 0.63
 14 13 2 -0.4 0.42
 -15 -13 -2 0.26 0.68
 15 -13 2 0.63 0.79
 15 13 2 0.17 0.5
 15 13 2 0.14 0.53
 -15 13 -2 -0.71 0.58
 16 -13 2 1.99 1.11
 -16 -13 -2 0.81 0.83
 -16 13 -2 3.25 0.99
 16 13 2 2.1 0.76
 16 13 2 1.95 0.78
 17 -13 2 0.57 0.91
 -17 -13 -2 0.88 0.78
 -17 -13 -2 0.39 0.78
 -17 13 -2 -0.2 0.72
 -18 -13 -2 3.79 1.08
 18 -13 2 2.54 1.22
 -18 13 -2 5.62 1.32
 19 -13 2 -0.18 1.11
 19 -14 -2 -0.57 0.81
 -18 -14 2 -0.09 0.76
 18 -14 -2 -0.75 0.82
 18 14 -2 -0.06 0.78
 -17 -14 2 0.7 0.83
 17 -14 -2 0 0.94
 17 14 -2 -0.52 0.57
 -17 14 2 0.82 0.91
 -16 -14 2 1.43 0.89
 16 -14 -2 0.32 0.87
 -16 14 2 1.1 0.99
 16 14 -2 0.72 0.66
 -15 -14 2 -0.12 0.58
 15 -14 -2 -1.32 0.52
 -15 14 2 -0.96 0.46
 15 14 -2 -1.13 0.36
 -14 -14 2 0.03 0.58
 14 -14 -2 1.42 0.89
 -14 14 2 2.82 1
 14 14 -2 1.74 0.62
 -13 -14 2 0.28 0.63
 13 -14 -2 0.56 0.72
 -13 14 2 0.36 0.72
 13 14 -2 -0.19 0.57
 -12 -14 2 2.61 0.96
 12 -14 -2 2.39 0.98
 -12 14 2 1.87 0.83
 12 14 -2 2.22 0.8
 -11 -14 2 11.32 1.57
 11 -14 -2 9.15 1.52
 11 14 -2 7.85 1.24
 -11 14 2 9.87 1.45
 11 14 -2 10.91 0.91
 -10 -14 2 0.52 0.66
 10 -14 -2 1.44 0.75
 -10 14 2 -0.13 0.47
 10 14 -2 0.44 0.62
 -9 -14 2 0.49 0.5
 9 -14 -2 1.46 0.72
 -9 14 2 1.95 0.78
 9 14 -2 0.74 0.51
 9 14 -2 0.78 0.41
 8 -14 -2 1.22 0.74
 8 -14 -2 2.28 0.48
 -8 -14 2 1.73 0.75
 8 14 -2 0.97 0.49
 -8 14 2 1.12 0.61
 8 14 -2 1.05 0.66
 -7 -14 2 1.38 0.6
 7 -14 -2 0.85 0.52
 7 -14 -2 2.37 0.76
 7 14 -2 2.45 0.52
 -7 14 2 1.99 0.69
 7 14 -2 1.98 0.7
 6 -14 -2 1.06 0.63
 -6 -14 2 1.39 0.64
 6 -14 -2 0.67 0.51
 -6 14 2 0.14 0.53
 6 14 -2 1.71 0.68
 6 14 -2 1.66 0.42
 -5 -14 2 5.99 1.02
 5 -14 -2 5.49 0.95
 5 -14 -2 4.65 0.82
 -5 14 2 4.84 0.88
 5 14 -2 4.36 0.89
 5 14 -2 6.15 0.64
 4 -14 -2 3.79 0.77
 4 -14 -2 4.81 0.88
 -4 -14 2 5.9 1.03
 4 14 -2 4.44 0.65
 4 14 -2 5.01 0.99
 -4 14 2 4.58 0.88
 3 -14 -2 0.5 0.45
 -3 -14 2 0.49 0.46
 3 14 -2 0.31 0.42
 -3 14 2 -0.13 0.42
 3 14 -2 0.17 0.33
 2 -14 -2 6.82 0.94
 -2 -14 2 9.34 1.19
 2 14 -2 6.6 1.04
 -2 14 2 7.5 1.02
 2 14 -2 6.77 0.7
 -2 14 2 7.84 0.95
 1 -14 -2 10.92 0.94
 -1 -14 2 12.61 1.13
 -1 14 2 12.55 1.02
 -1 14 2 12.6 1.12
 1 14 -2 12.24 1.12
 1 14 -2 11.94 0.88
 0 -14 -2 5.66 0.85
 0 -14 2 6.91 1
 0 14 2 6.6 0.99
 0 14 2 5.66 0.83
 0 14 -2 7.8 0.78
 0 14 -2 6.48 0.95
 -1 -14 -2 35.59 1.6
 1 -14 2 35.4 1.8
 1 14 2 34.81 1.55
 1 14 2 37.91 1.85
 -1 14 -2 35.64 1.55
 -1 14 -2 37.72 1.73
 -2 -14 -2 0.79 0.48
 2 -14 2 2.54 0.66
 -2 14 -2 2.11 0.59
 2 14 2 0.1 0.36
 -2 14 -2 2.02 0.56
 2 14 2 0.77 0.55
 -3 -14 -2 1.71 0.54
 3 -14 2 1.2 0.59
 3 14 2 1.73 0.66
 -3 14 -2 0.88 0.42
 3 14 2 2.78 0.62
 -3 14 -2 1.76 0.55
 4 -14 2 0.37 0.47
 -4 -14 -2 0.33 0.42
 4 14 2 -0.06 0.47
 4 14 2 0.02 0.3
 -4 14 -2 0.45 0.42
 -4 14 -2 0.77 0.4
 -5 -14 -2 0.1 0.4
 5 -14 2 1.02 0.62
 5 14 2 2.41 0.52
 -5 14 -2 0.53 0.4
 5 14 2 1.33 0.57
 -5 14 -2 1.39 0.58
 6 -14 2 0.94 0.58
 -6 -14 -2 0.07 0.42
 -6 14 -2 0.97 0.57
 6 14 2 0.74 0.45
 -6 14 -2 0.03 0.34
 6 14 2 0.3 0.48
 7 -14 2 3.48 0.91
 7 -14 2 3.92 0.67
 -7 -14 -2 4.38 0.85
 -7 14 -2 4.46 0.89
 7 14 2 4.68 1
 7 14 2 4.45 0.78
 8 -14 2 -0.22 0.51
 -8 -14 -2 0.63 0.55
 8 14 2 1.33 0.47
 8 14 2 0.44 0.54
 -8 14 -2 0.21 0.51
 -9 -14 -2 0.06 0.45
 9 -14 2 0.58 0.64
 9 14 2 -0.29 0.4
 -9 14 -2 0.29 0.52
 9 14 2 0.19 0.37
 10 -14 2 2.94 0.95
 -10 -14 -2 3.53 0.93
 -10 14 -2 3.53 0.94
 10 14 2 2.65 0.65
 10 14 2 3.17 0.85
 11 -14 2 0.37 0.65
 -11 -14 -2 0.91 0.67
 11 14 2 -0.26 0.4
 -11 14 -2 0.38 0.63
 11 14 2 -0.47 0.5
 -12 -14 -2 -0.3 0.48
 12 -14 2 0.85 0.79
 -12 14 -2 0.1 0.66
 12 14 2 0.15 0.49
 12 14 2 -0.63 0.47
 -13 -14 -2 0.81 0.75
 13 -14 2 0.26 0.78
 -13 14 -2 0.83 0.77
 13 14 2 0.37 0.74
 13 14 2 0.81 0.59
 14 -14 2 0.25 0.85
 -14 -14 -2 0.31 0.64
 14 14 2 0.81 0.78
 14 14 2 0.84 0.51
 -14 14 -2 1.81 0.81
 15 -14 2 1.2 0.93
 -15 -14 -2 0.19 0.64
 15 14 2 0.24 0.64
 -15 14 -2 -0.72 0.63
 16 -14 2 -0.2 0.87
 -16 14 -2 0.85 0.74
 17 -14 2 0.29 0.9
 -17 -14 -2 1.2 0.9
 -17 14 -2 0.42 0.85
 -18 -14 -2 1.21 0.79
 18 -14 2 -0.69 0.75
 -18 14 -2 1.51 0.9
 18 -15 -2 1.67 1.18
 -18 -15 2 -1.17 0.61
 18 15 -2 -0.7 0.66
 -17 -15 2 -0.14 0.62
 17 -15 -2 1.37 1.13
 17 15 -2 -0.1 0.82
 -17 15 2 0.33 0.83
 -16 -15 2 1.31 0.76
 16 -15 -2 0.26 0.85
 -16 15 2 0.91 0.92
 16 15 -2 0.35 0.82
 15 -15 -2 -0.02 0.77
 -15 -15 2 0.21 0.72
 -15 15 2 -0.41 0.61
 15 15 -2 0.6 0.73
 14 -15 -2 2.21 0.99
 -14 -15 2 2.82 1.03
 14 15 -2 1.68 0.78
 -14 15 2 1.38 0.96
 -13 -15 2 0.35 0.6
 13 -15 -2 0.47 0.73
 13 15 -2 0.05 0.63
 -13 15 2 3.33 0.97
 12 -15 -2 1.9 0.92
 -12 -15 2 0.76 0.68
 -12 15 2 0.72 0.76
 12 15 -2 2.69 0.79
 -11 -15 2 0 0.59
 11 -15 -2 -0.12 0.68
 -11 15 2 -0.73 0.5
 11 15 -2 0.31 0.72
 -10 -15 2 4.12 1.03
 10 -15 -2 4.21 1.06
 10 15 -2 4.23 0.68
 -10 15 2 3.3 0.94
 10 15 -2 2.86 0.82
 9 -15 -2 2.77 0.92
 -9 -15 2 0.43 0.6
 9 15 -2 2.35 0.5
 9 15 -2 0.6 0.71
 -9 15 2 1.32 0.74
 -8 -15 2 4.63 1.03
 8 -15 -2 5.25 1.12
 -8 15 2 6.66 1.1
 8 15 -2 5.86 0.74
 8 15 -2 4.28 0.98
 7 -15 -2 2.47 0.8
 7 -15 -2 2.86 0.72
 -7 -15 2 2.06 0.72
 -7 15 2 1.92 0.72
 7 15 -2 2.52 0.5
 7 15 -2 1.62 0.77
 6 -15 -2 3.08 0.85
 -6 -15 2 2.61 0.81
 6 -15 -2 2.1 0.61
 6 15 -2 2.44 0.76
 -6 15 2 2.02 0.72
 6 15 -2 3.62 0.56
 -5 -15 2 5.77 1.04
 5 -15 -2 7.13 0.95
 5 -15 -2 4.71 0.91
 5 15 -2 5.19 0.7
 -5 15 2 6.26 1.04
 5 15 -2 4.37 0.99
 4 -15 -2 0.63 0.54
 4 -15 -2 0.16 0.49
 -4 -15 2 0.04 0.44
 -4 15 2 -0.25 0.42
 4 15 -2 0.04 0.43
 4 15 -2 0.57 0.38
 -3 -15 2 1.46 0.61
 3 -15 -2 1.36 0.61
 3 -15 -2 1.54 0.57
 3 15 -2 1.57 0.69
 3 15 -2 1.22 0.48
 -3 15 2 1.2 0.56
 2 -15 -2 0.01 0.42
 -2 -15 2 -0.03 0.4
 -2 15 2 0.54 0.44
 2 15 -2 -0.11 0.29
 -2 15 2 0.36 0.44
 2 15 -2 0.21 0.44
 1 -15 -2 0.05 0.38
 -1 -15 2 0.28 0.49
 -1 15 2 0.45 0.5
 1 15 -2 0.05 0.29
 -1 15 2 -0.46 0.38
 1 15 -2 0.51 0.52
 0 -15 -2 9.66 0.93
 0 -15 2 9.1 1.2
 0 15 -2 10.38 0.88
 0 15 2 8.7 1.16
 0 15 2 9.07 1.05
 0 15 -2 9.39 1
 1 -15 2 2.45 0.71
 -1 -15 -2 1.3 0.51
 1 15 2 2.26 0.52
 1 15 2 1.68 0.64
 -1 15 -2 2.13 0.66
 -1 15 -2 2.64 0.58
 2 -15 2 13.61 1.18
 -2 -15 -2 13.9 1.09
 2 15 2 14.83 1.06
 -2 15 -2 13.67 1.08
 -2 15 -2 15.11 1.18
 2 15 2 14.33 1.27
 3 -15 2 4.39 0.91
 -3 -15 -2 4.35 0.77
 3 15 2 5.25 1.02
 3 15 2 4.65 0.79
 -3 15 -2 4.47 0.78
 -3 15 -2 5.59 0.85
 4 -15 2 3.89 0.87
 -4 -15 -2 3.98 0.82
 -4 15 -2 4.53 0.8
 4 15 2 4.61 0.76
 4 15 2 3.84 0.89
 -4 15 -2 3.78 0.79
 -5 -15 -2 0.04 0.41
 5 -15 2 1.15 0.65
 -5 15 -2 0.75 0.54
 5 15 2 1.28 0.69
 5 15 2 1.85 0.46
 -5 15 -2 0.97 0.5
 6 -15 2 3.94 0.96
 -6 -15 -2 4.47 0.9
 6 15 2 3.66 0.95
 6 15 2 5.33 0.82
 -6 15 -2 2.41 0.73
 -6 15 -2 5.37 0.81
 7 -15 2 0.12 0.38
 7 -15 2 0.36 0.57
 -7 -15 -2 -0.07 0.42
 -7 15 -2 -0.48 0.41
 7 15 2 -0.26 0.38
 7 15 2 -0.07 0.56
 8 -15 2 2.13 0.87
 -8 -15 -2 3.01 0.81
 -8 15 -2 2.96 0.91
 8 15 2 2.6 0.67
 8 15 2 1.77 0.77
 -9 -15 -2 0.23 0.54
 9 -15 2 0.38 0.64
 9 15 2 0.24 0.62
 9 15 2 -0.45 0.34
 -9 15 -2 -0.47 0.49
 10 -15 2 1.43 0.86
 -10 -15 -2 1.12 0.63
 -10 15 -2 0.24 0.68
 10 15 2 0.42 0.57
 10 15 2 1.18 0.51
 -11 -15 -2 1.06 0.71
 11 -15 2 -0.06 0.7
 11 15 2 1.51 0.59
 -11 15 -2 2.69 0.93
 11 15 2 1.16 0.79
 12 -15 2 0.09 0.66
 -12 -15 -2 0.02 0.62
 12 15 2 0.5 0.71
 -12 15 -2 0.22 0.6
 12 15 2 -0.11 0.42
 13 -15 2 1.04 0.91
 -13 -15 -2 0.39 0.61
 13 15 2 0.74 0.64
 -13 15 -2 0.47 0.76
 13 15 2 0.73 0.59
 14 -15 2 0.27 0.86
 14 15 2 0.63 0.7
 -14 15 -2 -0.63 0.54
 15 -15 2 1.09 0.85
 -15 15 -2 0.07 0.85
 15 15 2 0.33 0.69
 16 -15 2 -0.24 0.74
 -16 15 -2 -1.32 0.64
 -17 -15 -2 -0.44 0.61
 17 -15 2 -0.17 0.84
 -17 15 -2 1.55 1.05
 17 -16 -2 1.94 1.34
 -17 -16 2 0.63 0.74
 17 16 -2 0.86 0.72
 -17 16 2 -0.61 0.7
 -16 -16 2 0.12 0.61
 16 -16 -2 1.07 0.84
 16 16 -2 0.89 0.56
 -16 16 2 1.4 1.02
 15 -16 -2 0.3 0.85
 -15 -16 2 0.74 0.63
 -15 16 2 -0.57 0.54
 15 16 -2 -0.4 0.64
 14 -16 -2 -0.06 0.78
 -14 -16 2 -0.02 0.57
 14 16 -2 -0.62 0.43
 -14 16 2 0.28 0.8
 -13 -16 2 0.45 0.59
 13 -16 -2 0.65 0.81
 13 16 -2 0.67 0.51
 -13 16 2 0.21 0.63
 12 -16 -2 2.97 1.09
 -12 -16 2 3.33 1.02
 -12 16 2 4.95 1.2
 12 16 -2 2.73 0.86
 11 -16 -2 -0.01 0.73
 -11 -16 2 1.28 0.72
 -11 16 2 0.26 0.67
 11 16 -2 1.29 0.64
 -10 -16 2 0.42 0.59
 10 -16 -2 0.36 0.65
 -10 16 2 0.03 0.6
 10 16 -2 0.7 0.71
 -9 -16 2 7.93 1.33
 9 -16 -2 9.28 1.45
 -9 16 2 9.51 1.39
 9 16 -2 9.1 1.39
 8 -16 -2 5.64 1.16
 -8 -16 2 3.73 0.98
 8 16 -2 4.07 1.1
 -8 16 2 4.43 0.96
 8 16 -2 6.48 0.81
 7 -16 -2 7.07 1.16
 7 -16 -2 8.18 1.05
 -7 -16 2 6.45 1.2
 7 16 -2 7.48 0.77
 7 16 -2 7.24 1.21
 -7 16 2 6.38 1.12
 6 -16 -2 0.58 0.62
 6 -16 -2 1.36 0.5
 -6 -16 2 0.66 0.54
 6 16 -2 0.67 0.34
 -6 16 2 0.16 0.49
 6 16 -2 0.13 0.49
 5 -16 -2 0.54 0.4
 5 -16 -2 0.36 0.51
 -5 -16 2 0.86 0.62
 -5 16 2 0.05 0.45
 5 16 -2 0.77 0.43
 5 16 -2 0.46 0.53
 -4 -16 2 0.14 0.45
 4 -16 -2 0.58 0.57
 4 -16 -2 1.23 0.47
 4 16 -2 1.08 0.65
 -4 16 2 0.75 0.58
 4 16 -2 1.13 0.45
 3 -16 -2 0.74 0.51
 3 -16 -2 0.12 0.41
 -3 -16 2 -0.22 0.4
 -3 16 2 0.1 0.37
 3 16 -2 -0.56 0.32
 3 16 -2 0.05 0.46
 -2 -16 2 -0.31 0.45
 2 -16 -2 0.39 0.49
 2 16 -2 0.65 0.35
 -2 16 2 0.16 0.42
 -2 16 2 0.04 0.46
 2 16 -2 0.17 0.49
 1 -16 -2 -0.17 0.39
 -1 -16 2 -0.11 0.45
 1 16 -2 -0.49 0.35
 1 16 -2 0.03 0.27
 -1 16 2 0.72 0.52
 -1 16 2 -0.14 0.4
 0 -16 -2 4.5 0.83
 0 -16 2 4.52 0.88
 0 16 -2 5.06 0.75
 0 16 -2 4.67 0.91
 0 16 2 4.57 0.81
 0 16 2 4.6 0.97
 1 -16 2 2.92 0.82
 -1 -16 -2 3.42 0.72
 1 16 2 3.91 0.71
 -1 16 -2 3.71 0.71
 1 16 2 3.57 0.88
 -1 16 -2 4.2 0.84
 -2 -16 -2 1.26 0.55
 2 -16 2 1.3 0.59
 -2 16 -2 1.25 0.54
 -2 16 -2 1.14 0.53
 2 16 2 0.55 0.59
 2 16 2 0.34 0.39
 -3 -16 -2 9.01 0.95
 3 -16 2 9.38 1.32
 3 16 2 9.71 1.32
 -3 16 -2 10.28 1.07
 -3 16 -2 10.05 0.99
 3 16 2 9.16 0.94
 4 -16 2 5.67 1.03
 -4 -16 -2 7.11 1
 -4 16 -2 5.15 0.9
 4 16 2 7.81 1.26
 4 16 2 6.94 0.96
 -4 16 -2 6.41 0.98
 -5 -16 -2 0.64 0.52
 5 -16 2 1.04 0.66
 5 16 2 1.27 0.51
 -5 16 -2 0.53 0.52
 -5 16 -2 1.03 0.55
 5 16 2 0.53 0.57
 6 -16 2 0.52 0.63
 -6 -16 -2 -0.78 0.33
 -6 16 -2 -0.03 0.5
 6 16 2 0.66 0.4
 6 16 2 -0.44 0.42
 -7 -16 -2 0.72 0.58
 7 -16 2 1.09 0.68
 -7 16 -2 1.21 0.61
 7 16 2 0.94 0.52
 7 16 2 0.94 0.63
 -8 -16 -2 -0.19 0.43
 8 -16 2 -0.3 0.59
 8 16 2 0.14 0.58
 8 16 2 -0.24 0.4
 -8 16 -2 0.4 0.57
 9 -16 2 1.54 0.77
 -9 -16 -2 1.76 0.67
 -9 16 -2 0.26 0.56
 9 16 2 2.08 0.69
 9 16 2 1.91 0.74
 10 -16 2 -0.06 0.65
 -10 -16 -2 0.37 0.61
 -10 16 -2 1.17 0.73
 10 16 2 0.88 0.7
 10 16 2 0.08 0.47
 -11 -16 -2 1.39 0.7
 11 -16 2 1.25 0.88
 11 16 2 1.39 0.63
 11 16 2 0.85 0.56
 -11 16 -2 1.24 0.83
 12 -16 2 0.24 0.73
 -12 16 -2 0.07 0.61
 12 16 2 0.04 0.73
 12 16 2 0.5 0.53
 13 -16 2 -0.13 0.7
 -13 16 -2 0.85 0.79
 13 16 2 0.28 0.76
 14 -16 2 0.37 0.83
 14 16 2 0.29 0.65
 -14 16 -2 -1.5 0.46
 15 -16 2 -0.31 0.76
 15 16 2 1.33 0.74
 -15 16 -2 2.57 1.11
 16 -16 2 0.63 0.95
 -16 -16 -2 1.57 0.89
 -16 16 -2 -0.88 0.58
 17 -16 2 0.7 1.09
 -17 -16 -2 -0.5 0.79
 -17 16 -2 -0.57 0.79
 17 -17 -2 0.79 0.96
 16 -17 -2 1.92 1.12
 -16 17 2 2.75 1.13
 16 17 -2 1.38 0.78
 15 -17 -2 -0.15 0.86
 -15 -17 2 -1.12 0.52
 -15 17 2 -0.84 0.66
 15 17 -2 -0.11 0.68
 -14 -17 2 0.46 0.69
 14 -17 -2 0.37 0.79
 14 17 -2 0.83 0.82
 -14 17 2 0.71 0.84
 13 -17 -2 3.83 1.15
 -13 -17 2 4.95 1.18
 -13 17 2 6.32 1.26
 13 17 -2 2.16 0.83
 -12 -17 2 1.25 0.71
 12 -17 -2 1.42 0.92
 -12 17 2 1.52 0.92
 12 17 -2 1.1 0.66
 11 -17 -2 -0.32 0.64
 -11 -17 2 -0.07 0.51
 11 17 -2 0.87 0.79
 -11 17 2 -0.87 0.51
 -10 -17 2 0.32 0.6
 10 -17 -2 1.56 0.83
 10 17 -2 1.29 0.64
 -10 17 2 3.43 0.96
 -9 -17 2 -0.24 0.47
 9 -17 -2 -0.09 0.67
 -9 17 2 -0.28 0.58
 9 17 -2 -0.24 0.6
 -8 -17 2 6.34 1.21
 8 -17 -2 6.47 1.26
 8 17 -2 5.95 1.2
 -8 17 2 7.44 1.2
 7 -17 -2 2.38 0.72
 7 -17 -2 0.86 0.72
 -7 -17 2 1.95 0.82
 -7 17 2 0.31 0.66
 7 17 -2 0.47 0.56
 6 -17 -2 1.52 0.73
 -6 -17 2 0.72 0.63
 6 -17 -2 2.15 0.56
 6 17 -2 1.51 0.49
 6 17 -2 1.14 0.79
 -6 17 2 1.21 0.63
 5 -17 -2 0.45 0.4
 5 -17 -2 0.33 0.58
 -5 -17 2 -0.11 0.55
 -5 17 2 -0.82 0.39
 5 17 -2 2.09 0.54
 5 17 -2 -0.17 0.51
 -4 -17 2 0.97 0.6
 4 -17 -2 0.9 0.66
 4 -17 -2 1.62 0.55
 -4 17 2 0.73 0.57
 4 17 -2 1.29 0.48
 4 17 -2 0.52 0.65
 3 -17 -2 -0.3 0.32
 3 -17 -2 -0.07 0.47
 -3 -17 2 0.53 0.6
 3 17 -2 0.42 0.54
 3 17 -2 -0.5 0.26
 -3 17 2 -0.17 0.35
 2 -17 -2 1.71 0.67
 -2 -17 2 1.56 0.68
 2 17 -2 1.92 0.73
 2 17 -2 2.73 0.53
 -2 17 2 2.94 0.73
 -1 -17 2 8.52 1.27
 1 -17 -2 6.04 0.98
 -1 17 2 8.63 1.24
 1 17 -2 7.69 0.89
 1 17 -2 7.03 1.14
 -1 17 2 5.93 0.98
 0 -17 2 0.29 0.46
 0 -17 -2 0.84 0.48
 0 17 -2 0.55 0.43
 0 17 -2 0.3 0.51
 0 17 2 0.55 0.53
 0 17 2 -0.21 0.38
 -1 -17 -2 0.05 0.45
 1 -17 2 0.18 0.55
 -1 17 -2 0.3 0.47
 -1 17 -2 0.2 0.43
 1 17 2 0.17 0.36
 1 17 2 0.07 0.55
 -2 -17 -2 2.69 0.74
 2 -17 2 2.66 0.81
 2 17 2 1.54 0.68
 2 17 2 1.84 0.57
 -2 17 -2 1.68 0.7
 -2 17 -2 1.81 0.63
 3 -17 2 1.15 0.69
 -3 -17 -2 2.1 0.7
 -3 17 -2 1.77 0.71
 3 17 2 2.06 0.66
 3 17 2 1.69 0.71
 -3 17 -2 1.27 0.54
 4 -17 2 -0.1 0.47
 -4 -17 -2 1.18 0.55
 -4 17 -2 0.86 0.57
 4 17 2 0.27 0.57
 -4 17 -2 0.44 0.51
 4 17 2 0.97 0.54
 5 -17 2 0.63 0.63
 -5 -17 -2 0.68 0.53
 -5 17 -2 0.36 0.54
 -5 17 -2 0.63 0.52
 5 17 2 0.4 0.59
 5 17 2 0.13 0.43
 6 -17 2 0.58 0.52
 -6 -17 -2 0.65 0.54
 6 -17 2 0.77 0.72
 6 17 2 0.62 0.7
 6 17 2 1.19 0.49
 -6 17 -2 0.81 0.5
 7 -17 2 0.53 0.63
 -7 -17 -2 0.13 0.46
 7 17 2 0.03 0.38
 -7 17 -2 -0.01 0.48
 7 17 2 -0.14 0.59
 -8 -17 -2 2.41 0.81
 8 -17 2 1.9 0.87
 -8 17 -2 3.34 0.93
 8 17 2 2.17 0.77
 8 17 2 3.44 0.76
 9 -17 2 0.98 0.75
 9 17 2 0.16 0.45
 -9 17 -2 1.57 0.74
 9 17 2 0.85 0.67
 10 -17 2 0.62 0.73
 10 17 2 2.39 0.68
 10 17 2 0.73 0.52
 -10 17 -2 0.38 0.67
 11 -17 2 2.52 1.07
 -11 17 -2 3.04 0.97
 11 17 2 2.45 0.93
 12 -17 2 -0.34 0.7
 -12 17 -2 1.73 0.84
 12 17 2 0 0.59
 13 -17 2 0.17 0.79
 -13 17 -2 -0.32 0.61
 13 17 2 1.46 0.78
 14 -17 2 0.48 0.84
 -14 17 -2 -0.54 0.65
 14 17 2 0.19 0.78
 15 -17 2 -1.3 0.58
 -15 17 -2 0.74 0.99
 -16 -17 -2 0.34 0.9
 16 -17 2 0.85 0.84
 -16 17 -2 -1.17 0.6
 16 -18 -2 3 1.27
 16 18 -2 0.68 0.61
 -16 18 2 1.77 1.1
 15 -18 -2 0.73 0.92
 15 18 -2 1.63 1.03
 -15 18 2 0.31 0.7
 14 -18 -2 0.42 0.77
 -14 18 2 0.48 0.78
 14 18 -2 -0.21 0.63
 13 -18 -2 3.82 1.2
 -13 -18 2 3.51 1.06
 -13 18 2 4.4 1.13
 13 18 -2 1.67 0.75
 -12 -18 2 3.21 0.96
 12 -18 -2 3.66 1.18
 -12 18 2 4.68 1.15
 -11 -18 2 1.59 0.81
 11 -18 -2 0.89 0.79
 11 18 -2 0.78 0.83
 -11 18 2 0.91 0.74
 -10 -18 2 2.03 0.79
 10 -18 -2 1.13 0.81
 10 18 -2 1.2 0.71
 -10 18 2 2.11 0.8
 -9 -18 2 2.14 0.86
 9 -18 -2 1.55 0.84
 -9 18 2 2.4 0.91
 9 18 -2 1.32 0.73
 -8 -18 2 1.1 0.71
 8 -18 -2 0.04 0.63
 -8 18 2 0.87 0.65
 8 18 -2 1.03 0.69
 -7 -18 2 -0.42 0.43
 7 -18 -2 -0.09 0.58
 7 18 -2 -0.2 0.58
 -7 18 2 -0.58 0.54
 -6 -18 2 0.3 0.62
 6 -18 -2 0.81 0.42
 6 -18 -2 -0.17 0.5
 6 18 -2 0.66 0.6
 -6 18 2 0.88 0.65
 5 -18 -2 -0.18 0.56
 -5 -18 2 0.38 0.59
 5 -18 -2 0.23 0.43
 5 18 -2 0.09 0.6
 5 18 -2 0.37 0.35
 -5 18 2 0.56 0.51
 4 -18 -2 4.52 0.88
 4 -18 -2 3.73 0.9
 -4 -18 2 4.86 1.02
 4 18 -2 5.11 1.08
 4 18 -2 5.14 0.76
 -4 18 2 5.64 1.05
 3 -18 -2 0.58 0.43
 3 -18 -2 -0.47 0.5
 -3 -18 2 0.11 0.53
 -3 18 2 0.42 0.5
 3 18 -2 -0.32 0.57
 3 18 -2 0.37 0.36
 2 -18 -2 1.52 0.64
 2 -18 -2 1.61 0.61
 -2 -18 2 1.34 0.67
 -2 18 2 1.34 0.56
 2 18 -2 2.03 0.58
 2 18 -2 2.83 0.87
 -1 -18 2 0.48 0.61
 1 -18 -2 -0.11 0.49
 1 18 -2 1.01 0.72
 1 18 -2 0.51 0.45
 -1 18 2 -0.16 0.45
 -1 18 2 -0.19 0.54
 0 -18 2 0.81 0.6
 0 -18 -2 0.43 0.49
 0 18 -2 0.42 0.51
 0 18 2 0.01 0.52
 0 18 2 0.86 0.56
 0 18 -2 0.48 0.48
 -1 -18 -2 7.11 1.08
 1 -18 2 8.34 1.26
 1 18 2 6.56 0.98
 -1 18 -2 6.34 0.95
 1 18 2 6.56 1.17
 -1 18 -2 6.68 1.14
 2 -18 2 6.24 1.13
 -2 -18 -2 5.43 0.95
 2 18 2 5.93 0.92
 -2 18 -2 7.44 1.19
 -2 18 -2 6.52 0.98
 2 18 2 4.31 1.06
 -3 -18 -2 0.11 0.4
 3 -18 2 -0.44 0.47
 -3 18 -2 0.23 0.53
 3 18 2 0.94 0.49
 3 18 2 0.7 0.73
 -3 18 -2 -0.25 0.36
 -4 -18 -2 0.66 0.54
 4 -18 2 -0.24 0.55
 -4 18 -2 0.57 0.56
 4 18 2 0.4 0.49
 -4 18 -2 0.91 0.59
 4 18 2 -0.44 0.4
 5 -18 2 0.36 0.58
 -5 -18 -2 0.36 0.46
 5 18 2 -0.25 0.4
 -5 18 -2 0.19 0.55
 -5 18 -2 -0.29 0.47
 5 18 2 0.52 0.72
 -6 -18 -2 0.77 0.58
 6 -18 2 1.65 0.6
 6 -18 2 1.3 0.78
 6 18 2 1.72 0.81
 6 18 2 0.71 0.53
 -6 18 -2 0.68 0.58
 -7 -18 -2 16.3 1.43
 7 -18 2 15.41 1.55
 7 18 2 15.06 1.24
 7 18 2 15.23 1.55
 -7 18 -2 17.78 1.5
 8 -18 2 1.09 0.83
 8 18 2 1.22 0.61
 -8 18 -2 1.53 0.81
 8 18 2 1.2 0.76
 9 -18 2 10.96 1.68
 9 18 2 12.41 1.17
 -9 18 -2 14.3 1.69
 10 -18 2 4.32 1.19
 -10 18 -2 7.94 1.36
 11 -18 2 -0.95 0.55
 -11 18 -2 1.79 0.78
 12 -18 2 0.01 0.76
 12 18 2 0.27 0.74
 -12 18 -2 0.35 0.79
 13 -18 2 0.43 0.89
 -13 18 -2 1.1 0.84
 13 18 2 0.05 0.75
 14 -18 2 0.8 0.91
 14 18 2 1.46 0.76
 -14 18 -2 0.21 0.75
 15 -18 2 1.23 1.08
 -15 -18 -2 1.77 0.93
 -15 18 -2 -1.59 0.65
 15 -19 -2 -0.05 0.83
 -15 19 2 1.36 0.87
 15 19 -2 -0.04 0.58
 14 -19 -2 0.62 0.93
 14 19 -2 0.61 0.82
 -14 19 2 2.3 1.08
 13 -19 -2 0.07 0.83
 -13 19 2 -0.21 0.67
 13 19 -2 1.36 1.05
 12 -19 -2 1.33 0.87
 12 19 -2 1.32 0.64
 -12 19 2 2.7 0.99
 11 -19 -2 -0.18 0.71
 -11 -19 2 1.2 0.77
 -11 19 2 1.3 0.81
 11 19 -2 1.23 0.72
 -10 -19 2 0.04 0.58
 10 -19 -2 2.05 0.92
 -10 19 2 1.64 0.78
 -9 -19 2 2.02 0.78
 9 -19 -2 1.5 0.81
 9 19 -2 1.45 0.66
 -9 19 2 1.08 0.79
 8 -19 -2 0.72 0.8
 -8 -19 2 -1.06 0.35
 8 19 -2 -0.5 0.51
 -8 19 2 -0.04 0.58
 7 -19 -2 0.11 0.58
 -7 -19 2 0.49 0.63
 7 19 -2 0.39 0.66
 -7 19 2 -0.61 0.42
 -6 -19 2 -0.6 0.49
 6 -19 -2 0.24 0.64
 6 -19 -2 -0.43 0.35
 -6 19 2 -0.86 0.44
 6 19 -2 -0.6 0.58
 5 -19 -2 1.09 0.68
 -5 -19 2 1.36 0.69
 5 -19 -2 0.69 0.56
 5 19 -2 0.97 0.7
 -5 19 2 -0.64 0.45
 -4 -19 2 0.62 0.67
 4 -19 -2 0.38 0.57
 4 -19 -2 -0.92 0.35
 4 19 -2 0.55 0.48
 4 19 -2 0.49 0.72
 -4 19 2 0.06 0.56
 -3 -19 2 0.5 0.57
 3 -19 -2 1.24 0.6
 3 -19 -2 0.88 0.62
 3 19 -2 1.35 0.57
 -3 19 2 -0.22 0.47
 3 19 -2 1.5 0.78
 2 -19 -2 0.04 0.54
 -2 -19 2 0.69 0.71
 2 -19 -2 0.31 0.45
 2 19 -2 0.68 0.45
 2 19 -2 -0.09 0.61
 -2 19 2 0.37 0.48
 1 -19 -2 4.33 0.97
 1 -19 -2 4.34 0.91
 -1 -19 2 5.2 1.05
 1 19 -2 5.51 1.16
 -1 19 2 3.92 0.85
 1 19 -2 5.11 0.85
 0 -19 2 3.67 0.98
 0 -19 -2 2.75 0.82
 0 19 -2 2.79 0.84
 0 19 -2 2.85 0.73
 0 19 2 3.83 1
 0 19 2 2.24 0.71
 1 -19 2 4.61 0.99
 -1 -19 -2 2.21 0.72
 -1 19 -2 3.36 0.94
 1 19 2 2.87 0.87
 1 19 2 2.49 0.72
 -1 19 -2 3.28 0.73
 -2 -19 -2 3.03 0.77
 2 -19 2 3.33 0.97
 -2 19 -2 3.11 0.74
 -2 19 -2 2.6 0.85
 2 19 2 4.27 0.84
 2 19 2 3.73 1.06
 -3 -19 -2 -0.27 0.5
 3 -19 2 0.34 0.52
 3 19 2 0.29 0.61
 -3 19 -2 1.08 0.6
 -3 19 -2 1.12 0.63
 3 19 2 0.52 0.45
 4 -19 2 0.14 0.64
 -4 -19 -2 -0.47 0.46
 4 19 2 0.51 0.44
 4 19 2 0.33 0.74
 -4 19 -2 -0.11 0.5
 -4 19 -2 -0.46 0.47
 5 -19 2 0.59 0.64
 -5 -19 -2 -0.18 0.49
 5 19 2 1.13 0.52
 -5 19 -2 -0.36 0.44
 5 19 2 0.46 0.63
 6 -19 2 3.9 1.06
 6 19 2 2.54 1
 6 19 2 4.63 0.87
 -6 19 -2 3.57 0.92
 7 -19 2 0.19 0.64
 7 19 2 0.54 0.66
 -7 19 -2 0.55 0.66
 7 19 2 -0.24 0.41
 8 -19 2 11.21 1.65
 -8 19 -2 11.52 1.54
 9 -19 2 0.26 0.76
 9 19 2 1.24 0.75
 -9 19 -2 -0.3 0.58
 10 -19 2 1.32 0.92
 -10 19 -2 1.86 0.9
 10 19 2 1.76 0.8
 11 -19 2 5.25 1.28
 -11 19 -2 5.34 1.14
 11 19 2 3.62 1.06
 12 -19 2 0.33 0.78
 12 19 2 0.97 0.68
 -12 19 -2 0.28 0.82
 13 -19 2 0.13 0.87
 13 19 2 0.01 0.64
 -13 19 -2 2.2 0.91
 14 -19 2 -0.78 0.68
 -14 19 -2 -0.74 0.71
 14 -20 -2 0.18 0.76
 14 20 -2 0.72 0.91
 -14 20 2 1.14 0.82
 13 -20 -2 -0.39 0.75
 -13 20 2 1.83 0.98
 13 20 -2 0.4 0.62
 12 -20 -2 0.9 0.89
 -12 20 2 0.85 0.8
 12 20 -2 -0.37 0.74
 11 -20 -2 -0.05 0.7
 -11 20 2 0.58 0.83
 11 20 -2 0.24 0.86
 10 -20 -2 1.78 0.94
 -10 20 2 0.55 0.65
 10 20 -2 1.34 0.7
 -9 -20 2 -0.47 0.6
 9 -20 -2 -0.56 0.6
 -9 20 2 -0.58 0.65
 9 20 -2 -0.53 0.76
 8 -20 -2 -0.55 0.58
 -8 -20 2 0.01 0.58
 -8 20 2 0.65 0.62
 8 20 -2 0.8 0.81
 7 -20 -2 -0.21 0.58
 -7 -20 2 -0.33 0.45
 7 20 -2 0.48 0.59
 -7 20 2 0.54 0.6
 6 -20 -2 0.09 0.62
 -6 -20 2 0.04 0.58
 6 20 -2 0.76 0.75
 -6 20 2 0.73 0.75
 5 -20 -2 0.85 0.52
 -5 -20 2 0.29 0.63
 5 -20 -2 0.48 0.6
 -5 20 2 -0.17 0.44
 5 20 -2 -0.29 0.47
 4 -20 -2 0.64 0.62
 -4 -20 2 0.28 0.61
 4 -20 -2 0.18 0.52
 -4 20 2 0.13 0.51
 4 20 -2 1.11 0.81
 3 -20 -2 0.03 0.56
 3 -20 -2 0.46 0.55
 -3 -20 2 -0.31 0.53
 3 20 -2 -1.2 0.39
 -3 20 2 -0.43 0.5
 2 -20 -2 -0.24 0.48
 2 -20 -2 0.62 0.52
 -2 -20 2 0.82 0.62
 -2 20 2 0.83 0.58
 2 20 -2 0.6 0.42
 2 20 -2 0.58 0.71
 1 -20 -2 0.08 0.58
 -1 -20 2 0.05 0.61
 1 -20 -2 0.34 0.41
 1 20 -2 0.38 0.52
 -1 20 2 0.59 0.47
 1 20 -2 0.22 0.37
 0 -20 -2 -0.03 0.49
 0 -20 2 -0.05 0.53
 0 20 -2 0.3 0.39
 0 20 2 -0.08 0.39
 0 20 -2 -0.07 0.6
 -1 -20 -2 -0.02 0.51
 1 -20 2 1.09 0.75
 -1 20 -2 0.84 0.49
 -1 20 -2 -0.1 0.6
 1 20 2 1.35 0.73
 1 20 2 0.72 0.52
 2 -20 2 1.13 0.74
 -2 -20 -2 1.73 0.72
 2 20 2 1.63 0.86
 -2 20 -2 0.72 0.55
 -2 20 -2 1.32 0.73
 2 20 2 2.01 0.69
 3 -20 2 0.48 0.64
 3 20 2 0.23 0.49
 -3 20 -2 0.45 0.56
 3 20 2 0.02 0.65
 -3 20 -2 -0.05 0.54
 4 -20 2 0.54 0.61
 -4 20 -2 0.34 0.59
 4 20 2 0.52 0.7
 4 20 2 0.92 0.55
 -4 20 -2 -0.26 0.47
 5 -20 2 1.6 0.65
 5 -20 2 0.19 0.72
 -5 20 -2 0.6 0.56
 5 20 2 1.26 0.55
 5 20 2 -0.01 0.63
 6 -20 2 0.24 0.64
 -6 20 -2 -0.88 0.45
 6 20 2 0.99 0.72
 6 20 2 0.19 0.47
 7 -20 2 2.16 0.97
 -7 20 -2 1.74 0.84
 7 20 2 1.92 0.89
 8 -20 2 0.67 0.72
 8 20 2 1.07 0.73
 -8 20 -2 0.12 0.51
 9 -20 2 0.82 0.78
 9 20 2 0.95 0.69
 -9 20 -2 0.94 0.73
 10 -20 2 1.82 1.03
 -10 20 -2 3.25 0.98
 10 20 2 1.48 0.73
 11 -20 2 0.85 0.83
 -11 20 -2 -0.05 0.72
 11 20 2 0.04 0.63
 12 -20 2 0.61 0.79
 12 20 2 -0.44 0.71
 -12 20 -2 0.06 0.79
 13 -20 2 0.13 0.86
 -13 20 -2 0.75 0.75
 13 -21 -2 0.81 0.9
 13 21 -2 1.35 1.13
 -13 21 2 0.07 0.86
 12 -21 -2 2.94 1.11
 -12 21 2 1.62 0.87
 12 21 -2 1.19 1.01
 11 -21 -2 -0.01 0.77
 11 21 -2 -0.38 0.49
 -11 21 2 1.2 0.88
 10 -21 -2 0.68 0.77
 -10 21 2 0.72 0.81
 10 21 -2 0.8 1.01
 9 -21 -2 0.8 0.71
 -9 21 2 -0.14 0.58
 9 21 -2 1.23 0.75
 8 -21 -2 1.26 0.91
 8 21 -2 1.57 0.79
 -8 21 2 1.14 0.82
 7 -21 -2 -0.48 0.55
 -7 -21 2 0.52 0.63
 7 21 -2 -0.22 0.7
 -7 21 2 -0.13 0.48
 6 -21 -2 1.98 0.88
 -6 -21 2 0.62 0.64
 -6 21 2 -0.1 0.56
 6 21 -2 2.07 0.93
 5 -21 -2 -0.08 0.56
 5 -21 -2 1.43 0.59
 -5 -21 2 -0.29 0.65
 -5 21 2 0.72 0.7
 5 21 -2 1.23 0.9
 -4 -21 2 0.26 0.64
 4 -21 -2 0.3 0.6
 4 -21 -2 0.71 0.61
 -4 21 2 0.63 0.55
 4 21 -2 0.3 0.65
 3 -21 -2 0.12 0.6
 3 -21 -2 -0.93 0.41
 -3 -21 2 0.25 0.57
 3 21 -2 -0.33 0.66
 -3 21 2 0.92 0.6
 2 -21 -2 1.08 0.62
 2 -21 -2 -0.52 0.51
 -2 -21 2 -0.32 0.57
 -2 21 2 0.44 0.6
 2 21 -2 0.31 0.7
 -1 -21 2 -0.38 0.5
 1 -21 -2 -0.02 0.53
 1 -21 -2 1.77 0.66
 -1 21 2 0.76 0.62
 1 21 -2 -0.1 0.41
 1 21 -2 0.98 0.68
 0 -21 -2 0.36 0.62
 0 -21 2 0.45 0.67
 0 -21 -2 1.1 0.69
 0 21 -2 1.78 0.86
 0 21 -2 1.81 0.66
 0 21 2 0.4 0.5
 1 -21 2 0.84 0.69
 -1 -21 -2 -0.34 0.53
 -1 21 -2 0.27 0.67
 1 21 2 1.6 0.59
 -1 21 -2 -0.04 0.5
 2 -21 2 4.02 1.06
 -2 21 -2 6.13 1.19
 -2 21 -2 5.95 1.03
 2 21 2 4.81 0.91
 2 21 2 4.68 1.11
 3 -21 2 0.48 0.67
 -3 21 -2 1.14 0.71
 3 21 2 0.58 0.5
 3 21 2 0.54 0.8
 -3 21 -2 1.25 0.59
 4 -21 2 0.86 0.55
 4 -21 2 0.74 0.7
 4 21 2 0.4 0.6
 -4 21 -2 0.13 0.51
 4 21 2 0.25 0.47
 5 -21 2 1.04 0.74
 5 21 2 0.42 0.89
 -5 21 -2 0.99 0.74
 6 -21 2 0.53 0.74
 -6 21 -2 1.6 0.76
 6 21 2 -0.06 0.5
 7 -21 2 -0.17 0.58
 7 21 2 0.14 0.7
 -7 21 -2 1.31 0.68
 8 -21 2 -0.05 0.7
 -8 21 -2 0.08 0.73
 8 21 2 -0.24 0.55
 9 -21 2 0.67 0.85
 9 21 2 0.76 0.64
 -9 21 -2 0.85 0.72
 10 -21 2 0.47 0.82
 -10 21 -2 2.34 0.89
 10 21 2 -0.88 0.72
 11 -21 2 -0.02 0.72
 11 21 2 0.68 0.73
 -11 21 -2 0.01 0.79
 12 -21 2 -0.73 0.71
 -12 21 -2 1.72 0.85
 11 -22 -2 2.97 1.08
 -11 22 2 2.49 0.99
 11 22 -2 2.15 1.3
 10 -22 -2 1.01 0.9
 -10 22 2 1.92 1.06
 10 22 -2 0.53 0.6
 9 -22 -2 1.88 0.88
 -9 22 2 1.68 0.79
 9 22 -2 0.57 0.87
 8 -22 -2 1.66 0.97
 8 22 -2 2.76 1.03
 -8 22 2 1.87 0.88
 7 -22 -2 6.63 1.39
 7 22 -2 4.69 1.28
 -7 22 2 6.34 1.29
 6 -22 -2 0.79 0.68
 6 22 -2 0.63 0.72
 -6 22 2 1.41 0.71
 5 -22 -2 0.35 0.7
 5 22 -2 1.12 0.91
 -5 22 2 0.94 0.71
 -4 -22 2 0.63 0.75
 4 -22 -2 1.31 0.75
 4 -22 -2 0.02 0.52
 -4 22 2 1.62 0.8
 4 22 -2 0.19 0.62
 -3 -22 2 0.9 0.73
 3 -22 -2 0.6 0.62
 3 -22 -2 0.05 0.63
 -3 22 2 1.05 0.62
 3 22 -2 0.4 0.74
 2 -22 -2 0.72 0.58
 -2 -22 2 0.3 0.58
 -2 22 2 0.73 0.48
 2 22 -2 0.24 0.6
 -1 -22 2 -0.35 0.57
 1 -22 -2 1.2 0.58
 -1 22 2 0.64 0.51
 1 22 -2 1.23 0.84
 0 -22 2 -0.26 0.63
 0 -22 -2 1.25 0.64
 0 22 2 -0.3 0.43
 0 22 -2 0.23 0.74
 -1 -22 -2 14.56 1.93
 1 -22 2 11.02 1.59
 -1 22 -2 12.38 1.7
 -1 22 -2 10.34 1.08
 1 22 2 12.98 1.25
 2 -22 2 0.24 0.7
 -2 -22 -2 -0.03 0.64
 -2 22 -2 0.5 0.55
 2 22 2 -0.04 0.56
 -2 22 -2 0.16 0.65
 3 -22 2 2.28 0.88
 -3 22 -2 3.11 0.81
 3 22 2 3.33 0.87
 4 -22 2 -0.19 0.64
 4 -22 2 0.49 0.64
 -4 22 -2 0.94 0.7
 4 22 2 0.7 0.81
 5 -22 2 3.7 1.09
 5 22 2 1.5 0.92
 -5 22 -2 2.26 0.81
 6 -22 2 1.41 0.85
 6 22 2 0.58 0.73
 -6 22 -2 1.94 0.75
 7 -22 2 -0.14 0.71
 7 22 2 1.15 0.86
 -7 22 -2 1.17 0.81
 8 -22 2 0.46 0.73
 -8 22 -2 0.15 0.66
 8 22 2 0.13 0.76
 9 -22 2 0.09 0.79
 9 22 2 -1.1 0.68
 -9 22 -2 -0.05 0.62
 10 -22 2 1.96 1.08
 -10 22 -2 1.66 0.98
 11 -22 2 -0.17 0.68
 -11 -22 -2 -0.89 0.81
 -11 22 -2 0.09 0.64
 10 -23 -2 1.72 1.02
 10 23 -2 1.24 0.84
 -10 23 2 2.06 0.92
 9 -23 -2 -0.12 0.68
 9 23 -2 1.41 0.85
 -9 23 2 1.77 1.03
 8 -23 -2 1.69 0.91
 -8 23 2 1.73 0.85
 8 23 -2 1.45 1
 7 -23 -2 -0.18 0.79
 7 23 -2 -0.29 0.58
 -7 23 2 1.02 0.78
 6 23 -2 1.84 1.04
 -6 23 2 2.55 0.95
 5 23 -2 0.29 0.8
 -5 23 2 1.09 0.65
 4 -23 -2 1.03 0.63
 -4 23 2 -0.33 0.47
 4 23 -2 -0.22 0.69
 3 -23 -2 0.87 0.65
 3 23 -2 0.02 0.81
 -3 23 2 1.67 0.78
 2 -23 -2 -0.49 0.46
 -2 -23 2 1.56 0.86
 -2 23 2 1.84 0.78
 2 23 -2 0.7 0.77
 -1 -23 2 3.35 1.02
 1 -23 -2 4.06 0.94
 -1 23 2 3.5 0.88
 1 23 -2 0.93 0.85
 0 -23 -2 3.41 0.95
 0 -23 2 2.35 1.01
 0 23 2 2.47 0.76
 0 23 -2 3.31 1.14
 -1 -23 -2 0.31 0.82
 1 -23 2 1.06 0.82
 -1 23 -2 1.17 0.9
 1 23 2 1.34 0.62
 -2 -23 -2 4.97 1.28
 2 -23 2 2.16 0.96
 -3 -23 -2 -0.33 0.53
 3 -23 2 0.24 0.67
 3 -23 2 1.4 0.78
 -3 23 -2 1.68 0.69
 4 -23 2 2.7 1.1
 -4 -23 -2 2.06 1.11
 -4 23 -2 4.02 0.93
 -5 -23 -2 1.9 0.79
 5 -23 2 1.37 0.87
 -5 23 -2 1.63 0.82
 -6 -23 -2 -0.66 0.66
 6 -23 2 0.34 0.73
 -6 23 -2 0.98 0.79
 7 -23 2 0.11 0.76
 -7 -23 -2 1.77 0.78
 -7 23 -2 -0.48 0.58
 -8 -23 -2 0.08 0.78
 8 -23 2 0.23 0.76
 -8 23 -2 -0.05 0.65
 -9 -23 -2 0.06 0.82
 9 -23 2 0.88 1
 -9 23 -2 -0.22 0.71
 8 24 -2 1.73 0.88
 -8 24 2 0.59 0.9
 7 24 -2 -1.06 0.56
 -7 24 2 -0.71 0.66
 -6 24 2 1.24 0.66
 6 24 -2 1.06 1.01
 5 24 -2 -0.08 0.59
 -5 24 2 0.22 0.67
 -4 24 2 -0.36 0.63
 4 24 -2 -0.81 0.73
 3 -24 -2 -0.7 0.5
 -3 24 2 0.32 0.61
 3 24 -2 1.06 0.9
 2 -24 -2 0.23 0.6
 2 24 -2 -0.39 0.61
 -2 24 2 0.88 0.55
 1 -24 -2 0.54 0.68
 1 24 -2 1.23 0.9
 -1 24 2 1.94 0.71
 0 -24 -2 1.69 0.71
 0 24 -2 1.79 0.95
 1 -24 2 -0.09 0.68
 -1 -24 -2 -0.08 0.71
 2 -24 2 4.9 1.2
 2 -24 2 3.46 1.08
 -2 -24 -2 1.48 1.02
 -3 -24 -2 1.55 0.71
 3 -24 2 1.3 0.67
 3 -24 2 0.1 0.84
 -4 -24 -2 0.04 0.76
 4 -24 2 0.66 0.78
 5 -24 2 0.6 0.77
 -5 -24 -2 1.98 0.97
 -5 24 -2 1.22 0.67
 -6 -24 -2 -0.22 0.61
 6 -24 2 -0.91 0.71
 -6 24 -2 0.81 0.79
 -7 -24 -2 1.39 1.09
 7 -24 2 0.15 0.74
 -7 24 -2 0.33 0.78
 5 25 -2 -0.93 0.57
 -5 25 2 0.87 0.83
 4 25 -2 0.41 0.88
 -4 25 2 0.18 0.62
 3 -25 -2 -0.47 0.62
 -3 25 2 -0.16 0.59
 3 25 -2 -0.05 0.84
 2 -25 -2 1.43 0.89
 2 25 -2 0.41 0.73
 1 -25 -2 1.5 0.89
 1 25 -2 0.49 0.78
 0 -25 -2 0.83 0.87
 1 -25 2 0.88 0.83
 -2 -25 -2 1.53 0.87
 2 -25 2 2.34 0.82
 -3 -25 -2 2.06 0.85
 -4 -25 -2 1.64 0.98
 22 0 -3 0.91 1.01
 -22 0 3 -0.16 0.75
 21 0 -3 1.17 0.97
 -21 0 3 0.07 0.76
 20 0 -3 -1.46 0.47
 -20 0 3 0.06 0.74
 19 0 -3 0.28 0.89
 -19 0 3 0.86 0.77
 -18 0 3 -0.21 0.61
 17 0 -3 3.09 1.09
 -17 0 3 2.1 0.8
 16 0 -3 -0.18 0.55
 -16 0 3 0.71 0.6
 15 0 -3 0.21 0.6
 -15 0 3 0.02 0.49
 14 0 -3 0.17 0.29
 -14 0 3 0.12 0.47
 14 0 -3 -0.16 0.57
 -13 0 3 0.32 0.46
 13 0 -3 0.59 0.53
 13 0 -3 0.41 0.23
 12 0 -3 -0.2 0.4
 -12 0 3 -0.24 0.38
 12 0 -3 0.66 0.25
 11 0 -3 0.27 0.4
 -11 0 3 0.18 0.38
 11 0 -3 -0.37 0.16
 -10 0 3 0.16 0.36
 10 0 -3 0.35 0.26
 10 0 -3 0.13 0.41
 9 0 -3 6.68 0.94
 9 0 -3 7.04 0.54
 -9 0 3 7.06 0.82
 8 0 -3 -0.07 0.3
 8 0 -3 -0.17 0.17
 -8 0 3 0.02 0.25
 7 0 -3 2.23 0.34
 -7 0 3 1.9 0.39
 7 0 -3 1.42 0.43
 -6 0 3 0.34 0.26
 6 0 -3 0.02 0.26
 6 0 -3 0.29 0.21
 -5 0 3 250.94 3.68
 5 0 -3 252.34 4.28
 5 0 -3 253.17 3.62
 4 0 -3 -0.05 0.16
 -4 0 3 0.01 0.18
 4 0 -3 -0.1 0.19
 3 0 -3 14.59 0.53
 3 0 -3 14.57 0.63
 -3 0 3 14.33 0.5
 2 0 -3 -0.03 0.06
 -2 0 3 -0.02 0.09
 2 0 -3 -0.11 0.11
 -2 0 3 -0.01 0.11
 2 0 -3 -0.09 0.11
 1 0 -3 8.06 0.35
 -1 0 3 7.78 0.27
 -1 0 3 7.76 0.35
 0 0 3 0 0.07
 0 0 -3 -0.03 0.09
 0 0 -3 0.1 0.07
 0 0 -3 0.08 0.08
 0 0 3 0.01 0.08
 0 0 3 -0.11 0.08
 -1 0 -3 19.19 0.54
 1 0 3 20.75 0.53
 -1 0 -3 19.25 0.53
 1 0 3 19.01 0.54
 1 0 3 19.26 0.53
 -2 0 -3 -0.11 0.1
 2 0 3 -0.05 0.12
 2 0 3 -0.1 0.14
 2 0 3 0.06 0.09
 -3 0 -3 13.16 0.48
 3 0 3 12.38 0.47
 3 0 3 12.73 0.6
 3 0 3 12.5 0.58
 4 0 3 0.17 0.19
 -4 0 -3 0.14 0.16
 4 0 3 0.45 0.24
 5 0 3 15.7 0.78
 5 0 3 16.16 0.83
 -5 0 -3 16.35 0.61
 6 0 3 0.1 0.21
 -6 0 -3 0.12 0.18
 6 0 3 -0.01 0.27
 -7 0 -3 19.96 0.74
 7 0 3 19.05 1.06
 -8 0 -3 -0.05 0.2
 -8 0 -3 0 0.29
 8 0 3 0.13 0.4
 -9 0 -3 16.94 1.09
 -9 0 -3 16.6 0.75
 9 0 3 16.6 1.17
 10 0 3 -0.58 0.29
 -10 0 -3 0.06 0.24
 -10 0 -3 -0.15 0.37
 -11 0 -3 7.78 0.58
 -11 0 -3 8.51 1.07
 11 0 3 8.81 1.17
 -12 0 -3 0 0.47
 12 0 3 -0.36 0.31
 -12 0 -3 -0.26 0.27
 -13 0 -3 1.67 0.62
 -13 0 -3 2.46 0.46
 13 0 3 2.56 0.79
 -14 0 -3 -0.18 0.46
 14 0 3 -0.56 0.44
 15 0 3 20.2 1.72
 -15 0 -3 18.1 1.53
 -16 0 -3 0.29 0.6
 16 0 3 0.25 0.66
 -17 0 -3 -0.75 0.53
 17 0 3 -0.77 0.58
 -18 0 -3 0.1 0.61
 18 0 3 -0.86 0.51
 -19 0 -3 1.64 0.92
 19 0 3 1.24 0.96
 -20 0 -3 0.17 0.79
 20 0 3 0.98 0.81
 21 0 3 0.19 0.89
 -21 0 -3 -0.69 0.62
 -22 -1 3 -1.66 0.57
 22 -1 -3 -1.05 0.67
 -22 1 3 0.93 0.86
 22 1 -3 -0.94 0.82
 21 -1 -3 0.62 0.85
 -21 -1 3 0.61 0.8
 21 1 -3 -0.27 0.9
 -21 1 3 -0.46 0.68
 -20 -1 3 0.49 0.76
 20 -1 -3 1 0.96
 -20 1 3 1.19 0.91
 20 1 -3 3.13 1.04
 -19 -1 3 0.45 0.71
 19 -1 -3 1.69 1.05
 19 1 -3 0.35 0.88
 -19 1 3 1.48 0.85
 -18 -1 3 0.86 0.7
 18 -1 -3 2.11 0.9
 18 1 -3 1.52 0.85
 -18 1 3 1.89 0.87
 17 -1 -3 -0.25 0.61
 -17 -1 3 0.03 0.51
 -17 1 3 -0.3 0.54
 17 1 -3 -0.58 0.61
 -16 -1 3 0.31 0.52
 16 -1 -3 -0.65 0.57
 16 1 -3 -0.21 0.56
 -16 1 3 -0.16 0.47
 -15 -1 3 -0.33 0.42
 15 -1 -3 0.22 0.59
 15 1 -3 0.9 0.75
 -15 1 3 -0.1 0.55
 -14 -1 3 0.53 0.53
 14 -1 -3 0.36 0.62
 14 1 -3 -0.11 0.56
 -14 1 3 -0.12 0.42
 14 1 -3 0.91 0.31
 -13 -1 3 -0.44 0.36
 13 -1 -3 0.06 0.24
 13 -1 -3 0.61 0.55
 13 1 -3 0.18 0.27
 -13 1 3 0.61 0.45
 13 1 -3 0.16 0.46
 -12 -1 3 0.99 0.49
 12 -1 -3 1.9 0.32
 12 -1 -3 1.37 0.59
 12 1 -3 0.46 0.52
 -12 1 3 0.9 0.5
 12 1 -3 1.21 0.33
 -11 -1 3 2.2 0.54
 11 -1 -3 1.38 0.31
 11 -1 -3 1.66 0.65
 11 1 -3 2.03 0.42
 -11 1 3 1.17 0.49
 11 1 -3 1.9 0.6
 10 -1 -3 19.88 1.35
 -10 -1 3 20.68 1.13
 10 -1 -3 20.38 0.79
 -10 1 3 21.88 1.22
 10 1 -3 21.58 1.4
 10 1 -3 20.5 0.95
 9 -1 -3 1.26 0.3
 9 -1 -3 0.2 0.43
 -9 -1 3 1.33 0.42
 9 1 -3 1.17 0.33
 -9 1 3 0.89 0.41
 9 1 -3 0.91 0.5
 -8 -1 3 1.99 0.43
 8 -1 -3 1.98 0.31
 8 -1 -3 1.81 0.5
 8 1 -3 3.47 0.64
 8 1 -3 2.38 0.38
 -8 1 3 1.75 0.43
 7 -1 -3 -0.33 0.18
 7 -1 -3 -0.22 0.14
 -7 -1 3 0.15 0.22
 7 1 -3 -0.2 0.3
 7 1 -3 0.23 0.23
 -7 1 3 -0.02 0.22
 6 -1 -3 49.19 1.63
 -6 -1 3 48.08 1.3
 6 -1 -3 49.58 1.13
 -6 1 3 49.68 1.4
 6 1 -3 51.54 1.67
 6 1 -3 49 1.28
 -5 -1 3 9.56 0.54
 5 -1 -3 10.93 0.48
 5 -1 -3 10.72 0.69
 5 1 -3 9.01 0.55
 -5 1 3 10.71 0.64
 5 1 -3 9.91 0.68
 -4 -1 3 37.23 0.9
 4 -1 -3 36.42 1.15
 4 -1 -3 35.03 0.85
 4 1 -3 36.91 1.18
 -4 1 3 34.62 0.99
 4 1 -3 36.32 0.97
 3 -1 -3 7.17 0.46
 3 -1 -3 7.5 0.4
 -3 -1 3 7.85 0.35
 3 1 -3 7.12 0.46
 -3 1 3 7.97 0.41
 -3 1 3 7.35 0.43
 3 1 -3 8.24 0.45
 -2 -1 3 0.34 0.09
 2 -1 -3 0.52 0.16
 2 -1 -3 0.39 0.15
 -2 1 3 0.59 0.16
 2 1 -3 0.67 0.11
 2 1 -3 0.45 0.16
 2 1 -3 0.59 0.16
 -2 1 3 0.39 0.15
 1 -1 -3 3.21 0.25
 -1 -1 3 3.5 0.28
 1 -1 -3 3.31 0.19
 1 -1 -3 3.4 0.24
 -1 -1 3 3.39 0.13
 1 1 -3 3.35 0.13
 1 1 -3 3.45 0.25
 -1 1 3 3.15 0.23
 -1 1 3 3.53 0.24
 1 1 -3 3.12 0.28
 0 -1 3 1.65 0.14
 0 -1 3 1.93 0.23
 0 -1 -3 1.81 0.2
 0 -1 -3 1.5 0.11
 0 -1 -3 2.06 0.2
 0 -1 3 2 0.25
 0 1 -3 1.78 0.19
 0 1 3 1.82 0.19
 0 1 3 1.66 0.21
 0 1 -3 2 0.22
 0 1 3 1.61 0.11
 1 -1 3 8.8 0.36
 -1 -1 -3 9.1 0.3
 1 -1 3 9.21 0.42
 -1 -1 -3 9.31 0.4
 1 1 3 9.35 0.39
 1 1 3 9.22 0.29
 -1 1 -3 8.93 0.37
 2 -1 3 1.85 0.18
 -2 -1 -3 1.91 0.24
 -2 -1 -3 1.58 0.25
 2 -1 3 1.17 0.23
 2 -1 3 1.08 0.25
 -2 1 -3 1.43 0.2
 2 1 3 1.63 0.23
 2 1 3 1.46 0.24
 3 -1 3 2.63 0.38
 3 -1 3 2.2 0.19
 3 -1 3 2.34 0.33
 -3 -1 -3 2.02 0.3
 3 1 3 2.1 0.32
 -3 1 -3 2.36 0.24
 3 1 3 2.22 0.32
 -4 -1 -3 7.91 0.47
 4 -1 3 8.53 0.6
 4 -1 3 7.47 0.52
 4 1 3 7.87 0.52
 4 1 3 8.46 0.54
 -4 1 -3 8.23 0.34
 5 -1 3 0.4 0.31
 -5 -1 -3 0.57 0.22
 -5 1 -3 0.6 0.16
 5 1 3 1.01 0.31
 -5 1 -3 0.39 0.24
 -5 1 -3 0.42 0.15
 5 1 3 0.47 0.29
 6 -1 3 4.88 0.54
 -6 -1 -3 4.33 0.41
 -6 1 -3 4.8 0.32
 -6 1 -3 4.64 0.6
 6 1 3 5.86 0.71
 6 1 3 5.56 0.62
 7 -1 3 0.18 0.31
 -7 -1 -3 0.01 0.19
 7 1 3 -0.39 0.18
 -7 1 -3 -0.16 0.22
 -7 1 -3 0.11 0.15
 7 1 3 -0.03 0.27
 8 -1 3 11.44 0.95
 -8 -1 -3 10.54 0.65
 -8 1 -3 11.18 0.52
 8 1 3 10.96 0.82
 8 1 3 11.95 0.94
 -8 1 -3 10.37 0.89
 -9 -1 -3 1.87 0.55
 9 -1 3 1.74 0.55
 -9 -1 -3 1.2 0.36
 9 1 3 0.84 0.49
 -9 1 -3 1.56 0.29
 -9 1 -3 1.58 0.53
 -10 -1 -3 2.19 0.6
 -10 -1 -3 2.73 0.48
 10 -1 3 1.67 0.63
 -10 1 -3 2.57 0.64
 -10 1 -3 2.45 0.35
 10 1 3 2.93 0.68
 -11 -1 -3 0.58 0.32
 11 -1 3 0.8 0.57
 -11 -1 -3 0.85 0.45
 11 1 3 0.31 0.54
 -11 1 -3 0.19 0.4
 -11 1 -3 0.85 0.27
 -12 -1 -3 22.18 1.03
 12 -1 3 21.64 1.55
 -12 -1 -3 21.43 1.4
 -12 1 -3 25.02 0.85
 -12 1 -3 23.78 1.53
 12 1 3 22.01 1.55
 -13 -1 -3 -0.42 0.41
 -13 -1 -3 0.76 0.38
 13 -1 3 0.17 0.54
 -13 1 -3 0.47 0.53
 13 1 3 -0.21 0.51
 14 -1 3 2.42 0.84
 -14 -1 -3 3.43 0.57
 -14 -1 -3 4.21 0.93
 -14 1 -3 3.77 0.85
 14 1 3 2.49 0.79
 -15 -1 -3 2.76 0.85
 15 -1 3 1.75 0.84
 -15 1 -3 2.02 0.78
 15 1 3 3.64 0.99
 16 -1 3 0.12 0.67
 -16 -1 -3 1.09 0.66
 16 1 3 0.11 0.56
 -16 1 -3 -0.05 0.66
 -17 -1 -3 0.44 0.62
 17 -1 3 -0.54 0.54
 -17 1 -3 0.28 0.62
 17 1 3 0.58 0.67
 -18 -1 -3 -0.54 0.55
 18 -1 3 -0.37 0.61
 18 1 3 -0.04 0.61
 -18 1 -3 -0.59 0.6
 19 -1 3 0.67 0.86
 -19 -1 -3 -0.23 0.7
 19 1 3 0.85 0.95
 -19 1 -3 0.16 0.74
 20 -1 3 1.4 0.81
 -20 -1 -3 0.26 0.84
 20 1 3 -0.54 0.69
 -20 1 -3 -0.48 0.62
 21 -1 3 1.94 1.06
 -21 -1 -3 0.62 0.92
 21 1 3 1.53 0.91
 -21 1 -3 -0.22 0.8
 22 -2 -3 1.57 1.06
 -22 -2 3 -0.39 0.72
 -22 2 3 -0.23 0.73
 22 2 -3 1.43 1.11
 -21 -2 3 -0.63 0.59
 21 -2 -3 0.5 0.99
 21 2 -3 -0.85 0.6
 -21 2 3 -0.1 0.77
 -20 -2 3 3.06 1
 20 -2 -3 2.67 1.17
 -20 2 3 5.25 1.23
 20 2 -3 2.86 1.09
 -19 -2 3 -0.08 0.6
 19 -2 -3 0.66 0.82
 19 2 -3 -0.54 0.82
 -19 2 3 0.39 0.74
 -18 -2 3 0.75 0.66
 18 -2 -3 0.12 0.7
 18 2 -3 2.08 0.83
 -18 2 3 0 0.69
 17 -2 -3 1.87 0.88
 -17 -2 3 2.38 0.79
 -17 2 3 2.18 0.79
 17 2 -3 0.69 0.81
 16 -2 -3 -0.02 0.63
 -16 -2 3 -0.03 0.5
 -16 2 3 0.14 0.56
 16 2 -3 -0.36 0.56
 15 -2 -3 0.89 0.7
 -15 -2 3 0.93 0.59
 15 2 -3 1.45 0.41
 -15 2 3 1.01 0.7
 15 2 -3 0.28 0.67
 14 -2 -3 0.65 0.66
 -14 -2 3 0.12 0.5
 14 2 -3 1.18 0.7
 -14 2 3 -0.21 0.45
 13 -2 -3 1.03 0.26
 -13 -2 3 0.7 0.47
 13 -2 -3 -0.2 0.44
 13 2 -3 0.05 0.53
 -13 2 3 0.34 0.45
 13 2 -3 0.69 0.35
 -12 -2 3 1.77 0.51
 12 -2 -3 2.94 0.38
 12 -2 -3 1.61 0.65
 12 2 -3 2.15 0.42
 -12 2 3 1.71 0.62
 12 2 -3 2.34 0.75
 11 -2 -3 0.15 0.21
 -11 -2 3 -0.06 0.33
 11 -2 -3 0.33 0.56
 11 2 -3 -0.4 0.33
 -11 2 3 0.61 0.42
 11 2 -3 0.63 0.35
 10 -2 -3 4.5 0.81
 -10 -2 3 4.18 0.65
 10 -2 -3 4.16 0.37
 10 2 -3 4.85 0.64
 -10 2 3 3.36 0.65
 10 2 -3 4.33 0.89
 9 -2 -3 1.61 0.53
 9 -2 -3 1.75 0.3
 -9 -2 3 1.64 0.45
 9 2 -3 1.15 0.35
 9 2 -3 1.67 0.57
 -9 2 3 1.63 0.52
 -8 -2 3 0.12 0.26
 8 -2 -3 0.09 0.16
 8 -2 -3 0 0.3
 -8 2 3 -0.11 0.26
 8 2 -3 0.22 0.31
 7 -2 -3 0.11 0.14
 7 -2 -3 0.04 0.28
 -7 -2 3 0.07 0.22
 -7 2 3 0.09 0.25
 7 2 -3 0.17 0.31
 7 2 -3 -0.2 0.19
 6 -2 -3 0.21 0.3
 -6 -2 3 0.15 0.2
 6 -2 -3 0.05 0.16
 6 2 -3 0.08 0.22
 6 2 -3 0.71 0.32
 -6 2 3 0.1 0.26
 5 -2 -3 4.19 0.57
 -5 -2 3 3.61 0.36
 5 -2 -3 3.84 0.33
 -5 2 3 4.08 0.49
 5 2 -3 3.6 0.53
 5 2 -3 3.94 0.47
 -4 -2 3 1.63 0.24
 4 -2 -3 1.33 0.23
 4 -2 -3 1.79 0.37
 -4 2 3 1.71 0.31
 4 2 -3 1.01 0.28
 4 2 -3 1.82 0.38
 3 -2 -3 6.81 0.46
 -3 -2 3 6.75 0.31
 -3 -2 3 7.84 0.31
 3 -2 -3 6.61 0.38
 -3 2 3 6.51 0.47
 3 2 -3 5.99 0.46
 3 2 -3 6.24 0.46
 -2 -2 3 10.54 0.24
 2 -2 -3 9.44 0.44
 2 -2 -3 9.29 0.4
 -2 -2 3 10.02 0.23
 -2 -2 3 9.12 0.55
 2 2 -3 9.8 0.49
 -2 2 3 10.04 0.47
 1 -2 -3 0.07 0.1
 1 -2 -3 0.02 0.1
 -1 -2 3 0.13 0.16
 -1 2 3 0.25 0.15
 1 2 -3 0.18 0.14
 -1 2 3 0.14 0.1
 0 -2 3 0.1 0.15
 0 -2 -3 0.13 0.14
 0 2 3 0.21 0.12
 0 2 -3 -0.1 0.07
 0 2 -3 0.17 0.06
 0 2 -3 0.04 0.13
 -1 -2 -3 2.69 0.28
 1 -2 3 3.02 0.3
 -1 -2 -3 2.72 0.15
 1 2 3 2.64 0.15
 1 2 3 2.59 0.29
 -1 2 -3 2.64 0.26
 -1 2 -3 3.18 0.27
 -2 -2 -3 9.28 0.38
 2 -2 3 8.71 0.37
 -2 -2 -3 8.79 0.49
 2 -2 3 8.51 0.52
 -2 2 -3 8.82 0.48
 2 2 3 8.47 0.47
 -2 2 -3 8.26 0.37
 2 2 3 8.74 0.37
 3 -2 3 146.22 2.02
 3 -2 3 146.21 2.74
 -3 -2 -3 145.81 2.53
 3 2 3 148.98 2.45
 3 2 3 151.47 2.45
 -3 2 -3 149.58 2.5
 -3 2 -3 148.16 2.06
 4 -2 3 0.96 0.16
 4 -2 3 0.75 0.3
 4 2 3 1.05 0.3
 -4 2 -3 1 0.29
 4 2 3 1.02 0.26
 4 2 3 0.93 0.26
 -4 2 -3 0.89 0.17
 5 -2 3 28.47 1.2
 -5 2 -3 26.58 0.59
 -5 2 -3 27.87 0.58
 5 2 3 25.36 0.91
 5 2 3 26.38 1.03
 5 2 3 26.84 1.01
 -5 2 -3 26.36 1.08
 6 -2 3 2.17 0.48
 6 2 3 1.33 0.38
 6 2 3 1.19 0.34
 -6 2 -3 1.22 0.17
 -6 2 -3 1.28 0.35
 -6 2 -3 1.53 0.19
 6 2 3 1.22 0.3
 7 -2 3 0.83 0.39
 -7 2 -3 0.52 0.33
 -7 2 -3 0.59 0.14
 -7 2 -3 0.76 0.16
 7 2 3 0.14 0.29
 7 2 3 0.65 0.3
 7 2 3 1.12 0.34
 8 -2 3 0.45 0.42
 8 2 3 0.82 0.24
 8 2 3 0.46 0.36
 -8 2 -3 0.08 0.34
 -8 2 -3 0.02 0.13
 8 2 3 0.23 0.3
 -8 2 -3 0.09 0.14
 9 -2 3 1.83 0.58
 -9 2 -3 1.9 0.24
 9 2 3 1.49 0.55
 -9 2 -3 1.46 0.51
 -9 2 -3 1.97 0.22
 9 2 3 1.6 0.51
 10 -2 3 8.81 1.16
 -10 -2 -3 8.19 0.7
 10 2 3 8.66 0.87
 -10 2 -3 9.18 0.92
 -10 2 -3 8.35 0.38
 10 2 3 9.96 0.9
 -11 -2 -3 3.84 0.6
 -11 -2 -3 3.58 0.71
 11 -2 3 4.54 0.93
 11 2 3 4.11 0.84
 -11 2 -3 3.51 0.29
 -11 2 -3 4.06 0.82
 -12 -2 -3 0.88 0.54
 -12 -2 -3 1.51 0.44
 12 -2 3 1 0.6
 12 2 3 1.8 0.62
 -12 2 -3 1.02 0.56
 -13 -2 -3 4.17 0.83
 -13 -2 -3 4.25 0.66
 13 -2 3 3.55 0.96
 -13 2 -3 4.53 0.9
 13 2 3 3.6 0.89
 -14 -2 -3 1.8 0.74
 14 -2 3 0.46 0.64
 -14 -2 -3 1.28 0.49
 -14 2 -3 1.65 0.69
 14 2 3 2.07 0.8
 15 -2 3 0.02 0.6
 -15 -2 -3 0.29 0.63
 -15 2 -3 1.02 0.67
 15 2 3 0.4 0.61
 16 -2 3 -1.05 0.49
 -16 -2 -3 -0.75 0.48
 -16 2 -3 0.06 0.64
 16 2 3 0.35 0.68
 17 -2 3 1.16 0.83
 -17 -2 -3 0.91 0.61
 17 2 3 0.36 0.73
 -17 2 -3 -0.38 0.6
 -18 -2 -3 0.07 0.57
 18 -2 3 2.17 0.89
 -18 2 -3 -0.79 0.49
 18 2 3 -0.11 0.65
 -19 -2 -3 1.22 0.88
 19 -2 3 0.39 0.85
 19 2 3 0.8 0.93
 -19 2 -3 1.08 0.84
 -20 -2 -3 -0.18 0.72
 20 -2 3 1.1 0.87
 -20 2 -3 -0.48 0.62
 20 2 3 -0.12 0.74
 21 -2 3 0.75 0.9
 -21 -2 -3 -0.03 0.79
 21 2 3 1.51 0.81
 -21 2 -3 -1.04 0.79
 -22 -3 3 0.83 0.89
 22 -3 -3 0.28 1.04
 -22 3 3 1.11 0.96
 22 3 -3 0.66 1.09
 -21 -3 3 1.39 0.86
 21 -3 -3 1.35 1.09
 -21 3 3 1.7 0.96
 21 3 -3 2.05 1.02
 -20 -3 3 1.28 0.78
 20 -3 -3 2.23 1.11
 -20 3 3 1.44 0.92
 20 3 -3 1.73 0.94
 19 -3 -3 1.3 0.88
 -19 -3 3 0.78 0.65
 19 3 -3 0.79 1.01
 -19 3 3 -0.2 0.72
 -18 -3 3 0.98 0.68
 18 -3 -3 2.09 0.99
 -18 3 3 0.64 0.69
 18 3 -3 1.48 0.77
 -17 -3 3 2.36 0.81
 17 -3 -3 1.56 0.87
 17 3 -3 3.89 1.16
 -17 3 3 3.81 0.99
 -16 -3 3 0.65 0.56
 16 -3 -3 0.29 0.7
 16 3 -3 -0.09 0.54
 -16 3 3 -0.34 0.52
 -15 -3 3 0.35 0.54
 15 -3 -3 -0.63 0.46
 15 3 -3 1.3 0.35
 15 3 -3 -0.5 0.63
 -15 3 3 1.04 0.69
 14 -3 -3 -0.48 0.49
 -14 -3 3 0.46 0.48
 -14 3 3 0.51 0.53
 14 3 -3 1.33 0.66
 14 3 -3 0.8 0.34
 -13 -3 3 0.34 0.41
 13 -3 -3 0.78 0.64
 13 3 -3 0.82 0.36
 13 3 -3 0.56 0.55
 -13 3 3 0.21 0.51
 -12 -3 3 3.02 0.63
 12 -3 -3 3.49 0.3
 12 -3 -3 1.67 0.63
 12 3 -3 2.32 0.73
 12 3 -3 3.04 0.52
 -12 3 3 2.39 0.69
 11 -3 -3 1.45 0.62
 -11 -3 3 1.83 0.53
 11 -3 -3 1.15 0.25
 11 3 -3 2.63 0.65
 11 3 -3 1.47 0.45
 -11 3 3 0.75 0.46
 10 -3 -3 6.68 1.01
 10 -3 -3 6.62 0.39
 -10 -3 3 6.42 0.77
 10 3 -3 7.46 0.7
 -10 3 3 6.52 0.9
 10 3 -3 7.15 1.07
 9 -3 -3 0.85 0.5
 9 -3 -3 1.16 0.22
 -9 -3 3 0.87 0.38
 -9 3 3 0.98 0.47
 9 3 -3 1.94 0.4
 9 3 -3 0.66 0.43
 -8 -3 3 3.91 0.54
 8 -3 -3 3.38 0.32
 8 -3 -3 4.27 0.72
 -8 3 3 3.93 0.63
 8 3 -3 3.31 0.65
 8 3 -3 4.04 0.58
 7 -3 -3 1.06 0.21
 -7 -3 3 0.46 0.25
 7 -3 -3 0.08 0.33
 -7 3 3 0.42 0.3
 7 3 -3 -0.3 0.19
 7 3 -3 0.75 0.38
 6 -3 -3 0.5 0.32
 6 -3 -3 0.79 0.18
 -6 -3 3 0.54 0.25
 6 3 -3 0.34 0.28
 -6 3 3 0.47 0.27
 6 3 -3 0.46 0.29
 5 -3 -3 1.95 0.28
 5 -3 -3 1.8 0.41
 5 3 -3 1.48 0.39
 5 3 -3 1.85 0.26
 -5 3 3 1.38 0.37
 5 3 -3 1.69 0.37
 4 -3 -3 2.25 0.41
 4 -3 -3 2.57 0.3
 4 3 -3 2.03 0.4
 4 3 -3 2.29 0.27
 -4 3 3 2.05 0.36
 4 3 -3 1.9 0.37
 3 -3 -3 18.47 0.6
 -3 -3 3 18.31 0.87
 3 -3 -3 19.27 0.76
 -3 -3 3 21.33 0.49
 3 3 -3 20.02 0.8
 3 3 -3 20.52 0.48
 -3 3 3 19.13 0.77
 -2 -3 3 70.64 1.72
 -2 -3 3 73.34 0.99
 2 -3 -3 71.81 1.4
 2 -3 -3 72.97 1.45
 2 3 -3 79.22 1.6
 -2 3 3 71.94 1.48
 2 3 -3 72 0.98
 1 -3 -3 25.05 0.63
 -1 -3 3 23.04 0.86
 1 -3 -3 23.42 0.76
 -1 -3 3 25.48 0.47
 -1 3 3 25.73 0.62
 1 3 -3 25.53 0.47
 -1 3 3 23.04 0.76
 1 3 -3 24.15 0.78
 0 -3 3 3.17 0.4
 0 -3 -3 3.03 0.37
 0 -3 3 2.74 0.23
 0 -3 -3 2.84 0.17
 0 3 3 2.46 0.31
 0 3 -3 2.33 0.23
 0 3 -3 3.07 0.34
 0 3 3 2.43 0.16
 -1 -3 -3 1.58 0.15
 -1 -3 -3 1.63 0.17
 1 -3 3 1.92 0.33
 -1 -3 -3 1.7 0.31
 -1 3 -3 1.72 0.26
 -1 3 -3 1.62 0.25
 1 3 3 1.97 0.29
 2 -3 3 39.17 0.85
 2 -3 3 37.51 1.17
 -2 -3 -3 38.34 0.83
 2 3 3 38.56 0.84
 -2 3 -3 37.23 0.83
 -2 3 -3 36.45 0.98
 2 3 3 36.91 1.01
 2 3 3 39.4 1.08
 3 -3 3 8.43 0.59
 3 -3 3 7.16 0.35
 -3 3 -3 7.07 0.32
 -3 3 -3 6.58 0.48
 3 3 3 7.53 0.49
 3 3 3 7.47 0.43
 3 3 3 7.51 0.53
 4 -3 3 4.63 0.51
 4 -3 3 3.98 0.23
 4 3 3 3.72 0.46
 4 3 3 4.72 0.39
 -4 3 -3 4.34 0.52
 4 3 3 4.44 0.41
 -4 3 -3 3.83 0.24
 5 -3 3 0.48 0.33
 5 3 3 0.44 0.28
 5 3 3 0.69 0.29
 -5 3 -3 0.93 0.33
 5 3 3 0.34 0.25
 6 -3 3 -0.52 0.21
 -6 3 -3 0.27 0.26
 6 3 3 -0.14 0.22
 6 3 3 0.07 0.24
 6 3 3 -0.12 0.17
 7 -3 3 0.37 0.4
 -7 3 -3 1.22 0.4
 7 3 3 1.33 0.39
 7 3 3 1.03 0.36
 7 3 3 1.26 0.39
 8 -3 3 16.86 1.15
 -8 3 -3 18.87 1.11
 8 3 3 18.73 0.92
 8 3 3 16.01 1.04
 8 3 3 18.79 1.05
 9 -3 3 0.43 0.39
 -9 3 -3 0.32 0.42
 9 3 3 0.14 0.37
 9 3 3 -0.08 0.25
 9 3 3 0.57 0.43
 10 -3 3 25.54 1.58
 -10 3 -3 25.18 1.41
 10 3 3 25.56 1.15
 10 3 3 27.41 1.36
 10 3 3 25.56 1.43
 11 -3 3 1.69 0.65
 -11 3 -3 2.22 0.64
 11 3 3 1.94 0.65
 11 3 3 1.64 0.58
 12 -3 3 0.7 0.55
 -12 -3 -3 1.02 0.43
 -12 -3 -3 0.59 0.51
 12 3 3 2.19 0.65
 -12 3 -3 0.28 0.48
 13 -3 3 0.47 0.63
 -13 -3 -3 0.99 0.43
 -13 -3 -3 0.75 0.53
 13 3 3 1.07 0.63
 -13 3 -3 1.79 0.72
 -14 -3 -3 18.6 1.48
 -14 -3 -3 17.91 1.11
 14 -3 3 14.85 1.49
 -14 3 -3 17.51 1.55
 14 3 3 16.75 1.47
 15 -3 3 1.83 0.92
 -15 -3 -3 0.86 0.53
 -15 -3 -3 1.37 0.76
 15 3 3 1.12 0.72
 -15 3 -3 0.39 0.63
 16 -3 3 1.48 0.81
 -16 -3 -3 0.9 0.7
 16 3 3 1.77 0.86
 -16 3 -3 2.06 0.89
 17 -3 3 0.57 0.72
 -17 -3 -3 -0.19 0.53
 17 3 3 0.36 0.73
 -17 3 -3 -1.15 0.42
 -18 -3 -3 -0.17 0.56
 -18 3 -3 1.06 0.71
 18 3 3 0.33 0.54
 -19 -3 -3 -0.18 0.62
 19 -3 3 -1.32 0.67
 19 3 3 1.26 0.9
 -19 3 -3 -0.38 0.62
 -20 -3 -3 0.47 0.8
 20 -3 3 0.71 0.82
 -20 3 -3 -0.25 0.81
 20 3 3 -0.22 0.76
 21 -3 3 0.07 0.84
 -21 -3 -3 0.27 0.77
 -21 3 -3 0.76 0.97
 21 3 3 1.65 0.98
 -22 -4 3 -0.02 0.78
 22 -4 -3 0.09 0.89
 -22 4 3 -0.06 0.83
 22 4 -3 0.45 0.97
 21 -4 -3 0.91 0.92
 -21 -4 3 0.94 0.78
 21 4 -3 -0.45 0.59
 -21 4 3 0 0.81
 -20 -4 3 1.12 0.7
 20 -4 -3 1.98 0.96
 20 4 -3 -0.49 0.6
 -20 4 3 0.1 0.74
 -19 -4 3 1.6 0.74
 19 -4 -3 0.36 0.79
 19 4 -3 2.45 1.09
 -19 4 3 1.39 0.92
 18 -4 -3 0.25 0.77
 -18 -4 3 0.45 0.55
 18 4 -3 -0.45 0.51
 -18 4 3 1.14 0.73
 17 -4 -3 0.69 0.74
 -17 -4 3 0.98 0.59
 17 4 -3 1.4 0.91
 -17 4 3 0.69 0.68
 16 -4 -3 0.14 0.77
 -16 -4 3 -0.31 0.46
 16 4 -3 -1.12 0.35
 16 4 -3 -0.11 0.42
 -16 4 3 0.07 0.62
 -15 -4 3 1.71 0.65
 15 -4 -3 1.36 0.8
 15 4 -3 1.54 0.89
 -15 4 3 1.8 0.82
 15 4 -3 3.08 0.54
 14 -4 -3 0.18 0.52
 -14 -4 3 -0.31 0.42
 14 4 -3 0.25 0.3
 -14 4 3 0.23 0.5
 14 4 -3 0.5 0.54
 -13 -4 3 0.88 0.47
 13 -4 -3 0.72 0.61
 13 4 -3 -0.26 0.44
 -13 4 3 0 0.51
 13 4 -3 0.52 0.3
 -12 -4 3 8.39 0.86
 12 -4 -3 8.09 1.24
 12 4 -3 10.68 0.85
 12 4 -3 9.92 1.08
 -12 4 3 8.54 1.15
 -11 -4 3 12.37 0.93
 11 -4 -3 13.4 1.24
 11 4 -3 12.31 0.93
 -11 4 3 12.14 1.05
 11 4 -3 12.1 1.11
 10 -4 -3 0.17 0.42
 -10 -4 3 0.36 0.3
 10 -4 -3 0.58 0.17
 -10 4 3 -0.15 0.35
 10 4 -3 0.75 0.35
 -10 4 3 0.01 0.14
 10 4 -3 0.62 0.49
 -9 -4 3 0.91 0.37
 9 -4 -3 1.18 0.57
 9 -4 -3 1.13 0.21
 -9 4 3 1.34 0.48
 9 4 -3 0.95 0.48
 9 4 -3 1.13 0.42
 -8 -4 3 3.46 0.51
 8 -4 -3 3.31 0.67
 8 -4 -3 3.47 0.3
 8 4 -3 4.16 0.74
 8 4 -3 3.1 0.55
 -8 4 3 4.25 0.7
 7 -4 -3 0.1 0.33
 7 -4 -3 0.15 0.19
 7 4 -3 -0.01 0.26
 7 4 -3 0.65 0.22
 7 4 -3 0.74 0.41
 -7 4 3 0.83 0.38
 6 -4 -3 0.55 0.33
 6 -4 -3 0.45 0.2
 -6 4 3 0.94 0.33
 6 4 -3 0.95 0.32
 6 4 -3 0.76 0.3
 6 4 -3 0.07 0.19
 5 -4 -3 10.96 0.73
 5 -4 -3 11.01 0.48
 5 4 -3 11.39 0.71
 5 4 -3 10.91 0.51
 -5 4 3 10.84 0.73
 5 4 -3 11.6 0.76
 4 -4 -3 4.75 0.34
 4 -4 -3 4.97 0.47
 -4 -4 3 5.72 0.71
 4 4 -3 4.49 0.54
 -4 4 3 5.32 0.54
 4 4 -3 5.15 0.32
 3 -4 -3 0.08 0.18
 -3 -4 3 0.28 0.14
 -3 -4 3 0.26 0.24
 3 -4 -3 0.4 0.23
 3 4 -3 0.27 0.12
 3 4 -3 0.64 0.28
 -3 4 3 0.44 0.24
 2 -4 -3 4.53 0.37
 -2 -4 3 5.42 0.27
 2 -4 -3 3.98 0.42
 -2 -4 3 6.04 0.54
 -2 4 3 5.29 0.49
 2 4 -3 4.85 0.25
 2 4 -3 5.49 0.46
 -1 -4 3 21.15 0.51
 -1 -4 3 22.12 0.9
 1 -4 -3 20.98 0.8
 1 -4 -3 21.61 0.66
 1 4 -3 20.03 0.79
 -1 4 3 19.09 0.79
 -1 4 3 21.41 0.64
 1 4 -3 22.46 0.54
 0 -4 -3 28.72 0.96
 0 -4 -3 29.83 0.68
 0 -4 3 28.95 1.03
 0 4 3 28.2 0.68
 0 4 -3 29.5 0.9
 0 4 3 28.78 0.91
 0 4 -3 27.4 0.7
 -1 -4 -3 20.1 0.56
 1 -4 3 21.54 0.91
 1 4 3 22.08 0.6
 1 4 3 20.73 0.78
 -1 4 -3 20.84 0.74
 1 4 3 22.34 0.84
 -1 4 -3 21.73 0.73
 -2 -4 -3 0.33 0.15
 2 -4 3 0.13 0.25
 -2 -4 -3 0.14 0.17
 2 4 3 0.45 0.21
 -2 4 -3 0.12 0.16
 2 4 3 0.44 0.25
 -2 4 -3 0.18 0.2
 3 -4 3 4.2 0.54
 3 4 3 3.4 0.32
 3 4 3 3.76 0.41
 -3 4 -3 3.92 0.29
 -3 4 -3 4.44 0.44
 3 4 3 4.77 0.44
 4 -4 3 5.89 0.58
 4 -4 3 5.58 0.31
 4 4 3 6.39 0.55
 -4 4 -3 5.79 0.56
 4 4 3 4.91 0.41
 -4 4 -3 5.41 0.28
 4 4 3 5.29 0.53
 5 -4 3 1.02 0.41
 -5 4 -3 0.53 0.31
 -5 4 -3 0.62 0.12
 5 4 3 0.39 0.26
 5 4 3 0.63 0.27
 5 4 3 0.61 0.27
 6 -4 3 10.84 0.87
 6 4 3 10.97 0.75
 -6 4 -3 11.15 0.81
 6 4 3 10.54 0.73
 6 4 3 10.82 0.76
 7 -4 3 0.1 0.34
 7 4 3 -0.11 0.24
 -7 4 -3 -0.39 0.19
 7 4 3 -0.23 0.2
 7 4 3 -0.15 0.19
 8 4 3 -0.06 0.36
 8 4 3 0.36 0.34
 -8 4 -3 0.05 0.41
 8 4 3 -0.13 0.31
 9 -4 3 51.33 2.14
 9 4 3 47.58 1.63
 9 4 3 51.12 1.79
 -9 4 -3 47.83 1.89
 9 4 3 51.04 1.95
 10 -4 3 2.12 0.72
 10 4 3 1.91 0.49
 -10 4 -3 2.01 0.6
 10 4 3 1.31 0.44
 10 4 3 1.52 0.49
 11 -4 3 9.77 1.3
 11 4 3 9.14 0.9
 11 4 3 11.47 1.09
 -11 4 -3 10.33 1.05
 11 4 3 9.99 0.84
 12 -4 3 0.53 0.55
 12 4 3 0.15 0.36
 -12 4 -3 0.42 0.52
 12 4 3 0.87 0.54
 13 -4 3 1.33 0.73
 -13 -4 -3 2.48 0.62
 -13 -4 -3 2.68 0.73
 13 4 3 2.63 0.82
 -13 4 -3 2.7 0.77
 14 -4 3 2.59 0.86
 -14 -4 -3 3.31 0.73
 -14 -4 -3 2.79 0.81
 -14 4 -3 3.11 0.87
 14 4 3 2.17 0.85
 -15 -4 -3 20.21 1.55
 -15 -4 -3 20.76 1.3
 15 -4 3 19.89 1.84
 -15 4 -3 18.3 1.61
 15 4 3 20.95 1.72
 16 -4 3 0.52 0.68
 -16 -4 -3 0.62 0.61
 -16 4 -3 0.56 0.68
 16 4 3 1.45 0.73
 17 -4 3 -0.23 0.7
 -17 -4 -3 -0.03 0.51
 -17 4 -3 -0.19 0.69
 17 4 3 -0.41 0.59
 -18 -4 -3 -0.44 0.58
 18 -4 3 0.08 0.66
 18 4 3 2 0.73
 -18 4 -3 -0.88 0.59
 19 -4 3 0.77 0.99
 -19 -4 -3 -0.4 0.57
 19 4 3 -0.97 0.61
 -19 4 -3 -0.9 0.59
 20 -4 3 2 0.89
 -20 -4 -3 1.61 0.85
 20 4 3 2.32 1.15
 -20 4 -3 0.9 0.91
 21 -4 3 0.77 1.03
 -21 -4 -3 1.24 0.87
 21 4 3 2.31 1.16
 -21 4 -3 0.56 0.91
 -22 -5 3 0.9 0.82
 22 -5 -3 0.51 1
 -22 5 3 -0.6 0.7
 22 5 -3 0.17 0.72
 21 -5 -3 1.21 0.93
 -21 -5 3 1.18 0.71
 21 5 -3 -0.94 0.58
 -21 5 3 -1.1 0.68
 20 -5 -3 0.58 0.89
 -20 -5 3 1.17 0.75
 20 5 -3 1.09 0.97
 -20 5 3 0.74 0.83
 19 -5 -3 0.67 0.75
 -19 -5 3 0.21 0.65
 19 5 -3 0.99 0.86
 -19 5 3 0.59 0.84
 -18 -5 3 0.51 0.58
 18 -5 -3 0.38 0.84
 18 5 -3 0.35 0.64
 -18 5 3 0.03 0.64
 17 -5 -3 -0.35 0.59
 -17 -5 3 -0.16 0.51
 17 5 -3 -0.62 0.56
 -17 5 3 0.63 0.64
 16 -5 -3 -0.54 0.61
 -16 -5 3 -0.01 0.46
 16 5 -3 -0.31 0.39
 16 5 -3 0.74 0.58
 -16 5 3 -0.15 0.54
 -15 -5 3 -0.44 0.41
 15 -5 -3 0.5 0.65
 -15 5 3 -0.55 0.56
 15 5 -3 1.44 0.41
 15 5 -3 0.31 0.71
 14 -5 -3 19.37 1.71
 -14 -5 3 21.72 1.37
 14 5 -3 19.5 1.62
 -14 5 3 20.44 1.53
 14 5 -3 20.4 1.23
 -13 -5 3 1.43 0.55
 13 -5 -3 0.95 0.74
 -13 5 3 1.97 0.71
 13 5 -3 1.13 0.48
 13 5 -3 2.33 0.79
 -12 -5 3 0.41 0.4
 12 -5 -3 -0.02 0.52
 12 5 -3 1.48 0.52
 12 5 -3 0.6 0.53
 -12 5 3 1.29 0.59
 -11 -5 3 3.33 0.62
 11 -5 -3 3.09 0.83
 11 5 -3 3.23 0.77
 11 5 -3 3.11 0.62
 -11 5 3 3.53 0.78
 10 -5 -3 5 0.92
 -10 -5 3 4.26 0.63
 10 5 -3 4.11 0.66
 10 5 -3 3.93 0.81
 -10 5 3 3.78 0.74
 9 -5 -3 4.69 0.29
 9 -5 -3 5.92 0.89
 -9 5 3 4.14 0.74
 9 5 -3 4.97 0.76
 9 5 -3 4.04 0.76
 8 -5 -3 8.88 0.41
 8 -5 -3 8.54 0.89
 8 5 -3 7.61 0.58
 8 5 -3 6.35 0.69
 8 5 -3 7.44 0.82
 -8 5 3 8.75 0.84
 7 -5 -3 1.16 0.45
 7 -5 -3 2.24 0.29
 7 5 -3 1.83 0.5
 -7 5 3 2.17 0.5
 7 5 -3 2.64 0.36
 7 5 -3 1.53 0.45
 6 -5 -3 0.95 0.25
 6 -5 -3 0.8 0.38
 6 5 -3 0.9 0.35
 6 5 -3 0.92 0.27
 6 5 -3 1.1 0.35
 -6 5 3 1.43 0.42
 5 -5 -3 9.48 0.49
 -5 -5 3 9.52 0.8
 5 -5 -3 9.44 0.74
 5 5 -3 9.49 0.47
 5 5 -3 11.27 0.77
 -5 5 3 10.13 0.73
 -4 -5 3 0.13 0.28
 4 -5 -3 0.06 0.15
 4 -5 -3 0.03 0.23
 4 5 -3 0.06 0.14
 4 5 -3 0.04 0.24
 -4 5 3 -0.33 0.22
 3 -5 -3 5.6 0.42
 -3 -5 3 7.05 0.62
 3 -5 -3 5.94 0.5
 -3 5 3 5.37 0.52
 3 5 -3 6.1 0.54
 3 5 -3 6.31 0.34
 -2 -5 3 1.99 0.43
 -2 -5 3 2.34 0.24
 2 -5 -3 2.01 0.36
 2 -5 -3 1.8 0.34
 -2 5 3 1.54 0.34
 2 5 -3 1.78 0.36
 2 5 -3 1.95 0.22
 1 -5 -3 1.68 0.33
 -1 -5 3 1.43 0.35
 1 -5 -3 1.85 0.29
 -1 5 3 1.33 0.3
 1 5 -3 1.17 0.32
 1 5 -3 1.54 0.23
 0 -5 -3 1.17 0.24
 0 -5 3 1.65 0.38
 0 5 3 1.04 0.31
 0 5 -3 1.43 0.25
 0 5 3 1.35 0.3
 0 5 -3 1.12 0.3
 -1 -5 -3 6.44 0.37
 1 -5 3 6.16 0.53
 -1 5 -3 6.2 0.45
 -1 5 -3 6.68 0.44
 1 5 3 6.14 0.5
 1 5 3 6.8 0.53
 1 5 3 6.3 0.37
 2 -5 3 7.29 0.6
 -2 -5 -3 6.65 0.43
 -2 5 -3 6.27 0.42
 2 5 3 6.96 0.55
 -2 5 -3 6.41 0.49
 2 5 3 6.71 0.53
 3 -5 3 0.26 0.3
 -3 -5 -3 0.38 0.22
 -3 5 -3 0.37 0.17
 -3 5 -3 0.59 0.29
 3 5 3 0.61 0.27
 3 5 3 0.5 0.28
 4 -5 3 27.51 1.22
 4 5 3 26.58 0.93
 4 5 3 27.38 1.02
 -4 5 -3 26.48 0.7
 4 5 3 26.15 1.09
 -4 5 -3 26.43 1.06
 5 -5 3 0.87 0.17
 5 -5 3 0.99 0.4
 5 5 3 0.43 0.3
 5 5 3 0.92 0.32
 5 5 3 0.58 0.27
 -5 5 -3 0.97 0.32
 -5 5 -3 0.71 0.15
 6 -5 3 0.52 0.37
 -6 5 -3 0 0.31
 6 5 3 -0.01 0.26
 6 5 3 0.11 0.3
 6 5 3 0.05 0.25
 7 -5 3 4.29 0.77
 7 5 3 2.54 0.54
 7 5 3 2.91 0.55
 -7 5 -3 3.18 0.63
 7 5 3 3.47 0.56
 8 -5 3 1.02 0.47
 8 5 3 0.35 0.36
 8 5 3 0.65 0.38
 8 5 3 0.27 0.38
 -8 5 -3 -0.03 0.35
 9 -5 3 1 0.55
 9 5 3 0.55 0.4
 9 5 3 1.57 0.44
 -9 5 -3 1.08 0.55
 9 5 3 1.08 0.47
 10 -5 3 15.28 1.3
 10 5 3 15.5 1.1
 10 5 3 16.3 1.08
 10 5 3 16.02 1.03
 -10 5 -3 14.84 1.17
 11 -5 3 0.16 0.48
 -11 5 -3 0.02 0.46
 11 5 3 0.19 0.41
 11 5 3 0.42 0.43
 11 5 3 -0.38 0.41
 12 -5 3 -0.27 0.46
 12 5 3 -0.17 0.36
 -12 5 -3 -0.17 0.48
 12 5 3 0.09 0.38
 12 5 3 1.34 0.49
 13 -5 3 3.18 0.94
 13 5 3 2.94 0.76
 -13 5 -3 3.78 0.84
 13 5 3 2.58 0.78
 -14 -5 -3 16.36 1.24
 14 -5 3 16.67 1.63
 -14 -5 -3 15.48 1.38
 -14 5 -3 14.49 1.38
 14 5 3 15.08 1.39
 15 -5 3 3.48 1.12
 -15 -5 -3 2.48 0.74
 -15 -5 -3 3.26 0.91
 15 5 3 3.22 0.92
 -15 5 -3 2.47 0.86
 16 -5 3 -0.52 0.54
 -16 -5 -3 0.81 0.61
 -16 5 -3 0.06 0.56
 16 5 3 -0.96 0.43
 -17 -5 -3 0.17 0.53
 17 -5 3 0.16 0.77
 -17 5 -3 0.97 0.8
 17 5 3 1.19 0.84
 -18 -5 -3 0.33 0.63
 18 -5 3 -0.03 0.6
 -18 5 -3 0.32 0.75
 18 5 3 0.96 0.76
 -19 -5 -3 1.46 0.82
 19 -5 3 0.6 0.95
 19 5 3 -0.43 0.59
 -19 5 -3 1.09 0.82
 20 -5 3 0.54 0.78
 -20 -5 -3 2.19 0.91
 -20 5 -3 0.14 0.75
 20 5 3 1.47 0.89
 21 -5 3 2.1 1.14
 -21 -5 -3 0.94 0.92
 21 5 3 2.26 1.07
 -21 5 -3 0.43 0.89
 22 -6 -3 0.31 0.88
 22 6 -3 1.19 0.85
 -21 -6 3 0.41 0.62
 21 -6 -3 0.27 0.87
 21 6 -3 1.45 0.85
 -21 6 3 -0.54 0.74
 20 -6 -3 0.49 0.96
 -20 -6 3 0.33 0.71
 -20 6 3 -1.3 0.6
 20 6 -3 -0.02 0.84
 -19 -6 3 0.39 0.66
 19 -6 -3 1.66 0.92
 19 6 -3 0.56 0.8
 -19 6 3 1.84 0.89
 18 -6 -3 -0.46 0.65
 -18 -6 3 0.01 0.56
 -18 6 3 -0.49 0.59
 18 6 -3 0.33 0.71
 17 -6 -3 0.33 0.76
 -17 -6 3 0.02 0.46
 -17 6 3 -0.2 0.65
 17 6 -3 0.22 0.43
 17 6 -3 0.1 0.71
 -16 -6 3 0.33 0.53
 16 -6 -3 0.18 0.74
 -16 6 3 0.85 0.78
 16 6 -3 -0.52 0.51
 16 6 -3 0.57 0.54
 -15 -6 3 6.28 1
 15 -6 -3 5.11 1.18
 15 6 -3 5.96 1.24
 15 6 -3 8.85 0.9
 -15 6 3 5.47 1.1
 -14 -6 3 0.86 0.55
 14 -6 -3 0.93 0.75
 14 6 -3 -0.19 0.49
 14 6 -3 -0.84 0.3
 -14 6 3 0.08 0.55
 13 -6 -3 0.03 0.54
 -13 -6 3 -0.17 0.33
 13 6 -3 0.17 0.5
 -13 6 3 0.24 0.54
 13 6 -3 0.12 0.5
 12 -6 -3 8.85 1.28
 -12 -6 3 9.59 0.91
 -12 6 3 8.33 1.16
 12 6 -3 10.67 1.1
 12 6 -3 11.12 1.03
 -11 -6 3 2.93 0.6
 11 -6 -3 4.41 0.97
 11 6 -3 2.13 0.7
 11 6 -3 3.92 0.68
 -11 6 3 2.98 0.76
 10 -6 -3 -0.34 0.41
 10 6 -3 0.26 0.24
 10 6 -3 0.23 0.39
 10 6 -3 0.63 0.46
 -10 6 3 0.7 0.46
 9 -6 -3 0.97 0.54
 9 -6 -3 1.55 0.21
 -9 6 3 0.6 0.44
 9 6 -3 0.81 0.44
 9 6 -3 1.27 0.42
 9 6 -3 0.97 0.31
 8 -6 -3 1.71 0.25
 8 -6 -3 1.42 0.56
 -8 6 3 1.64 0.55
 8 6 -3 1.26 0.36
 8 6 -3 1.34 0.53
 8 6 -3 1.52 0.51
 7 -6 -3 2.54 0.63
 7 -6 -3 3.23 0.34
 7 6 -3 2.98 0.41
 7 6 -3 3.88 0.69
 7 6 -3 2.94 0.59
 -7 6 3 2.95 0.6
 6 -6 -3 0.13 0.14
 6 -6 -3 0.14 0.33
 -6 -6 3 0.21 0.32
 6 6 -3 -0.22 0.18
 6 6 -3 -0.36 0.25
 -6 6 3 0.86 0.35
 5 -6 -3 20.19 1.06
 5 -6 -3 20.5 0.75
 -5 -6 3 22.45 1.23
 -5 6 3 19.89 1.05
 5 6 -3 20.9 0.71
 5 6 -3 21.6 1.08
 -4 -6 3 1.43 0.44
 4 -6 -3 1.14 0.4
 4 -6 -3 1.35 0.32
 4 6 -3 1.39 0.4
 -4 6 3 1.22 0.36
 4 6 -3 1.31 0.24
 3 -6 -3 0.5 0.24
 -3 -6 3 1.35 0.4
 3 -6 -3 0.64 0.31
 -3 6 3 0.76 0.34
 3 6 -3 1.01 0.22
 3 6 -3 0.78 0.33
 -2 -6 3 15 0.89
 2 -6 -3 14.41 0.72
 2 -6 -3 15.06 0.76
 2 6 -3 14.55 0.54
 -2 6 3 14.2 0.77
 2 6 -3 13.86 0.78
 1 -6 -3 -0.01 0.17
 -1 -6 3 0.16 0.25
 1 -6 -3 -0.01 0.24
 -1 6 3 0.05 0.21
 1 6 -3 0.3 0.17
 1 6 -3 -0.05 0.2
 0 -6 -3 1.25 0.26
 0 -6 3 1.06 0.33
 0 6 -3 1.16 0.26
 0 6 3 1.24 0.34
 0 6 3 0.92 0.31
 0 6 -3 1.09 0.3
 1 -6 3 4.53 0.61
 -1 -6 -3 3.39 0.32
 -1 6 -3 3.79 0.46
 -1 6 -3 4.67 0.48
 1 6 3 4.1 0.48
 1 6 3 5.66 0.64
 -2 -6 -3 8.4 0.51
 2 -6 3 8.64 0.67
 -2 6 -3 8.01 0.5
 -2 6 -3 7.83 0.56
 2 6 3 8.33 0.58
 2 6 3 8.37 0.67
 -3 -6 -3 11.77 0.65
 3 -6 3 12.32 0.84
 3 6 3 13.83 0.85
 -3 6 -3 11.31 0.56
 -3 6 -3 11.6 0.7
 3 6 3 11.83 0.72
 -4 -6 -3 0.3 0.26
 4 -6 3 0.8 0.37
 4 6 3 0.05 0.23
 4 6 3 0.65 0.32
 -4 6 -3 0.66 0.33
 -4 6 -3 0.48 0.2
 5 -6 3 2.05 0.55
 5 6 3 1.79 0.39
 -5 6 -3 1.5 0.43
 5 6 3 1.48 0.37
 -5 6 -3 2.11 0.26
 5 6 3 1.54 0.46
 6 -6 3 6.46 0.9
 6 -6 3 6.29 0.33
 6 6 3 5.78 0.73
 6 6 3 5.04 0.54
 -6 6 -3 5.53 0.29
 -6 6 -3 5.99 0.77
 6 6 3 6.7 0.73
 7 -6 3 9.82 0.93
 7 6 3 9.37 0.81
 -7 6 -3 10.71 0.9
 7 6 3 9.61 0.78
 7 6 3 9.58 0.74
 8 -6 3 3.44 0.74
 8 6 3 3.88 0.65
 -8 6 -3 4.87 0.77
 8 6 3 4.53 0.73
 8 6 3 3.73 0.64
 9 -6 3 1.51 0.62
 9 6 3 1.96 0.59
 -9 6 -3 3.49 0.77
 9 6 3 0.96 0.4
 9 6 3 2.06 0.58
 10 -6 3 -0.3 0.39
 10 6 3 0.51 0.44
 -10 6 -3 0.48 0.44
 10 6 3 -0.16 0.25
 10 6 3 0.17 0.29
 11 -6 3 0.63 0.57
 11 6 3 0.3 0.46
 11 6 3 0.17 0.37
 -11 6 -3 0.22 0.47
 11 6 3 1.22 0.61
 12 -6 3 0.2 0.61
 12 6 3 1.33 0.56
 12 6 3 0.82 0.48
 -12 6 -3 1.69 0.64
 12 6 3 1.49 0.54
 13 -6 3 -0.31 0.5
 -13 6 -3 -0.18 0.51
 13 6 3 -0.5 0.37
 13 6 3 -0.7 0.36
 13 6 3 -0.07 0.54
 -14 -6 -3 8.72 1.19
 14 -6 3 6.87 1.35
 -14 6 -3 8.2 1.3
 14 6 3 7.85 1.27
 15 -6 3 1.39 0.88
 -15 -6 -3 1.82 0.77
 -15 -6 -3 1.33 0.68
 15 6 3 2.22 0.9
 -15 6 -3 1.28 0.79
 -16 -6 -3 3.93 0.82
 16 -6 3 0.96 0.77
 -16 -6 -3 1.55 0.72
 16 6 3 1.69 0.75
 -16 6 -3 1.76 0.81
 17 -6 3 1.2 0.93
 -17 -6 -3 -0.52 0.49
 17 6 3 1.01 0.77
 -17 6 -3 0.07 0.67
 -18 -6 -3 -0.79 0.53
 18 -6 3 0.21 0.7
 18 6 3 -0.35 0.68
 -18 6 -3 0.21 0.83
 19 -6 3 -0.38 0.92
 -19 -6 -3 -0.92 0.56
 -19 6 -3 -0.1 0.64
 19 6 3 0.29 0.65
 20 -6 3 -0.06 0.67
 -20 -6 -3 0.4 0.7
 -20 6 -3 -1.05 0.56
 20 6 3 1.61 0.79
 -21 -6 -3 0.92 0.85
 21 -6 3 2.82 1.31
 -21 6 -3 2.72 1.09
 21 6 3 1.73 0.94
 21 -7 -3 0.97 0.98
 21 7 -3 0.27 0.88
 -21 7 3 -0.79 0.59
 20 -7 -3 1.09 0.92
 -20 -7 3 2.06 0.9
 20 7 -3 1.84 1.09
 -20 7 3 0.95 0.87
 -19 -7 3 1.11 0.63
 19 -7 -3 0.26 0.87
 -19 7 3 -0.14 0.71
 19 7 -3 -0.38 0.63
 18 -7 -3 0.03 0.74
 -18 -7 3 1.61 0.68
 -18 7 3 1.98 0.86
 18 7 -3 1.35 0.8
 -17 -7 3 1.25 0.6
 17 -7 -3 0.78 0.76
 -17 7 3 0.66 0.71
 17 7 -3 0.39 0.44
 17 7 -3 -0.25 0.69
 -16 -7 3 0.43 0.53
 16 -7 -3 0.78 0.83
 16 7 -3 0.16 0.52
 16 7 -3 0.65 0.6
 -16 7 3 -0.48 0.6
 15 -7 -3 0.81 0.79
 -15 -7 3 2.99 0.77
 15 7 -3 1.32 0.61
 15 7 -3 2.22 0.91
 -15 7 3 3.72 0.95
 14 -7 -3 2.21 0.92
 -14 -7 3 2.18 0.66
 -14 7 3 1.45 0.75
 14 7 -3 1.88 0.68
 14 7 -3 3.41 0.89
 13 -7 -3 0.12 0.59
 -13 -7 3 -0.2 0.34
 -13 7 3 -0.09 0.48
 13 7 -3 0.5 0.61
 13 7 -3 0.48 0.48
 12 -7 -3 5.17 1.08
 -12 -7 3 5.29 0.79
 -12 7 3 5.02 0.96
 12 7 -3 5.84 1.05
 12 7 -3 7.35 0.95
 11 -7 -3 2.95 0.84
 -11 7 3 3.1 0.76
 11 7 -3 4.85 0.92
 11 7 -3 4.1 0.77
 10 -7 -3 1.02 0.58
 10 7 -3 0.97 0.5
 10 7 -3 2.53 0.44
 -10 7 3 1.89 0.63
 10 7 -3 1.33 0.53
 9 -7 -3 7.82 0.39
 9 -7 -3 8.35 1.12
 9 7 -3 6.22 0.6
 -9 7 3 7.83 1
 9 7 -3 8.79 0.86
 9 7 -3 7.51 0.96
 8 -7 -3 18.76 0.68
 8 -7 -3 19.55 1.29
 -8 -7 3 21.22 1.41
 8 7 -3 21.31 1.27
 -8 7 3 17.95 1.17
 8 7 -3 20.16 0.9
 7 -7 -3 4.38 0.78
 7 -7 -3 3.25 0.41
 -7 -7 3 3.16 0.72
 7 7 -3 3.82 0.69
 -7 7 3 2.79 0.64
 7 7 -3 3.07 0.41
 -6 -7 3 26.92 1.45
 6 -7 -3 24.31 1.27
 6 -7 -3 23.72 0.85
 6 7 -3 22.48 0.83
 -6 7 3 23.07 1.25
 6 7 -3 24.08 1.26
 -5 -7 3 16.82 1.1
 5 -7 -3 14.73 0.71
 5 -7 -3 13.15 0.93
 5 7 -3 14.93 0.65
 5 7 -3 14.67 1
 4 -7 -3 40.4 1.48
 -4 -7 3 42.17 1.67
 4 -7 -3 39.36 1.24
 4 7 -3 42.54 1.04
 -4 7 3 38.76 1.44
 4 7 -3 41.43 1.52
 -3 -7 3 4.65 0.68
 3 -7 -3 4.5 0.6
 3 -7 -3 4.28 0.55
 -3 7 3 4.68 0.64
 3 7 -3 4.21 0.37
 3 7 -3 4.66 0.65
 2 -7 -3 14.34 0.75
 2 -7 -3 14.8 0.82
 -2 -7 3 15.66 0.95
 2 7 -3 13.6 0.85
 -2 7 3 14.06 0.86
 2 7 -3 14.96 0.6
 1 -7 -3 3.05 0.43
 -1 -7 3 2.74 0.51
 1 7 -3 2.98 0.36
 -1 7 3 2.07 0.41
 1 7 -3 3.16 0.51
 -1 7 3 3.02 0.48
 0 -7 -3 88.56 1.85
 0 -7 3 87.83 2.26
 0 7 3 89.05 2.04
 0 7 3 88.53 2.12
 0 7 -3 85.61 2.01
 0 7 -3 88.51 1.76
 -1 -7 -3 4.84 0.41
 1 -7 3 5.11 0.66
 1 7 3 4.98 0.53
 1 7 3 5.82 0.56
 -1 7 -3 5.5 0.5
 -1 7 -3 4.98 0.49
 2 -7 3 13.26 0.86
 -2 -7 -3 13.29 0.67
 -2 7 -3 13.49 0.7
 2 7 3 13.89 0.87
 -2 7 -3 14.3 0.76
 2 7 3 13.37 0.75
 3 -7 3 9.75 0.8
 -3 -7 -3 10.46 0.66
 3 7 3 10.51 0.76
 -3 7 -3 9.81 0.71
 -3 7 -3 9.8 0.59
 3 7 3 10.02 0.7
 -4 -7 -3 20.92 0.97
 4 -7 3 22.4 1.2
 -4 7 -3 20.19 1.03
 4 7 3 21.02 1.11
 4 7 3 19.41 0.93
 -4 7 -3 20.31 0.75
 -5 -7 -3 0.84 0.38
 5 -7 3 0.93 0.49
 -5 7 -3 1.21 0.25
 5 7 3 0.55 0.32
 5 7 3 0.61 0.36
 -5 7 -3 1.14 0.4
 6 -7 3 2.82 0.65
 -6 7 -3 2.7 0.58
 6 7 3 2.6 0.5
 -6 7 -3 2.82 0.31
 6 7 3 3.13 0.64
 6 7 3 2.92 0.54
 7 -7 3 1.17 0.52
 7 7 3 0.31 0.36
 7 7 3 1.02 0.38
 -7 7 -3 1.53 0.53
 8 -7 3 12.3 1.12
 -8 7 -3 12.94 1.05
 8 7 3 14.46 1.06
 8 7 3 13.33 0.96
 8 7 3 13.1 0.95
 9 -7 3 2.56 0.71
 -9 7 -3 3.83 0.82
 9 7 3 3.04 0.64
 9 7 3 3.12 0.56
 9 7 3 2.89 0.62
 10 -7 3 0.69 0.52
 10 7 3 0.33 0.33
 10 7 3 -0.64 0.3
 10 7 3 -0.2 0.4
 -10 7 -3 0.23 0.42
 11 -7 3 2.14 0.75
 11 7 3 1.5 0.47
 11 7 3 2.27 0.65
 -11 7 -3 1.51 0.62
 11 7 3 1.8 0.64
 12 -7 3 4.17 1.03
 12 7 3 5.52 0.91
 -12 7 -3 4.97 1.02
 12 7 3 4.48 0.82
 12 7 3 4.54 0.8
 13 -7 3 0.89 0.66
 13 7 3 -0.3 0.43
 -13 7 -3 -0.53 0.38
 13 7 3 -0.32 0.46
 13 7 3 0.85 0.52
 14 -7 3 0.9 0.8
 14 7 3 1.79 0.68
 14 7 3 0.68 0.6
 -14 7 -3 0.34 0.57
 -15 -7 -3 0.4 0.62
 15 -7 3 -0.1 0.62
 -15 -7 -3 0.59 0.58
 -15 7 -3 -0.36 0.57
 15 7 3 -0.95 0.42
 -16 -7 -3 1.29 0.57
 16 -7 3 0.41 0.74
 -16 -7 -3 0.76 0.71
 -16 7 -3 0.83 0.75
 16 7 3 2.7 0.86
 17 -7 3 0.3 0.86
 -17 -7 -3 0.47 0.56
 17 7 3 0.04 0.55
 -17 7 -3 0.36 0.71
 18 -7 3 -0.7 0.64
 -18 -7 -3 -0.04 0.64
 -18 7 -3 -0.22 0.8
 18 7 3 0.45 0.72
 19 -7 3 1.08 1
 -19 -7 -3 -0.85 0.6
 -19 7 -3 -1.03 0.65
 19 7 3 1.04 0.94
 20 -7 3 2.85 1.04
 -20 -7 -3 1.34 0.88
 20 7 3 0.44 0.84
 -20 7 -3 2.45 0.96
 21 -7 3 -0.56 0.87
 -21 -7 -3 -0.4 0.62
 21 7 3 0.49 0.86
 -21 7 -3 0.42 0.77
 21 -8 -3 0.58 0.98
 21 8 -3 0.38 0.86
 -21 8 3 -1.59 0.57
 20 -8 -3 2.31 1.08
 -20 8 3 2.06 1.05
 20 8 -3 3.23 1.13
 -19 -8 3 1.73 0.78
 19 -8 -3 1.52 1.09
 -19 8 3 0.84 0.82
 19 8 -3 0.46 0.69
 -18 -8 3 0.24 0.5
 18 -8 -3 -0.38 0.73
 18 8 -3 -1.36 0.49
 -18 8 3 0.02 0.66
 17 -8 -3 -0.92 0.59
 -17 -8 3 -0.41 0.4
 17 8 -3 -0.17 0.39
 -17 8 3 -0.25 0.61
 17 8 -3 1.29 0.84
 16 -8 -3 0.11 0.86
 -16 -8 3 0.71 0.52
 -16 8 3 -0.54 0.48
 16 8 -3 0.64 0.52
 -15 -8 3 -0.32 0.43
 15 -8 -3 0.2 0.66
 15 8 -3 -0.18 0.43
 -15 8 3 0.39 0.66
 15 8 -3 0.83 0.72
 -14 -8 3 0.54 0.45
 14 -8 -3 -0.07 0.64
 -14 8 3 -0.02 0.56
 14 8 -3 -0.23 0.44
 14 8 -3 0.11 0.5
 13 -8 -3 1.01 0.75
 -13 -8 3 0.83 0.49
 13 8 -3 1.15 0.69
 13 8 -3 1.26 0.53
 -13 8 3 0.81 0.6
 12 -8 -3 8.46 1.33
 12 8 -3 8.28 1.19
 -12 8 3 7.93 1.16
 12 8 -3 7.14 1.03
 11 -8 -3 0.2 0.56
 11 8 -3 -0.3 0.31
 11 8 -3 0.29 0.49
 11 8 -3 1.11 0.59
 -11 8 3 -0.15 0.43
 -10 -8 3 12.33 1.21
 10 -8 -3 12.6 1.23
 -10 8 3 12.23 1.11
 10 8 -3 13.3 0.82
 10 8 -3 12.55 1.03
 9 -8 -3 25.54 1.58
 9 -8 -3 24.53 0.76
 -9 -8 3 25.32 1.6
 -9 8 3 28.96 1.57
 9 8 -3 25.48 1.07
 9 8 -3 26.4 1.5
 8 -8 -3 37.66 1.05
 8 -8 -3 38.82 1.86
 -8 -8 3 36.73 1.86
 8 8 -3 37.47 1.24
 8 8 -3 38.44 1.73
 -8 8 3 36.38 1.72
 7 -8 -3 7.89 0.86
 -7 -8 3 5.66 0.94
 7 -8 -3 7.16 0.47
 -7 8 3 6.12 0.86
 7 8 -3 5.52 0.87
 7 8 -3 5.99 0.51
 6 -8 -3 1.7 0.55
 -6 -8 3 1.16 0.52
 6 -8 -3 1.71 0.32
 6 8 -3 1.29 0.31
 6 8 -3 0.14 0.36
 -6 8 3 2.81 0.64
 -5 -8 3 19.48 1.24
 5 -8 -3 16.45 0.82
 5 -8 -3 17.56 1.1
 5 8 -3 19.66 1.17
 5 8 -3 18.41 0.74
 -5 8 3 19.47 1.12
 4 -8 -3 10.86 0.74
 -4 -8 3 12.85 0.98
 4 -8 -3 11.26 0.84
 4 8 -3 13.4 0.62
 4 8 -3 12.93 0.93
 3 -8 -3 19.65 1.01
 3 -8 -3 18.58 0.93
 -3 -8 3 20.79 1.18
 3 8 -3 20.2 1.09
 -3 8 3 18.71 1.05
 3 8 -3 20.83 0.76
 -2 -8 3 11.6 0.88
 2 -8 -3 10.03 0.69
 2 -8 -3 11.88 0.8
 2 8 -3 10.23 0.8
 -2 8 3 11.52 0.82
 2 8 -3 11.62 0.59
 -1 -8 3 2.94 0.57
 1 -8 -3 2.82 0.43
 -1 8 3 2.02 0.46
 1 8 -3 2.2 0.47
 1 8 -3 1.8 0.32
 -1 8 3 2.45 0.48
 0 -8 -3 4.31 0.43
 0 -8 3 3.77 0.62
 0 8 3 5 0.67
 0 8 -3 3.66 0.45
 0 8 -3 4.83 0.63
 0 8 3 5.18 0.65
 -1 -8 -3 2.26 0.38
 1 -8 3 1.97 0.46
 1 8 3 1.63 0.44
 1 8 3 1.15 0.34
 -1 8 -3 1.99 0.43
 -1 8 -3 2.29 0.42
 2 -8 3 0.92 0.38
 -2 -8 -3 0.76 0.29
 2 8 3 0.74 0.37
 -2 8 -3 0.25 0.29
 2 8 3 0.6 0.31
 -2 8 -3 0.67 0.29
 3 -8 3 4.4 0.71
 -3 -8 -3 4.35 0.58
 -3 8 -3 4.3 0.46
 3 8 3 3.8 0.68
 -3 8 -3 5.08 0.64
 3 8 3 4.71 0.61
 -4 -8 -3 0.33 0.28
 4 -8 3 0.16 0.34
 -4 8 -3 0.31 0.23
 4 8 3 0.04 0.26
 4 8 3 -0.17 0.26
 -4 8 -3 0.47 0.38
 5 -8 3 7.68 0.99
 -5 -8 -3 8.07 0.75
 -5 8 -3 7.99 0.53
 5 8 3 10.03 0.91
 -5 8 -3 8.79 0.79
 5 8 3 7.69 0.68
 6 -8 3 0.54 0.45
 -6 -8 -3 0.15 0.33
 6 8 3 -0.59 0.32
 -6 8 -3 0.33 0.21
 6 8 3 -0.06 0.25
 -6 8 -3 0.52 0.38
 -7 -8 -3 5.3 0.79
 7 -8 3 4.55 0.84
 -7 8 -3 5.13 0.84
 7 8 3 5.79 0.75
 7 8 3 6.04 0.83
 8 -8 3 3.96 0.83
 8 8 3 4.16 0.66
 -8 8 -3 4.51 0.82
 8 8 3 4.85 0.75
 8 8 3 3.69 0.76
 9 -8 3 0.33 0.48
 9 8 3 1.39 0.43
 9 8 3 -0.64 0.28
 9 8 3 -0.13 0.24
 -9 8 -3 -0.03 0.38
 10 -8 3 0.18 0.48
 10 8 3 0.34 0.38
 10 8 3 0.88 0.52
 -10 8 -3 0.87 0.59
 10 8 3 0.85 0.49
 11 -8 3 0.9 0.63
 11 8 3 0.71 0.52
 -11 8 -3 0.68 0.52
 11 8 3 0.66 0.57
 11 8 3 0.61 0.47
 12 -8 3 0.39 0.58
 12 8 3 -0.14 0.3
 12 8 3 -0.12 0.36
 -12 8 -3 -0.11 0.51
 12 8 3 1.11 0.48
 13 -8 3 0.09 0.61
 -13 8 -3 -0.16 0.57
 13 8 3 0.46 0.48
 13 8 3 0.49 0.49
 13 8 3 -1.02 0.44
 14 -8 3 -0.07 0.63
 14 8 3 -0.68 0.4
 14 8 3 1.1 0.56
 14 8 3 0 0.44
 -14 8 -3 -0.4 0.55
 -15 -8 -3 -0.76 0.43
 15 -8 3 -0.07 0.67
 15 8 3 -0.36 0.44
 -15 8 -3 -1.19 0.39
 15 8 3 -0.18 0.48
 16 -8 3 -0.46 0.68
 -16 -8 -3 -0.35 0.52
 -16 -8 -3 0.74 0.5
 16 8 3 0.07 0.64
 -16 8 -3 0.03 0.62
 17 -8 3 1.78 0.99
 -17 -8 -3 1.51 0.73
 -17 -8 -3 3.12 0.96
 -17 8 -3 2.79 0.94
 17 8 3 4.55 1.05
 -18 -8 -3 0.39 0.7
 -18 8 -3 -0.1 0.68
 18 8 3 0.98 0.58
 -19 -8 -3 1.35 0.87
 19 -8 3 -0.07 0.89
 -19 8 -3 0.97 0.91
 19 8 3 0.81 0.76
 20 -8 3 -0.56 0.68
 -20 -8 -3 0.06 0.69
 20 8 3 -0.52 0.6
 -20 8 -3 -0.08 0.75
 21 -9 -3 0.46 0.91
 -21 9 3 1.06 0.96
 21 9 -3 1.8 0.88
 20 -9 -3 -0.08 0.75
 20 9 -3 1.91 0.83
 -20 9 3 0.67 0.87
 19 -9 -3 1.27 1.07
 19 9 -3 1.94 0.94
 -19 9 3 1.84 0.96
 -18 -9 3 -0.38 0.43
 18 -9 -3 -0.22 0.78
 18 9 -3 0.36 0.77
 18 9 -3 0.29 0.6
 -18 9 3 1.12 0.83
 -17 -9 3 0.52 0.6
 17 -9 -3 -0.39 0.66
 17 9 -3 0.28 0.58
 17 9 -3 0.47 0.48
 -17 9 3 0.02 0.73
 -16 -9 3 0.67 0.61
 16 -9 -3 0.76 0.9
 16 9 -3 0.42 0.61
 16 9 -3 0.61 0.45
 -16 9 3 -0.99 0.53
 15 -9 -3 -0.28 0.68
 -15 -9 3 0.89 0.55
 15 9 -3 0.32 0.43
 15 9 -3 0.05 0.59
 -15 9 3 1.44 0.82
 14 -9 -3 -0.55 0.56
 -14 -9 3 -0.28 0.44
 -14 9 3 -0.72 0.51
 14 9 -3 0.31 0.4
 13 -9 -3 2.73 1.01
 -13 -9 3 4.64 0.82
 -13 -9 3 2.91 0.97
 13 9 -3 2.75 0.75
 -13 9 3 3.54 0.91
 12 -9 -3 4.97 1.1
 -12 -9 3 5.79 1.16
 -12 9 3 6.06 1.06
 12 9 -3 7.32 0.75
 12 9 -3 4.67 0.94
 -11 -9 3 3.05 0.87
 11 -9 -3 2.83 0.86
 11 9 -3 2.94 0.71
 11 9 -3 3.49 0.56
 -11 9 3 2.19 0.73
 10 -9 -3 0.53 0.61
 -10 -9 3 0.78 0.57
 10 9 -3 1.11 0.52
 10 9 -3 0.77 0.29
 -10 9 3 0.35 0.51
 9 -9 -3 5.88 1
 -9 -9 3 5.14 1
 9 -9 -3 6.12 0.49
 9 9 -3 6.39 0.71
 -9 9 3 5.09 0.89
 9 9 -3 6.24 0.96
 8 -9 -3 20.01 1.39
 -8 -9 3 21.45 1.49
 8 -9 -3 20.96 0.82
 8 9 -3 21.59 0.94
 -8 9 3 21.16 1.37
 8 9 -3 21.46 1.39
 7 -9 -3 9.08 0.93
 -7 -9 3 9.25 1.18
 7 -9 -3 7.92 0.56
 7 9 -3 9.41 0.61
 -7 9 3 9.04 1.07
 7 9 -3 8.47 1.04
 6 -9 -3 8.87 0.91
 -6 -9 3 10.16 0.99
 6 -9 -3 8.61 0.61
 -6 9 3 7.61 0.96
 6 9 -3 10.08 0.98
 6 9 -3 9.42 0.62
 5 -9 -3 0.81 0.45
 -5 -9 3 0.63 0.49
 5 -9 -3 1.73 0.35
 5 9 -3 0.32 0.37
 5 9 -3 0.87 0.26
 -5 9 3 0.37 0.39
 -4 -9 3 17.85 1.19
 4 -9 -3 15.59 1.02
 4 -9 -3 15.22 0.89
 -4 9 3 17.45 1.11
 4 9 -3 17.21 1.1
 4 9 -3 16.91 0.74
 3 -9 -3 1.4 0.46
 -3 -9 3 1.87 0.55
 3 -9 -3 1.66 0.5
 3 9 -3 2.1 0.37
 -3 9 3 1.92 0.49
 3 9 -3 1.44 0.49
 -2 -9 3 4.49 0.73
 2 -9 -3 3.94 0.59
 2 9 -3 3.64 0.63
 -2 9 3 4.91 0.66
 2 9 -3 3.5 0.45
 1 -9 -3 0.98 0.34
 -1 -9 3 0.62 0.39
 -1 9 3 0.3 0.36
 1 9 -3 0.85 0.25
 1 9 -3 0.62 0.35
 -1 9 3 0.86 0.36
 0 -9 -3 4.67 0.49
 0 -9 3 5.52 0.77
 0 9 3 4.2 0.59
 0 9 -3 6.04 0.74
 0 9 3 5.45 0.71
 0 9 -3 5.13 0.56
 1 -9 3 9.47 0.82
 -1 -9 -3 9.43 0.63
 -1 9 -3 10.33 0.69
 -1 9 -3 9.14 0.72
 1 9 3 10.71 0.82
 1 9 3 8.83 0.72
 2 -9 3 0.14 0.32
 -2 -9 -3 0.14 0.23
 -2 9 -3 0.42 0.32
 -2 9 -3 0.14 0.26
 2 9 3 -0.23 0.22
 2 9 3 -0.08 0.25
 -3 -9 -3 0.78 0.36
 3 -9 3 0.14 0.33
 -3 9 -3 0.48 0.3
 3 9 3 0.89 0.41
 -3 9 -3 0.56 0.34
 3 9 3 0.93 0.35
 -4 -9 -3 0.35 0.34
 4 -9 3 0.44 0.44
 -4 9 -3 0.34 0.35
 4 9 3 0.69 0.36
 -4 9 -3 0.44 0.29
 4 9 3 1.09 0.45
 -5 -9 -3 0.78 0.39
 5 -9 3 0.54 0.45
 5 9 3 -0.67 0.32
 -5 9 -3 0.56 0.25
 5 9 3 0.37 0.33
 -5 9 -3 0.01 0.36
 6 -9 3 0.99 0.53
 -6 -9 -3 0.53 0.37
 6 9 3 0.87 0.37
 -6 9 -3 0.96 0.39
 -6 9 -3 0.52 0.23
 6 9 3 0.35 0.29
 7 -9 3 1.28 0.58
 -7 -9 -3 1.66 0.53
 -7 9 -3 1.55 0.53
 7 9 3 1.24 0.49
 7 9 3 1.23 0.61
 8 -9 3 1.66 0.65
 8 -9 3 2.13 0.24
 -8 -9 -3 2.48 0.64
 8 9 3 2.16 0.52
 8 9 3 2.03 0.55
 -8 9 -3 2.74 0.69
 -9 -9 -3 3.26 0.74
 9 -9 3 2.77 0.81
 9 9 3 4.65 0.91
 -9 9 -3 3.31 0.73
 9 9 3 3.78 0.66
 10 -9 3 -0.05 0.52
 10 9 3 0.47 0.42
 10 9 3 -0.14 0.38
 -10 9 -3 0.23 0.5
 10 9 3 0.1 0.38
 11 -9 3 5.35 1.09
 11 9 3 4.94 0.84
 11 9 3 5.95 0.9
 -11 9 -3 4.91 0.94
 11 9 3 4.55 0.86
 12 -9 3 0.17 0.62
 -12 9 -3 0.26 0.57
 12 9 3 0.88 0.59
 12 9 3 -0.08 0.36
 12 9 3 -0.35 0.39
 13 -9 3 0.21 0.7
 13 9 3 0.88 0.54
 13 9 3 0.36 0.52
 -13 9 -3 0.39 0.61
 13 9 3 0.15 0.41
 14 -9 3 -0.09 0.61
 14 9 3 0.07 0.55
 14 9 3 0.16 0.51
 -14 9 -3 -0.31 0.54
 14 9 3 1.23 0.49
 -15 -9 -3 0.26 0.47
 15 -9 3 -0.43 0.66
 -15 9 -3 -0.04 0.64
 15 9 3 -0.28 0.47
 15 9 3 -0.04 0.52
 16 -9 3 -0.7 0.66
 -16 -9 -3 0.29 0.54
 -16 -9 -3 1.5 0.79
 -16 9 -3 0.85 0.73
 16 9 3 1.08 0.77
 -17 -9 -3 0.4 0.67
 -17 -9 -3 0.71 0.59
 17 -9 3 0.8 0.91
 -17 9 -3 -0.87 0.55
 17 9 3 0.67 0.76
 -18 -9 -3 1.76 0.77
 18 -9 3 0.22 0.81
 -18 9 -3 1.46 0.92
 18 9 3 0.57 0.74
 -19 -9 -3 0.14 0.61
 19 -9 3 0.73 0.99
 19 9 3 -0.6 0.59
 -19 9 -3 -0.14 0.75
 20 -9 3 -0.08 0.71
 -20 -9 -3 -0.73 0.6
 20 9 3 -0.21 0.7
 -20 9 -3 0.05 0.78
 -20 -10 3 0.24 0.79
 20 -10 -3 -0.04 0.88
 -20 10 3 1.62 0.91
 -19 -10 3 0.57 0.81
 19 -10 -3 -0.81 0.82
 -19 10 3 -0.62 0.64
 18 -10 -3 2.48 1.1
 -18 -10 3 1.42 0.87
 -18 10 3 1.83 1
 18 10 -3 2.1 0.7
 17 -10 -3 -0.58 0.66
 -17 -10 3 0.2 0.59
 17 10 -3 -0.06 0.54
 -17 10 3 0.81 0.75
 -16 -10 3 1.04 0.8
 -16 -10 3 1.99 0.69
 16 -10 -3 2.04 1.06
 16 10 -3 1.39 0.61
 -16 10 3 1.76 0.82
 15 -10 -3 -0.19 0.75
 -15 -10 3 0.63 0.51
 -15 -10 3 0.92 0.68
 -15 10 3 0.14 0.63
 15 10 -3 -0.71 0.33
 -14 -10 3 -0.46 0.51
 -14 -10 3 -0.18 0.42
 14 -10 -3 -0.48 0.52
 -14 10 3 1.24 0.72
 14 10 -3 0.27 0.47
 -13 -10 3 0.08 0.58
 13 -10 -3 -0.09 0.68
 13 10 -3 -0.51 0.46
 13 10 -3 0.01 0.42
 -13 10 3 0.32 0.59
 12 -10 -3 1.16 0.77
 -12 -10 3 1.74 0.73
 12 10 -3 2.39 0.5
 12 10 -3 1.44 0.6
 -12 10 3 1.08 0.62
 11 -10 -3 3.73 0.97
 -11 -10 3 2.66 0.85
 11 10 -3 4.87 0.62
 -11 10 3 2.8 0.81
 11 10 -3 2.65 0.75
 -10 -10 3 -0.14 0.43
 10 -10 -3 1.05 0.64
 -10 10 3 0.4 0.49
 10 10 -3 0.84 0.38
 10 10 -3 0.95 0.53
 9 -10 -3 0.57 0.26
 9 -10 -3 1.13 0.61
 -9 -10 3 0.63 0.5
 9 10 -3 0.79 0.47
 9 10 -3 0.5 0.36
 -9 10 3 1.01 0.64
 8 -10 -3 5.67 0.53
 -8 -10 3 7.1 1.1
 8 -10 -3 6.49 1.04
 8 10 -3 7.62 0.63
 -8 10 3 6.41 0.98
 8 10 -3 6.3 0.95
 7 -10 -3 1.03 0.54
 7 -10 -3 1.54 0.41
 -7 -10 3 0.99 0.52
 7 10 -3 1.83 0.35
 7 10 -3 1.13 0.53
 -7 10 3 1.33 0.56
 6 -10 -3 0.29 0.33
 6 -10 -3 0.12 0.41
 -6 -10 3 -0.07 0.36
 -6 10 3 -0.28 0.33
 6 10 -3 0.33 0.29
 6 10 -3 0.48 0.28
 -5 -10 3 1.58 0.55
 5 -10 -3 1.65 0.55
 5 -10 -3 1.43 0.46
 5 10 -3 1.96 0.36
 -5 10 3 1.02 0.47
 5 10 -3 1.14 0.55
 4 -10 -3 0.15 0.29
 -4 -10 3 0.07 0.35
 4 -10 -3 0.07 0.36
 -4 10 3 -0.13 0.4
 4 10 -3 0.33 0.38
 4 10 -3 0.57 0.2
 -3 -10 3 6.17 0.91
 3 -10 -3 5.38 0.75
 3 -10 -3 5.47 0.7
 -3 10 3 4.81 0.75
 3 10 -3 5.57 0.48
 3 10 -3 5.11 0.8
 2 -10 -3 0.31 0.35
 -2 -10 3 0.95 0.46
 2 10 -3 0.27 0.38
 2 10 -3 1.4 0.35
 -2 10 3 0.55 0.36
 1 -10 -3 1.63 0.43
 -1 -10 3 1.76 0.56
 1 10 -3 1.8 0.39
 -1 10 3 1.33 0.49
 -1 10 3 2.22 0.54
 1 10 -3 1.77 0.5
 0 -10 -3 5.3 0.56
 0 -10 3 4.99 0.8
 0 10 -3 3.97 0.67
 0 10 3 4.97 0.74
 0 10 3 4.58 0.64
 0 10 -3 5.73 0.62
 -1 -10 -3 23.49 1.05
 1 -10 3 22.36 1.27
 -1 10 -3 24.21 1.06
 1 10 3 24.69 1.3
 -1 10 -3 23.69 1.16
 1 10 3 24.18 1.16
 2 -10 3 -0.01 0.36
 -2 -10 -3 0.36 0.28
 -2 10 -3 0.31 0.32
 2 10 3 0.15 0.31
 -2 10 -3 0.01 0.29
 2 10 3 -0.04 0.36
 -3 -10 -3 1.56 0.44
 3 -10 3 2.41 0.61
 3 10 3 1.89 0.46
 -3 10 -3 1.92 0.44
 -3 10 -3 2.56 0.54
 3 10 3 1.7 0.53
 4 -10 3 7.93 0.86
 -4 -10 -3 8.27 0.72
 -4 10 -3 8.95 0.67
 4 10 3 8.34 0.76
 4 10 3 8.49 0.91
 -4 10 -3 8.14 0.91
 5 -10 3 3.83 0.76
 -5 -10 -3 3.66 0.67
 -5 10 -3 4.2 0.54
 -5 10 -3 2.75 0.63
 5 10 3 2.31 0.52
 5 10 3 3.88 0.7
 6 -10 3 0.12 0.39
 -6 -10 -3 -0.47 0.26
 -6 10 -3 -0.03 0.22
 -6 10 -3 -0.59 0.26
 6 10 3 -0.04 0.41
 6 10 3 0.63 0.3
 7 -10 3 0.74 0.56
 -7 -10 -3 0.73 0.46
 7 10 3 0.49 0.41
 -7 10 -3 0.58 0.26
 -7 10 -3 0.56 0.43
 7 10 3 1.65 0.54
 8 -10 3 0.73 0.54
 8 -10 3 1.71 0.3
 -8 -10 -3 0.88 0.51
 -8 10 -3 0.52 0.52
 8 10 3 0.9 0.54
 8 10 3 0.93 0.41
 9 -10 3 5.05 1.05
 -9 -10 -3 6.16 0.98
 9 10 3 4.07 0.83
 -9 10 -3 6.84 1.04
 9 10 3 6.46 0.82
 -10 -10 -3 5.1 0.97
 10 -10 3 5.77 1.12
 10 10 3 5.99 0.89
 -10 10 -3 5.03 0.97
 10 10 3 4.28 0.9
 11 -10 3 3.65 0.95
 -11 -10 -3 2.95 0.83
 11 10 3 2.19 0.65
 -11 10 -3 2.86 0.83
 11 10 3 3.79 0.77
 -12 -10 -3 2.39 0.82
 12 -10 3 1.11 0.77
 12 10 3 1.2 0.55
 -12 10 -3 1.75 0.77
 12 10 3 0.71 0.58
 13 -10 3 3.05 1.05
 -13 10 -3 2.66 0.95
 13 10 3 3.85 0.87
 13 10 3 3.53 0.86
 13 10 3 4.25 0.81
 14 -10 3 0.5 0.72
 -14 10 -3 -0.14 0.6
 14 10 3 0.75 0.58
 14 10 3 0.13 0.44
 14 10 3 0.07 0.49
 15 -10 3 0.17 0.77
 -15 10 -3 0.68 0.75
 15 10 3 -0.15 0.5
 15 10 3 0.45 0.57
 16 -10 3 0.62 0.82
 -16 -10 -3 0.19 0.64
 16 10 3 0.39 0.58
 16 10 3 1.46 0.68
 -16 10 -3 0.77 0.74
 17 -10 3 1.41 0.98
 -17 -10 -3 0.54 0.54
 -17 -10 -3 0.21 0.53
 -17 10 -3 0.2 0.73
 17 10 3 0.8 0.61
 -18 -10 -3 0.68 0.61
 18 -10 3 0.5 0.91
 -18 10 -3 1.45 0.84
 18 10 3 0.96 0.61
 -19 -10 -3 0.34 0.75
 19 -10 3 1.52 1.13
 -19 10 -3 -1.43 0.67
 19 10 3 0.41 0.65
 -20 -10 -3 0.28 0.75
 20 -10 3 1.27 0.85
 -20 10 -3 0.45 0.87
 20 -11 -3 1.14 1.04
 -20 -11 3 1.6 0.82
 -20 11 3 1.94 1.01
 -19 -11 3 1.35 0.69
 19 -11 -3 -0.9 0.91
 -19 11 3 -0.78 0.63
 -18 -11 3 2.72 0.89
 18 -11 -3 0.37 0.91
 -18 11 3 1.33 0.97
 18 11 -3 0.96 0.65
 -17 -11 3 1.95 0.85
 17 -11 -3 1.35 0.9
 -17 11 3 2.42 1.02
 17 11 -3 0.63 0.58
 16 -11 -3 0.36 0.85
 -16 -11 3 -0.45 0.53
 -16 11 3 -0.29 0.57
 16 11 -3 -0.83 0.49
 15 -11 -3 2.43 0.98
 -15 -11 3 2.26 0.69
 -15 -11 3 1.7 0.8
 -15 11 3 1.98 0.92
 15 11 -3 1.5 0.7
 14 -11 -3 0.22 0.69
 -14 -11 3 -0.02 0.4
 -14 -11 3 -0.23 0.59
 14 11 -3 -0.45 0.46
 -14 11 3 0.64 0.64
 -13 -11 3 -0.27 0.51
 13 -11 -3 0.12 0.7
 13 11 -3 -0.08 0.44
 13 11 -3 0.53 0.35
 -13 11 3 1.15 0.69
 12 -11 -3 0.62 0.76
 -12 -11 3 1.06 0.76
 12 11 -3 0.45 0.51
 12 11 -3 1.73 0.4
 -12 11 3 1.17 0.71
 -11 -11 3 -0.21 0.51
 11 -11 -3 0.03 0.57
 11 11 -3 0.06 0.33
 -11 11 3 1.2 0.66
 11 11 -3 0.34 0.53
 10 -11 -3 -0.15 0.51
 -10 -11 3 0.14 0.51
 10 11 -3 0.83 0.43
 10 11 -3 -0.3 0.38
 -10 11 3 0.16 0.51
 9 -11 -3 0.3 0.27
 9 -11 -3 0.09 0.52
 -9 -11 3 -0.29 0.35
 9 11 -3 0.34 0.53
 -9 11 3 -0.25 0.45
 9 11 -3 -0.31 0.22
 8 -11 -3 7.92 1.14
 8 -11 -3 8.07 0.62
 -8 -11 3 10 1.31
 8 11 -3 9.91 1.24
 8 11 -3 9.25 0.68
 -8 11 3 8.77 1.14
 -7 -11 3 0.33 0.45
 7 -11 -3 0.6 0.25
 7 -11 -3 0.65 0.56
 7 11 -3 1.33 0.34
 -7 11 3 0.53 0.5
 7 11 -3 0.14 0.38
 6 -11 -3 0.79 0.31
 6 -11 -3 0.94 0.5
 -6 -11 3 0.92 0.52
 -6 11 3 1.35 0.49
 6 11 -3 0.75 0.5
 5 -11 -3 1.29 0.35
 -5 -11 3 -0.27 0.29
 5 -11 -3 0.43 0.43
 -5 11 3 0.1 0.4
 5 11 -3 0.02 0.25
 5 11 -3 0.13 0.28
 -4 -11 3 10.91 1.02
 4 -11 -3 11.54 0.89
 4 -11 -3 11.27 0.95
 -4 11 3 10.19 0.97
 4 11 -3 11.19 0.98
 4 11 -3 11.91 0.71
 3 -11 -3 2.94 0.6
 -3 -11 3 2.32 0.64
 3 -11 -3 1.83 0.53
 -3 11 3 2.03 0.53
 3 11 -3 1.64 0.54
 3 11 -3 2.87 0.43
 2 -11 -3 1.22 0.44
 -2 -11 3 0.56 0.41
 -2 11 3 1.05 0.46
 -2 11 3 1.02 0.43
 2 11 -3 0.82 0.43
 2 11 -3 1.5 0.39
 -1 -11 3 7.24 0.81
 1 -11 -3 8.56 0.71
 1 11 -3 7.92 0.78
 1 11 -3 8.06 0.65
 -1 11 3 8.55 0.85
 -1 11 3 8.42 0.83
 0 -11 -3 0.48 0.33
 0 -11 3 0.35 0.4
 0 11 -3 0.93 0.29
 0 11 -3 0.5 0.4
 0 11 3 1.36 0.39
 0 11 3 0.85 0.46
 -1 -11 -3 0.14 0.31
 1 -11 3 0.13 0.4
 -1 11 -3 0.96 0.34
 1 11 3 0.11 0.35
 -1 11 -3 0.26 0.34
 1 11 3 0.48 0.4
 2 -11 3 1.86 0.56
 -2 -11 -3 0.48 0.32
 2 11 3 0.52 0.41
 2 11 3 1.72 0.47
 -2 11 -3 1.3 0.41
 -2 11 -3 1.29 0.4
 -3 -11 -3 15.09 0.94
 3 -11 3 16.17 1.15
 3 11 3 16.15 1
 3 11 3 14.63 1.09
 -3 11 -3 16.38 1.04
 -3 11 -3 17.01 0.98
 4 -11 3 3.28 0.74
 -4 -11 -3 2.06 0.5
 -4 11 -3 2.61 0.5
 4 11 3 2.12 0.56
 -4 11 -3 2.58 0.58
 4 11 3 1.5 0.49
 5 -11 3 15.06 1.2
 -5 -11 -3 15.83 1.05
 5 11 3 13.99 1.14
 -5 11 -3 15.04 1.1
 5 11 3 16.67 1.02
 -5 11 -3 14.21 0.85
 -6 -11 -3 0.98 0.44
 6 -11 3 1.17 0.58
 6 11 3 1.77 0.46
 6 11 3 1.63 0.54
 -6 11 -3 1.4 0.53
 -6 11 -3 1.76 0.41
 -7 -11 -3 6.23 0.93
 7 -11 3 7.22 1.12
 -7 11 -3 5.85 0.56
 7 11 3 7.52 1.1
 -7 11 -3 6.42 0.97
 7 11 3 5.43 0.81
 8 -11 3 1.91 0.75
 8 -11 3 2.83 0.42
 -8 -11 -3 2.55 0.67
 8 11 3 2.02 0.54
 -8 11 -3 3.71 0.8
 8 11 3 2.07 0.65
 -9 -11 -3 1.16 0.56
 9 -11 3 0.41 0.65
 9 11 3 1.69 0.46
 9 11 3 0.22 0.48
 -9 11 -3 -0.12 0.45
 10 -11 3 4.56 1.08
 -10 -11 -3 4.37 0.94
 10 11 3 4.51 0.79
 10 11 3 4.26 0.88
 -10 11 -3 3.16 0.83
 -11 -11 -3 3.15 0.87
 11 -11 3 3.14 0.97
 11 11 3 2.51 0.79
 11 11 3 3.17 0.77
 -11 11 -3 2.24 0.78
 12 -11 3 16.81 1.72
 -12 -11 -3 15.11 1.41
 -12 11 -3 16.21 1.45
 12 11 3 16.77 1.25
 12 11 3 14.21 1.29
 13 -11 3 0.01 0.65
 -13 -11 -3 0.3 0.65
 13 11 3 -0.5 0.35
 -13 11 -3 -0.74 0.52
 13 11 3 0.36 0.57
 -14 -11 -3 1.66 0.78
 14 -11 3 1.4 0.93
 14 11 3 1.12 0.62
 -14 11 -3 2.18 0.8
 14 11 3 2.02 0.64
 15 -11 3 0.69 0.83
 -15 -11 -3 1.12 0.7
 15 11 3 2.04 0.67
 -15 11 -3 -0.5 0.62
 -16 -11 -3 1.66 0.78
 16 -11 3 -0.76 0.61
 -16 -11 -3 0.94 0.73
 -16 11 -3 0.95 0.73
 16 11 3 0.61 0.53
 -17 -11 -3 1.75 0.78
 17 -11 3 0.96 0.96
 -17 -11 -3 0.87 0.77
 -17 -11 -3 1.76 0.69
 -17 11 -3 2.73 0.96
 18 -11 3 -1.07 0.61
 -18 -11 -3 -0.91 0.57
 -18 -11 -3 -0.36 0.62
 -18 11 -3 -0.09 0.75
 19 -11 3 0.95 1.09
 -19 -11 -3 2.62 0.89
 -19 -11 -3 2.3 1.03
 -19 11 -3 2.27 0.93
 20 -12 -3 0.27 0.91
 -20 -12 3 0.33 0.82
 -19 -12 3 0.44 0.79
 19 -12 -3 0.11 0.98
 -19 12 3 0.28 0.87
 -18 -12 3 1.41 0.93
 18 -12 -3 -0.73 0.78
 18 12 -3 0.6 0.57
 -18 12 3 1.06 1.03
 -17 -12 3 0.22 0.75
 17 -12 -3 -1.42 0.55
 -17 12 3 0.64 0.81
 17 12 -3 -0.78 0.42
 16 -12 -3 0.4 0.83
 -16 -12 3 1.26 0.79
 -16 12 3 0.15 0.77
 16 12 -3 -0.86 0.47
 15 -12 -3 1.05 0.94
 -15 -12 3 1.47 0.8
 15 12 -3 1.49 0.6
 -15 12 3 0.84 0.76
 14 -12 -3 1.16 0.86
 -14 -12 3 1.81 0.9
 -14 12 3 1.84 0.85
 14 12 -3 0.59 0.45
 -13 -12 3 2.93 0.93
 13 -12 -3 4.54 1.19
 13 12 -3 4.36 0.91
 -13 12 3 4.77 1.09
 13 12 -3 3.87 0.68
 12 -12 -3 0.6 0.73
 -12 -12 3 0.77 0.7
 12 12 -3 0.24 0.52
 -12 12 3 -0.22 0.6
 12 12 -3 0.23 0.42
 11 -12 -3 -0.69 0.53
 -11 -12 3 0 0.46
 -11 12 3 -1.13 0.37
 11 12 -3 0.87 0.49
 11 12 -3 -0.34 0.38
 10 -12 -3 5.24 1.12
 -10 -12 3 4.65 1.08
 10 12 -3 5.54 1.07
 10 12 -3 6.35 0.78
 -10 12 3 4.72 1
 -9 -12 3 1.89 0.73
 9 -12 -3 2.51 0.5
 9 -12 -3 3.48 0.92
 -9 12 3 2.94 0.8
 9 12 -3 1.34 0.37
 9 12 -3 2.71 0.74
 8 -12 -3 6.6 0.59
 8 -12 -3 6.6 1.1
 -8 -12 3 6.02 1.1
 8 12 -3 6.35 1.06
 8 12 -3 7.88 0.65
 -8 12 3 6.72 1.07
 7 -12 -3 5.29 0.97
 -7 -12 3 5.53 0.98
 7 -12 -3 6.25 0.62
 -7 12 3 3.89 0.84
 7 12 -3 6 0.59
 7 12 -3 4.79 0.91
 -6 -12 3 0.92 0.55
 6 -12 -3 0.35 0.38
 6 -12 -3 1.28 0.56
 6 12 -3 0.96 0.55
 6 12 -3 0.99 0.37
 -6 12 3 1.32 0.53
 5 -12 -3 3.1 0.7
 -5 -12 3 3.33 0.77
 5 -12 -3 4.15 0.66
 5 12 -3 2.17 0.63
 -5 12 3 2.79 0.71
 5 12 -3 2.56 0.45
 -4 -12 3 2.26 0.66
 4 -12 -3 3.77 0.59
 4 -12 -3 2.37 0.63
 -4 12 3 2.78 0.66
 4 12 -3 3.1 0.45
 4 12 -3 2.26 0.68
 -3 -12 3 5.81 0.93
 3 -12 -3 5.48 0.79
 3 -12 -3 4.66 0.79
 3 12 -3 4.61 0.84
 3 12 -3 5.97 0.56
 -3 12 3 6.11 0.85
 -2 -12 3 1.29 0.52
 2 -12 -3 1.2 0.46
 -2 12 3 1.39 0.49
 -2 12 3 2.1 0.6
 2 12 -3 1.26 0.53
 2 12 -3 1.02 0.36
 -1 -12 3 2.54 0.66
 1 -12 -3 3.29 0.6
 -1 12 3 3.52 0.68
 1 12 -3 2.84 0.52
 -1 12 3 2.62 0.6
 1 12 -3 2.78 0.66
 0 -12 -3 5.23 0.71
 0 -12 3 6.19 0.91
 0 12 -3 6.39 0.86
 0 12 3 6.6 0.84
 0 12 3 5.99 0.87
 0 12 -3 6 0.7
 1 -12 3 2.13 0.65
 -1 -12 -3 2.59 0.53
 1 12 3 3.23 0.63
 1 12 3 2.84 0.68
 -1 12 -3 3.41 0.55
 -1 12 -3 3.09 0.63
 2 -12 3 1.78 0.58
 -2 -12 -3 1.41 0.42
 -2 12 -3 1.08 0.45
 -2 12 -3 1.15 0.43
 2 12 3 2.36 0.5
 2 12 3 1.55 0.56
 3 -12 3 1.7 0.6
 -3 -12 -3 1.33 0.46
 -3 12 -3 1.09 0.41
 3 12 3 1.37 0.55
 3 12 3 2.18 0.49
 -3 12 -3 0.59 0.4
 4 -12 3 7.5 1.06
 -4 -12 -3 6.31 0.72
 4 12 3 7.13 0.89
 -4 12 -3 6.24 0.67
 -4 12 -3 7.71 0.93
 4 12 3 6.16 0.95
 -5 -12 -3 0.87 0.44
 5 -12 3 1.67 0.59
 5 12 3 2.38 0.49
 -5 12 -3 0.96 0.51
 5 12 3 1.58 0.56
 -5 12 -3 1.58 0.43
 -6 -12 -3 9.57 0.91
 6 -12 3 12.28 1.22
 -6 12 -3 10.45 0.77
 6 12 3 10.22 1.06
 6 12 3 11.14 0.9
 -6 12 -3 12.25 1.08
 -7 -12 -3 4.8 0.88
 7 -12 3 3.94 0.88
 7 12 3 4.39 0.76
 7 12 3 3.74 0.82
 -7 12 -3 4.79 0.6
 -7 12 -3 5.17 0.88
 8 -12 3 0.65 0.63
 -8 -12 -3 0.7 0.47
 8 12 3 0.54 0.5
 -8 12 -3 0.39 0.51
 8 12 3 0.79 0.4
 9 -12 3 -0.11 0.61
 -9 -12 -3 0.08 0.49
 -9 12 -3 0 0.45
 9 12 3 0.85 0.4
 9 12 3 0.4 0.51
 10 -12 3 0.25 0.7
 -10 -12 -3 0.8 0.55
 10 12 3 1.11 0.62
 10 12 3 0.73 0.51
 -10 12 -3 1.26 0.66
 11 -12 3 8.11 1.39
 -11 -12 -3 8.66 1.3
 -11 12 -3 9 1.34
 11 12 3 7.44 1.16
 11 12 3 9.41 1.15
 12 -12 3 0.3 0.72
 -12 -12 -3 1.88 0.78
 12 12 3 1.81 0.67
 12 12 3 1.77 0.72
 -12 12 -3 1.54 0.78
 -13 -12 -3 5.4 1.14
 13 -12 3 6.43 1.35
 13 12 3 4.21 0.88
 -13 12 -3 6.12 1.21
 13 12 3 6.26 1.02
 -14 -12 -3 0.82 0.7
 14 -12 3 0.44 0.77
 14 12 3 0.69 0.54
 -14 12 -3 0.54 0.62
 14 12 3 0.49 0.48
 -15 -12 -3 0.66 0.63
 15 -12 3 0.7 0.85
 -15 12 -3 0.48 0.73
 15 12 3 0.61 0.54
 -16 -12 -3 3.11 0.96
 -16 -12 -3 3.47 0.98
 16 -12 3 3.26 1.22
 -16 12 -3 1.24 0.81
 16 12 3 3.89 0.88
 -17 -12 -3 1.76 0.76
 -17 -12 -3 0.79 0.74
 -17 -12 -3 0.87 0.73
 17 -12 3 -0.75 0.79
 -17 12 -3 1.01 0.79
 -18 -12 -3 4.14 1
 18 -12 3 1.5 1.04
 -18 -12 -3 2.81 0.87
 -18 12 -3 4.17 1.3
 19 -12 3 -0.62 0.88
 19 -13 -3 -0.12 0.87
 -19 -13 3 0.58 0.69
 19 13 -3 -0.33 0.7
 -19 13 3 0.14 0.89
 -18 -13 3 0.15 0.7
 18 -13 -3 -0.03 0.84
 18 13 -3 -0.35 0.7
 -18 13 3 -0.19 0.72
 17 -13 -3 -0.1 0.84
 -17 -13 3 0.86 0.79
 17 13 -3 0.94 0.76
 -17 13 3 0.42 0.73
 -16 -13 3 0.04 0.54
 16 -13 -3 0.14 0.92
 -16 13 3 1.27 0.78
 16 13 -3 1.1 0.66
 -15 -13 3 0.37 0.77
 15 -13 -3 0.63 0.82
 -15 13 3 0.55 0.81
 15 13 -3 1.42 0.7
 -14 -13 3 -0.23 0.51
 14 -13 -3 0.5 0.78
 -14 13 3 -0.44 0.67
 14 13 -3 -0.09 0.62
 13 -13 -3 0.18 0.71
 -13 -13 3 -0.24 0.55
 13 13 -3 1.26 0.69
 -13 13 3 1.99 0.85
 12 -13 -3 1.59 0.84
 -12 -13 3 0.6 0.71
 12 13 -3 -0.03 0.34
 -12 13 3 0.05 0.63
 11 -13 -3 9.62 1.47
 -11 -13 3 9.67 1.46
 11 13 -3 6.7 1.17
 11 13 -3 8.59 0.82
 -11 13 3 9.42 1.36
 10 -13 -3 0.64 0.7
 -10 -13 3 0.14 0.61
 -10 13 3 0.03 0.58
 10 13 -3 0.63 0.48
 10 13 -3 0.8 0.32
 -9 -13 3 -0.67 0.38
 9 -13 -3 0.74 0.57
 -9 13 3 -0.71 0.41
 9 13 -3 0 0.51
 9 13 -3 1.63 0.41
 8 -13 -3 2.41 0.77
 -8 -13 3 2.02 0.8
 8 -13 -3 2.76 0.51
 8 13 -3 3.16 0.8
 -8 13 3 2.15 0.72
 8 13 -3 3.07 0.53
 7 -13 -3 2.99 0.83
 7 -13 -3 3.54 0.68
 -7 -13 3 3.17 0.82
 7 13 -3 4.27 0.62
 -7 13 3 4.15 0.87
 7 13 -3 3.88 0.91
 -6 -13 3 0.91 0.57
 6 -13 -3 1.33 0.62
 6 -13 -3 0.7 0.48
 6 13 -3 1.82 0.44
 -6 13 3 1.23 0.57
 6 13 -3 -0.33 0.42
 5 -13 -3 0.37 0.46
 5 -13 -3 0.18 0.43
 -5 -13 3 0.02 0.37
 5 13 -3 1.28 0.34
 5 13 -3 0.25 0.46
 -5 13 3 -0.13 0.43
 4 -13 -3 1.49 0.56
 -4 -13 3 1.71 0.64
 4 -13 -3 0.63 0.49
 -4 13 3 1.57 0.58
 4 13 -3 1.5 0.59
 4 13 -3 1.98 0.39
 3 -13 -3 3.06 0.68
 3 -13 -3 4.09 0.69
 -3 -13 3 2.39 0.71
 3 13 -3 4.07 0.56
 3 13 -3 2.94 0.76
 -3 13 3 4.18 0.78
 2 -13 -3 0.41 0.41
 -2 -13 3 0.41 0.48
 -2 13 3 1.23 0.54
 2 13 -3 0.65 0.36
 2 13 -3 0.82 0.45
 -1 -13 3 21.16 1.4
 1 -13 -3 19.88 1.14
 1 13 -3 21.48 1.07
 -1 13 3 20.91 1.2
 1 13 -3 18.5 1.24
 -1 13 3 20.82 1.32
 0 -13 3 2.69 0.7
 0 -13 -3 2.53 0.57
 0 13 3 2.89 0.69
 0 13 -3 2.85 0.66
 0 13 3 3.49 0.67
 0 13 -3 3.44 0.58
 1 -13 3 8.35 1.11
 -1 -13 -3 6.51 0.69
 -1 13 -3 8.09 0.73
 1 13 3 6.89 1.01
 1 13 3 7.69 0.77
 -1 13 -3 6.97 0.93
 2 -13 3 2.85 0.69
 -2 -13 -3 2.71 0.57
 2 13 3 3.78 0.62
 -2 13 -3 2.99 0.59
 2 13 3 2.9 0.71
 -2 13 -3 2.71 0.63
 3 -13 3 0.1 0.42
 -3 -13 -3 0.06 0.35
 -3 13 -3 0.29 0.34
 -3 13 -3 0.16 0.37
 3 13 3 0.08 0.34
 3 13 3 1.58 0.46
 -4 -13 -3 0.2 0.36
 4 -13 3 0.15 0.43
 4 13 3 -0.2 0.36
 -4 13 -3 0.05 0.36
 -4 13 -3 1.65 0.49
 4 13 3 0.16 0.43
 5 -13 3 0.86 0.54
 -5 -13 -3 0.7 0.45
 -5 13 -3 2.27 0.56
 -5 13 -3 0.41 0.37
 5 13 3 0.28 0.49
 5 13 3 2 0.48
 6 -13 3 0.52 0.56
 -6 -13 -3 0.24 0.38
 -6 13 -3 0.47 0.51
 -6 13 -3 -0.09 0.32
 6 13 3 0.49 0.49
 6 13 3 0.61 0.39
 7 -13 3 2.16 0.78
 -7 -13 -3 2.76 0.69
 7 13 3 2.6 0.66
 -7 13 -3 3.18 0.79
 7 13 3 2.69 0.78
 -8 -13 -3 1.03 0.55
 8 -13 3 0.91 0.69
 8 13 3 1.25 0.51
 -8 13 -3 0.46 0.56
 8 13 3 1.08 0.64
 9 -13 3 0.29 0.67
 -9 -13 -3 0.23 0.44
 -9 13 -3 0.16 0.55
 9 13 3 -0.14 0.33
 9 13 3 0.32 0.42
 10 -13 3 -1.23 0.42
 -10 -13 -3 0.48 0.56
 10 13 3 0.3 0.4
 10 13 3 0.2 0.52
 -10 13 -3 0.01 0.53
 11 -13 3 0.4 0.69
 -11 -13 -3 0.22 0.5
 11 13 3 -0.16 0.49
 11 13 3 0.62 0.49
 -11 13 -3 0.17 0.65
 12 -13 3 1.84 0.97
 -12 -13 -3 1.72 0.82
 12 13 3 1.59 0.67
 12 13 3 1.56 0.69
 -12 13 -3 2.36 0.82
 13 -13 3 0.29 0.73
 -13 -13 -3 0.6 0.67
 13 13 3 0.77 0.65
 13 13 3 0.57 0.63
 -13 13 -3 1.05 0.79
 14 -13 3 0.77 0.87
 -14 -13 -3 0.05 0.59
 -14 13 -3 -0.6 0.52
 14 13 3 0.41 0.57
 14 13 3 -0.08 0.58
 -15 -13 -3 1.62 0.81
 15 -13 3 0.97 0.81
 -15 13 -3 2.95 0.98
 15 13 3 1.3 0.66
 -16 -13 -3 0.31 0.62
 16 -13 3 0.33 0.87
 -16 -13 -3 -0.68 0.64
 -16 13 -3 -0.17 0.7
 16 13 3 1.37 0.69
 17 -13 3 2.19 1.19
 -17 -13 -3 3.58 1.06
 -17 13 -3 3.15 1.07
 -18 -13 -3 0.62 0.65
 18 -13 3 0.02 0.89
 -18 13 -3 -0.26 0.73
 19 -14 -3 -0.69 0.86
 18 -14 -3 -1.16 0.67
 -18 -14 3 0.92 0.89
 -18 14 3 1 0.94
 17 -14 -3 2.01 1.1
 -17 -14 3 2.35 1.03
 17 14 -3 1.62 0.7
 -17 14 3 -0.07 0.79
 16 -14 -3 0.48 0.96
 -16 -14 3 -0.25 0.63
 -16 14 3 0.49 0.79
 16 14 -3 -0.63 0.65
 -15 -14 3 -0.96 0.45
 15 -14 -3 1.08 0.91
 -15 14 3 -0.13 0.74
 15 14 -3 0.18 0.7
 14 -14 -3 0.69 0.77
 -14 -14 3 0.4 0.59
 -14 14 3 -0.91 0.44
 14 14 -3 0.51 0.67
 13 -14 -3 4.14 1.21
 -13 -14 3 3.66 1.1
 -13 14 3 3.8 1.06
 13 14 -3 2.08 0.67
 12 -14 -3 3.11 1.04
 -12 -14 3 3.88 1.12
 12 14 -3 2.24 0.79
 -12 14 3 3.87 1.03
 11 -14 -3 0.89 0.76
 -11 -14 3 0.42 0.58
 -11 14 3 0.16 0.68
 11 14 -3 0.8 0.56
 10 -14 -3 8 1.39
 -10 -14 3 9.03 1.44
 10 14 -3 9.13 0.78
 -10 14 3 8.46 1.31
 10 14 -3 8.27 1.27
 9 -14 -3 3.14 0.89
 -9 -14 3 4.28 0.99
 9 14 -3 3.06 0.58
 9 14 -3 4.27 0.98
 -9 14 3 3.94 0.89
 8 -14 -3 1.04 0.71
 8 -14 -3 0.52 0.42
 -8 -14 3 2.23 0.8
 8 14 -3 1.54 0.47
 -8 14 3 0.73 0.59
 8 14 -3 1.23 0.67
 -7 -14 3 0.1 0.42
 7 -14 -3 -0.17 0.51
 7 -14 -3 0.03 0.38
 7 14 -3 0.54 0.38
 -7 14 3 -0.1 0.44
 7 14 -3 -0.22 0.32
 -6 -14 3 0.74 0.56
 6 -14 -3 0.69 0.58
 6 -14 -3 0.35 0.38
 -6 14 3 0.85 0.58
 6 14 -3 1.13 0.39
 6 14 -3 1.34 0.62
 -5 -14 3 7.44 1.16
 5 -14 -3 5.54 0.93
 5 -14 -3 4.56 0.78
 5 14 -3 6.64 0.63
 5 14 -3 5.83 1.06
 -5 14 3 4.16 0.86
 -4 -14 3 1.32 0.62
 4 -14 -3 2.04 0.64
 4 -14 -3 2.56 0.67
 4 14 -3 1.99 0.7
 -4 14 3 2.2 0.63
 4 14 -3 3.16 0.49
 3 -14 -3 0.98 0.48
 3 -14 -3 0.05 0.48
 -3 -14 3 1.05 0.57
 3 14 -3 1.43 0.41
 -3 14 3 0.49 0.5
 3 14 -3 0.54 0.5
 2 -14 -3 6.23 0.91
 2 -14 -3 7.52 0.81
 -2 -14 3 8.61 1.17
 2 14 -3 7.12 0.71
 -2 14 3 6.87 0.96
 2 14 -3 6.84 1.03
 1 -14 -3 7.71 0.81
 -1 -14 3 8.92 1.2
 1 14 -3 7.69 1.05
 1 14 -3 7.49 0.72
 -1 14 3 8.72 1.14
 -1 14 3 9.82 0.93
 0 -14 -3 16.08 1.08
 0 -14 3 16.01 1.26
 0 14 -3 17.08 1.05
 0 14 -3 15.81 1.23
 0 14 3 16.52 1.15
 0 14 3 16.97 1.24
 1 -14 3 0.67 0.52
 -1 -14 -3 0.47 0.38
 1 14 3 -0.18 0.34
 -1 14 -3 0.48 0.44
 1 14 3 0.29 0.46
 -1 14 -3 1.6 0.39
 -2 -14 -3 13.95 1.02
 2 -14 3 14.01 1.21
 -2 14 -3 14.85 1.05
 2 14 3 15.84 1.28
 2 14 3 15.51 1.06
 -2 14 -3 13.04 1.04
 -3 -14 -3 0.52 0.34
 3 -14 3 0.54 0.52
 3 14 3 1.41 0.5
 -3 14 -3 0.47 0.44
 -3 14 -3 0.08 0.38
 3 14 3 0.02 0.44
 -4 -14 -3 0.37 0.4
 4 -14 3 0.76 0.56
 4 14 3 -0.6 0.35
 -4 14 -3 0.75 0.43
 4 14 3 0.38 0.44
 -4 14 -3 0.33 0.37
 5 -14 3 2.76 0.77
 -5 -14 -3 3.43 0.71
 5 14 3 3.7 0.84
 -5 14 -3 2.57 0.67
 5 14 3 4.36 0.7
 6 -14 3 0.55 0.59
 -6 -14 -3 0.06 0.41
 6 14 3 0.5 0.34
 6 14 3 -0.61 0.28
 -6 14 -3 0.43 0.53
 -6 14 -3 -0.3 0.35
 -7 -14 -3 0.39 0.41
 7 -14 3 0.17 0.54
 7 14 3 0.3 0.61
 -7 14 -3 0.24 0.5
 7 14 3 0.08 0.41
 -8 -14 -3 1.05 0.63
 8 -14 3 0.74 0.65
 8 14 3 1.34 0.56
 8 14 3 0.43 0.45
 -8 14 -3 -0.32 0.4
 9 -14 3 0.3 0.66
 -9 -14 -3 -0.15 0.42
 -9 14 -3 -0.06 0.63
 9 14 3 0.41 0.59
 9 14 3 -0.27 0.33
 -10 -14 -3 0.36 0.59
 10 -14 3 -0.38 0.54
 -10 14 -3 0.12 0.57
 10 14 3 -0.16 0.38
 10 14 3 0.52 0.44
 -11 -14 -3 0 0.59
 11 -14 3 -0.24 0.62
 -11 14 -3 -0.26 0.59
 11 14 3 0.72 0.74
 11 14 3 -0.05 0.39
 -12 -14 -3 -0.15 0.51
 12 -14 3 0.17 0.68
 12 14 3 0.03 0.41
 -12 14 -3 -0.06 0.62
 12 14 3 0.1 0.52
 13 -14 3 1.13 0.85
 -13 -14 -3 2.21 0.88
 13 14 3 1.37 0.6
 13 14 3 1.14 0.59
 -13 14 -3 1.01 0.83
 14 -14 3 1.06 0.88
 -14 -14 -3 -0.1 0.63
 -14 14 -3 -0.05 0.61
 14 14 3 -0.17 0.44
 14 14 3 -0.03 0.61
 15 -14 3 -0.6 0.66
 -15 -14 -3 -0.36 0.61
 15 14 3 0.9 0.58
 -15 14 -3 0.09 0.66
 -16 -14 -3 1.4 0.88
 16 -14 3 0.53 0.9
 -16 14 -3 0.44 0.78
 -17 -14 -3 -0.11 0.55
 17 -14 3 0.01 0.97
 -17 14 -3 0.78 0.74
 -18 -14 -3 -1.02 0.52
 18 -14 3 -0.47 0.82
 -18 14 -3 -0.27 0.88
 18 -15 -3 -0.28 0.88
 -18 -15 3 -0.27 0.61
 18 15 -3 -0.32 0.76
 -18 15 3 -0.41 0.88
 17 -15 -3 -0.59 0.79
 -17 -15 3 1.87 0.79
 -17 15 3 1.57 0.9
 17 15 -3 0.9 0.69
 -16 -15 3 0.8 0.63
 16 -15 -3 0.83 0.95
 -16 15 3 0.39 0.72
 16 15 -3 -0.07 0.51
 15 -15 -3 1.7 0.97
 -15 -15 3 0.25 0.72
 15 15 -3 0.57 0.57
 -15 15 3 0.41 0.83
 14 -15 -3 0.17 0.76
 -14 -15 3 -0.06 0.64
 14 15 -3 1.09 0.53
 -14 15 3 -0.11 0.64
 13 -15 -3 1.33 0.94
 -13 -15 3 1.83 0.89
 13 15 -3 1.45 0.72
 -13 15 3 2.87 1.01
 12 -15 -3 -0.13 0.67
 -12 -15 3 -0.71 0.48
 12 15 -3 0.75 0.66
 -12 15 3 -0.58 0.55
 -11 -15 3 9.01 1.47
 11 -15 -3 8.32 1.46
 11 15 -3 6.39 1.14
 -11 15 3 9.87 1.49
 -10 -15 3 1.72 0.76
 10 -15 -3 1.91 0.87
 -10 15 3 2.02 0.81
 10 15 -3 1.16 0.72
 -9 -15 3 2.74 0.91
 9 -15 -3 5.04 1.08
 -9 15 3 4.56 1.02
 9 15 -3 4.33 1.01
 8 -15 -3 7 1.24
 8 -15 -3 7.42 0.92
 -8 -15 3 7.17 1.23
 -8 15 3 6.81 1.16
 8 15 -3 7.44 1.24
 8 15 -3 8.33 0.74
 -7 -15 3 0.74 0.56
 7 -15 -3 0.12 0.5
 7 -15 -3 0.06 0.34
 7 15 -3 1.05 0.39
 -7 15 3 0.51 0.53
 7 15 -3 0.46 0.68
 6 -15 -3 6.25 1.09
 6 -15 -3 6.78 0.86
 -6 -15 3 6.89 1.18
 -6 15 3 4.95 1
 6 15 -3 8.85 0.75
 6 15 -3 6.37 1.15
 -5 -15 3 0.34 0.5
 5 -15 -3 0.6 0.39
 5 -15 -3 0.67 0.52
 5 15 -3 0.58 0.58
 5 15 -3 0.07 0.23
 -5 15 3 0.51 0.57
 4 -15 -3 1.07 0.59
 -4 -15 3 1.67 0.69
 4 -15 -3 2.46 0.57
 4 15 -3 1.3 0.68
 4 15 -3 2.57 0.51
 -4 15 3 2.07 0.63
 3 -15 -3 2.14 0.64
 -3 -15 3 1.19 0.63
 3 -15 -3 2.16 0.66
 3 15 -3 3.01 0.83
 -3 15 3 1.95 0.69
 3 15 -3 2.13 0.51
 2 -15 -3 5.71 1.01
 -2 -15 3 7.31 1.11
 2 -15 -3 5.77 0.9
 -2 15 3 6.36 0.97
 2 15 -3 6.27 1.06
 2 15 -3 6.79 0.83
 1 -15 -3 1.35 0.53
 -1 -15 3 2.11 0.73
 1 15 -3 1.48 0.5
 1 15 -3 2.15 0.69
 -1 15 3 1.49 0.58
 -1 15 3 2.11 0.65
 0 -15 -3 3.04 0.68
 0 -15 3 3.03 0.78
 0 15 3 4.17 0.83
 0 15 3 2.78 0.77
 0 15 -3 3.77 0.63
 0 15 -3 4.06 0.8
 -1 -15 -3 11.58 0.94
 1 -15 3 11.72 1.16
 1 15 3 12.33 1.14
 -1 15 -3 12.42 0.99
 1 15 3 12.6 1.02
 -1 15 -3 13.51 1.13
 2 -15 3 2 0.65
 -2 -15 -3 1.22 0.53
 -2 15 -3 1.39 0.56
 2 15 3 1.68 0.46
 -2 15 -3 1.38 0.46
 2 15 3 0.56 0.57
 3 -15 3 14.23 1.27
 -3 -15 -3 11.77 0.98
 3 15 3 12.79 1.27
 -3 15 -3 12.59 1.06
 -3 15 -3 15.21 1.15
 3 15 3 17.72 1.21
 -4 -15 -3 0.15 0.44
 4 -15 3 -0.12 0.49
 4 15 3 -0.23 0.41
 4 15 3 0.31 0.46
 -4 15 -3 0.34 0.42
 -4 15 -3 0.57 0.45
 -5 -15 -3 0.2 0.43
 5 -15 3 0.15 0.52
 -5 15 -3 0.68 0.43
 5 15 3 -0.13 0.52
 -5 15 -3 0.01 0.38
 5 15 3 0.28 0.38
 -6 -15 -3 0.34 0.45
 6 -15 3 0.6 0.67
 6 15 3 0.58 0.43
 -6 15 -3 -0.17 0.47
 -6 15 -3 0.63 0.48
 6 15 3 0.16 0.6
 -7 -15 -3 2.78 0.74
 7 -15 3 2.28 0.82
 -7 15 -3 1.71 0.71
 7 15 3 3.02 0.69
 7 15 3 1.99 0.73
 8 -15 3 1.43 0.74
 -8 -15 -3 1.94 0.64
 8 15 3 1.23 0.6
 8 15 3 0.62 0.61
 -8 15 -3 1.8 0.71
 9 -15 3 -0.69 0.56
 -9 -15 -3 -0.36 0.44
 9 15 3 -0.14 0.42
 9 15 3 -0.1 0.46
 -9 15 -3 0.14 0.59
 10 -15 3 -1.05 0.48
 -10 -15 -3 -0.18 0.49
 10 15 3 0.5 0.56
 -10 15 -3 -0.77 0.42
 10 15 3 0.16 0.46
 -11 -15 -3 2.02 0.77
 11 -15 3 1.46 0.94
 -11 15 -3 1.87 0.88
 11 15 3 1.24 0.58
 11 15 3 0.51 0.64
 -12 -15 -3 3.14 0.97
 12 -15 3 2.38 1.04
 12 15 3 1.98 0.75
 12 15 3 3.91 0.82
 -12 15 -3 2.21 0.93
 13 -15 3 -0.54 0.56
 -13 15 -3 0.46 0.65
 13 15 3 -0.2 0.6
 13 15 3 -0.16 0.5
 14 -15 3 0.51 0.9
 -14 15 -3 -0.27 0.67
 14 15 3 0.68 0.49
 14 15 3 1 0.68
 15 -15 3 0.87 0.97
 -15 -15 -3 1.19 0.77
 -15 15 -3 0.54 0.76
 -16 -15 -3 -0.31 0.63
 16 -15 3 0.89 0.89
 -16 15 -3 -0.17 0.8
 -17 -15 -3 0.1 0.75
 17 -15 3 -1.15 0.79
 -17 15 -3 1.78 0.9
 17 -16 -3 0.62 1.07
 -17 -16 3 0.26 0.81
 -17 16 3 -0.39 0.67
 17 16 -3 1.81 1.03
 16 -16 -3 0.17 0.86
 -16 -16 3 -0.19 0.59
 16 16 -3 0.92 0.85
 -16 16 3 0.16 0.85
 15 -16 -3 -0.93 0.59
 -15 -16 3 0.1 0.64
 15 16 -3 0.14 0.71
 -15 16 3 -0.84 0.69
 -14 -16 3 2.7 0.92
 14 -16 -3 2.06 1.1
 14 16 -3 1.12 0.95
 -14 16 3 0.71 0.81
 -13 -16 3 4.91 1.15
 13 -16 -3 3.75 1.16
 -13 16 3 3.42 1.14
 13 16 -3 3.76 0.89
 -12 -16 3 1.66 0.82
 12 -16 -3 1.79 0.92
 12 16 -3 -0.04 0.65
 -12 16 3 1.82 0.76
 -11 -16 3 0.13 0.52
 11 -16 -3 -0.28 0.66
 11 16 -3 0.73 0.6
 -11 16 3 -0.57 0.54
 10 -16 -3 1.29 0.8
 -10 -16 3 0.78 0.62
 10 16 -3 1.08 0.68
 -10 16 3 0.76 0.7
 9 -16 -3 2.54 0.9
 -9 -16 3 2.75 0.9
 -9 16 3 2.14 0.85
 9 16 -3 1.64 0.75
 -8 -16 3 7.19 1.26
 8 -16 -3 9.25 1.41
 8 16 -3 7.9 1.29
 -8 16 3 8.67 1.32
 7 -16 -3 -0.87 0.25
 7 -16 -3 0.07 0.5
 -7 -16 3 0.08 0.57
 7 16 -3 0.27 0.32
 7 16 -3 -0.55 0.38
 -7 16 3 -0.19 0.47
 -6 -16 3 0.48 0.51
 6 -16 -3 -0.18 0.54
 6 -16 -3 1.99 0.58
 6 16 -3 0.52 0.56
 -6 16 3 0.49 0.57
 6 16 -3 0.92 0.37
 5 -16 -3 1.63 0.59
 -5 -16 3 0.02 0.53
 5 -16 -3 0.86 0.55
 5 16 -3 0.05 0.33
 5 16 -3 -0.11 0.59
 -5 16 3 0.58 0.52
 4 -16 -3 1.36 0.63
 4 -16 -3 1.9 0.68
 -4 -16 3 2.56 0.79
 -4 16 3 2.79 0.76
 4 16 -3 3.18 0.62
 4 16 -3 2.54 0.81
 -3 -16 3 -0.12 0.48
 3 -16 -3 0.79 0.43
 3 -16 -3 0.03 0.43
 -3 16 3 0.4 0.55
 3 16 -3 1.24 0.51
 3 16 -3 0.07 0.56
 2 -16 -3 0.41 0.47
 2 -16 -3 0.2 0.48
 -2 -16 3 -0.87 0.31
 2 16 -3 -0.56 0.26
 -2 16 3 0.14 0.4
 2 16 -3 -0.2 0.42
 1 -16 -3 1.22 0.54
 -1 -16 3 1.93 0.74
 -1 16 3 1.43 0.54
 1 16 -3 1.98 0.51
 1 16 -3 1.28 0.63
 -1 16 3 0.98 0.54
 0 -16 -3 4.45 0.79
 0 -16 3 4.18 0.91
 0 16 3 4.9 0.97
 0 16 -3 4.86 0.91
 0 16 -3 5.87 0.75
 0 16 3 4.77 0.86
 1 -16 3 1.48 0.67
 -1 -16 -3 0.91 0.49
 -1 16 -3 1.17 0.4
 1 16 3 1.56 0.56
 -1 16 -3 1.01 0.6
 1 16 3 1.46 0.69
 2 -16 3 5.42 1
 -2 -16 -3 6.58 0.95
 -2 16 -3 5.61 0.95
 2 16 3 5.68 1.04
 2 16 3 5.19 0.84
 -2 16 -3 4.15 0.8
 3 -16 3 0.4 0.54
 -3 -16 -3 0.19 0.44
 -3 16 -3 0.14 0.45
 3 16 3 0.67 0.46
 -3 16 -3 -0.1 0.38
 3 16 3 -0.57 0.39
 4 -16 3 1.52 0.72
 -4 -16 -3 1.99 0.57
 -4 16 -3 1.43 0.56
 4 16 3 1.09 0.71
 4 16 3 1.08 0.54
 -4 16 -3 1.8 0.57
 5 -16 3 -0.14 0.45
 -5 -16 -3 0.06 0.43
 -5 16 -3 0.08 0.4
 -5 16 -3 -0.4 0.38
 5 16 3 -0.53 0.3
 5 16 3 -0.23 0.42
 -6 -16 -3 0.42 0.5
 6 -16 3 1.26 0.79
 -6 16 -3 0.15 0.44
 6 16 3 0.38 0.51
 6 16 3 1.01 0.46
 -6 16 -3 0.33 0.49
 7 -16 3 0.73 0.67
 -7 -16 -3 -0.02 0.46
 -7 16 -3 1.07 0.59
 7 16 3 0.63 0.65
 7 16 3 0.85 0.48
 -8 -16 -3 -0.17 0.46
 8 -16 3 0.34 0.62
 8 16 3 -0.04 0.42
 8 16 3 -0.85 0.4
 -8 16 -3 -0.19 0.5
 -9 -16 -3 1.24 0.6
 9 -16 3 0.18 0.69
 9 16 3 0.86 0.57
 9 16 3 1.1 0.73
 -9 16 -3 -0.59 0.56
 10 -16 3 1.71 0.87
 -10 -16 -3 2.91 0.85
 -10 16 -3 3.2 0.95
 10 16 3 3.13 0.78
 10 16 3 2.05 0.81
 11 -16 3 -0.39 0.7
 -11 16 -3 0.68 0.78
 11 16 3 0.79 0.8
 11 16 3 0.63 0.54
 12 -16 3 -0.19 0.66
 12 16 3 -0.21 0.39
 -12 16 -3 0.62 0.66
 12 16 3 -0.15 0.48
 13 -16 3 0.28 0.82
 13 16 3 -0.32 0.61
 -13 16 -3 -0.49 0.62
 14 -16 3 -0.59 0.79
 -14 16 -3 0.65 0.84
 -15 -16 -3 1.28 0.99
 15 -16 3 1.12 0.97
 -15 16 -3 0.43 0.78
 -16 -16 -3 0.09 0.84
 16 -16 3 1.07 0.88
 -16 16 -3 0.24 0.91
 17 -16 3 1.38 1.04
 -17 -16 -3 3.3 1.05
 -17 16 -3 1.71 0.93
 17 -17 -3 1.02 0.96
 17 17 -3 1.19 0.64
 16 -17 -3 1.44 0.99
 -16 -17 3 1.4 0.93
 16 17 -3 0.58 0.74
 -16 17 3 2.26 1.07
 -15 -17 3 0.16 0.73
 15 -17 -3 0.88 0.97
 15 17 -3 -0.46 0.64
 -15 17 3 -0.11 0.72
 -14 -17 3 1.09 0.8
 14 -17 -3 1.01 0.91
 14 17 -3 1.68 0.84
 -14 17 3 1.11 0.85
 13 -17 -3 1.27 0.85
 -13 -17 3 0.83 0.69
 -13 17 3 0.09 0.77
 13 17 -3 1.06 0.81
 12 -17 -3 4.78 1.27
 -12 -17 3 5.12 1.18
 -12 17 3 6.71 1.27
 11 -17 -3 0.17 0.7
 -11 -17 3 0.6 0.61
 11 17 -3 -0.1 0.46
 -11 17 3 0.33 0.74
 10 -17 -3 2.73 0.97
 -10 -17 3 2.4 0.9
 10 17 -3 3.29 0.99
 -10 17 3 2.65 0.87
 9 -17 -3 6.11 1.23
 -9 -17 3 6.29 1.24
 -9 17 3 5.1 1.08
 9 17 -3 5.36 1.17
 -8 -17 3 1.35 0.74
 8 -17 -3 0.92 0.72
 -8 17 3 1.72 0.84
 8 17 -3 1.98 0.88
 -7 -17 3 5.63 1.17
 7 -17 -3 3.82 0.75
 7 -17 -3 4.34 1.02
 -7 17 3 5.17 1.03
 7 17 -3 5.61 1.2
 6 -17 -3 0.35 0.59
 6 -17 -3 0.98 0.55
 -6 -17 3 -0.53 0.41
 6 17 -3 0.37 0.36
 -6 17 3 -0.12 0.57
 6 17 -3 0.21 0.59
 5 -17 -3 0.74 0.57
 -5 -17 3 0.04 0.57
 5 -17 -3 0.46 0.54
 5 17 -3 2.15 0.54
 -5 17 3 0.15 0.53
 5 17 -3 0.66 0.56
 -4 -17 3 0.2 0.53
 4 -17 -3 0.31 0.56
 4 -17 -3 0.48 0.56
 4 17 -3 0 0.51
 4 17 -3 0.52 0.39
 -4 17 3 0.18 0.48
 -3 -17 3 3.96 0.98
 3 -17 -3 4.5 0.89
 3 -17 -3 3.71 0.83
 -3 17 3 3.22 0.83
 3 17 -3 5.62 1.09
 3 17 -3 3.71 0.69
 2 -17 -3 1.34 0.61
 2 -17 -3 2.14 0.63
 -2 -17 3 1.84 0.76
 -2 17 3 1.18 0.56
 2 17 -3 1.45 0.73
 2 17 -3 2.57 0.57
 1 -17 -3 0.17 0.52
 1 -17 -3 0.63 0.52
 -1 -17 3 0.09 0.55
 1 17 -3 0.23 0.54
 -1 17 3 0.94 0.5
 1 17 -3 0.96 0.37
 0 -17 -3 0.09 0.42
 0 -17 3 0.81 0.54
 0 17 3 0.6 0.49
 0 17 -3 0.24 0.31
 0 17 3 -0.41 0.41
 0 17 -3 0.65 0.57
 1 -17 3 0.07 0.56
 -1 -17 -3 0.29 0.48
 -1 17 -3 0.04 0.48
 -1 17 -3 0.32 0.4
 1 17 3 -0.11 0.48
 1 17 3 -0.32 0.4
 2 -17 3 0.12 0.51
 -2 -17 -3 -0.1 0.39
 -2 17 -3 0.25 0.47
 2 17 3 1.07 0.46
 -2 17 -3 0.04 0.46
 2 17 3 0.15 0.51
 3 -17 3 1.51 0.71
 -3 -17 -3 2.07 0.65
 -3 17 -3 2.01 0.67
 -3 17 -3 1.22 0.56
 3 17 3 2.65 0.66
 3 17 3 2.38 0.87
 4 -17 3 0.25 0.61
 -4 -17 -3 0.52 0.52
 4 17 3 0.87 0.57
 -4 17 -3 0.89 0.53
 -4 17 -3 0.13 0.46
 4 17 3 0.4 0.54
 -5 -17 -3 0.88 0.51
 5 -17 3 1.07 0.64
 -5 17 -3 1.36 0.61
 5 17 3 0.91 0.55
 5 17 3 0.92 0.75
 -5 17 -3 1.23 0.6
 -6 -17 -3 0.19 0.45
 6 -17 3 0.48 0.7
 -6 17 -3 0.58 0.57
 6 17 3 0.93 0.68
 -6 17 -3 0.49 0.48
 6 17 3 -0.17 0.37
 -7 -17 -3 1.1 0.58
 7 -17 3 0.93 0.74
 7 17 3 1.43 0.57
 -7 17 -3 1.3 0.66
 7 17 3 0.11 0.62
 8 -17 3 0.28 0.68
 -8 17 -3 0.37 0.57
 8 17 3 1.19 0.7
 8 17 3 0.4 0.47
 9 -17 3 5.29 1.28
 9 17 3 8.02 1.1
 -9 17 -3 8.28 1.37
 9 17 3 3.58 1.01
 10 -17 3 2.8 1.03
 10 17 3 2.88 0.89
 10 17 3 4.41 0.84
 -10 17 -3 3.47 0.98
 11 -17 3 -1.03 0.5
 -11 17 -3 -0.85 0.56
 11 17 3 1.4 0.57
 11 17 3 -0.25 0.64
 12 -17 3 -1.6 0.5
 12 17 3 -0.34 0.63
 -12 17 -3 0.51 0.72
 13 -17 3 -0.3 0.71
 -13 17 -3 -0.07 0.7
 13 17 3 0.79 0.68
 -14 -17 -3 0.86 0.78
 14 -17 3 -0.28 0.73
 -14 17 -3 -0.45 0.72
 -15 -17 -3 1.54 0.88
 15 -17 3 1.69 1.1
 -15 17 -3 -0.23 0.76
 -16 -17 -3 2.27 1.01
 16 -17 3 1.37 1.05
 -16 17 -3 2.23 1.11
 16 -18 -3 0.41 1.01
 16 18 -3 0.09 0.89
 -16 18 3 0.66 0.83
 15 -18 -3 -1.06 0.75
 -15 18 3 -1.37 0.55
 15 18 -3 0.08 0.8
 14 -18 -3 0.1 0.76
 -14 -18 3 0.03 0.68
 14 18 -3 1.06 1.01
 -14 18 3 2.31 0.89
 -13 -18 3 2.64 0.95
 13 -18 -3 2.59 1.07
 -13 18 3 2.69 1.05
 13 18 -3 1.65 0.99
 12 -18 -3 1.89 0.99
 -12 -18 3 1.96 0.84
 -12 18 3 2.22 0.94
 12 18 -3 1.05 0.61
 -11 -18 3 -0.62 0.52
 11 -18 -3 0.78 0.7
 -11 18 3 -0.39 0.61
 11 18 -3 -1.13 0.58
 10 -18 -3 -0.96 0.53
 -10 -18 3 0.92 0.59
 -10 18 3 0.32 0.66
 10 18 -3 0.5 0.53
 -9 -18 3 0.83 0.66
 9 -18 -3 1.36 0.79
 9 18 -3 1.68 0.84
 -9 18 3 0.75 0.74
 8 -18 -3 1.6 0.82
 -8 -18 3 2.74 0.92
 -8 18 3 1.75 0.82
 8 18 -3 0.67 0.59
 -7 -18 3 0.14 0.54
 7 -18 -3 0.76 0.74
 7 18 -3 -0.01 0.58
 -7 18 3 -0.01 0.53
 6 -18 -3 0.68 0.63
 6 -18 -3 -0.24 0.45
 -6 -18 3 0.19 0.61
 -6 18 3 0.02 0.55
 6 18 -3 -0.14 0.57
 -5 -18 3 -0.66 0.5
 5 -18 -3 0.3 0.58
 5 -18 -3 0.28 0.53
 5 18 -3 1.16 0.75
 -5 18 3 0.82 0.64
 4 -18 -3 0.38 0.58
 4 -18 -3 0.05 0.5
 -4 -18 3 0.57 0.63
 4 18 -3 2.25 0.48
 4 18 -3 0.36 0.61
 -4 18 3 1.68 0.64
 3 -18 -3 1.3 0.69
 -3 -18 3 0.75 0.63
 3 -18 -3 -0.1 0.53
 3 18 -3 1.13 0.42
 3 18 -3 1.56 0.78
 -3 18 3 1.34 0.69
 2 -18 -3 1.63 0.63
 -2 -18 3 1.26 0.73
 2 -18 -3 0.47 0.5
 2 18 -3 0.89 0.66
 -2 18 3 0.3 0.49
 2 18 -3 2.36 0.49
 1 -18 -3 1.86 0.71
 1 -18 -3 1.74 0.69
 -1 -18 3 2.05 0.82
 1 18 -3 2.74 0.84
 1 18 -3 2.34 0.58
 -1 18 3 1.23 0.54
 0 -18 -3 1.5 0.63
 0 -18 3 1.69 0.78
 0 18 -3 1.89 0.57
 0 18 3 2.06 0.67
 0 18 -3 1.4 0.72
 -1 -18 -3 1.26 0.59
 1 -18 3 2.1 0.75
 -1 18 -3 1.5 0.67
 1 18 3 1.06 0.66
 -1 18 -3 1.76 0.62
 1 18 3 1.08 0.58
 2 -18 3 7.22 1.25
 -2 -18 -3 6.67 1
 -2 18 -3 7.34 1.06
 2 18 3 7.76 1.35
 2 18 3 7.32 1.04
 -2 18 -3 7.67 1.17
 -3 -18 -3 -0.16 0.43
 3 -18 3 1.09 0.64
 -3 18 -3 0.42 0.54
 3 18 3 -0.35 0.44
 -3 18 -3 -0.01 0.42
 3 18 3 0.17 0.41
 -4 -18 -3 1.04 0.57
 4 -18 3 0.81 0.72
 4 18 3 1.61 0.57
 -4 18 -3 0.53 0.51
 4 18 3 0.44 0.72
 -4 18 -3 0.64 0.56
 -5 -18 -3 0.62 0.54
 5 -18 3 0.05 0.55
 5 18 3 0.17 0.47
 -5 18 -3 0.26 0.48
 5 18 3 0.68 0.6
 -5 18 -3 0.67 0.58
 6 -18 3 5.08 1.17
 6 18 3 4.26 0.86
 -6 18 -3 4.99 0.99
 6 18 3 3.91 1.05
 7 -18 3 1.18 0.79
 7 18 3 1.25 0.6
 7 18 3 0.9 0.64
 -7 18 -3 1.24 0.59
 8 -18 3 17.83 1.74
 8 18 3 19.77 1.81
 -8 18 -3 19.43 1.61
 8 18 3 18.15 1.38
 9 -18 3 0.16 0.76
 9 18 3 0.12 0.48
 -9 18 -3 -0.23 0.63
 9 18 3 0.23 0.54
 10 -18 3 0.49 0.83
 10 18 3 0.29 0.75
 -10 18 -3 1.14 0.69
 11 -18 3 3 1.1
 11 18 3 3.18 0.9
 12 -18 3 -0.91 0.62
 -12 18 -3 -0.3 0.61
 12 18 3 0.23 0.67
 13 -18 3 0.23 0.88
 -13 18 -3 0.3 0.8
 14 -18 3 -0.09 0.77
 -14 -18 -3 1.32 1.04
 -14 18 -3 0.53 0.69
 15 -18 3 0.33 0.95
 -15 -18 -3 0.24 0.94
 -15 18 -3 -0.07 0.82
 15 -19 -3 0.4 0.92
 15 19 -3 1.34 0.86
 -15 19 3 1.51 1.11
 14 -19 -3 0.24 0.9
 -14 19 3 0.03 0.75
 14 19 -3 0.94 0.71
 13 -19 -3 1.34 0.97
 13 19 -3 1.21 0.7
 -13 19 3 1 0.8
 -12 -19 3 0.19 0.64
 12 -19 -3 0.49 0.84
 -12 19 3 2.29 0.89
 12 19 -3 -0.93 0.73
 11 -19 -3 0.53 0.77
 -11 -19 3 1.68 0.84
 11 19 -3 0.06 0.61
 -11 19 3 -0.02 0.62
 10 -19 -3 3.64 1.11
 -10 -19 3 1.87 0.88
 -10 19 3 3.45 1.03
 10 19 -3 2.3 0.96
 -9 -19 3 1.35 0.74
 9 -19 -3 0.85 0.69
 -9 19 3 0.59 0.69
 9 19 -3 1.65 0.71
 -8 -19 3 0.22 0.59
 8 -19 -3 0.85 0.74
 8 19 -3 1.28 0.74
 -8 19 3 0.55 0.74
 -7 -19 3 1.11 0.78
 7 -19 -3 0.84 0.69
 7 19 -3 1.16 0.83
 -7 19 3 0.45 0.58
 -6 -19 3 -0.43 0.56
 6 -19 -3 0.25 0.65
 6 -19 -3 -1.18 0.36
 -6 19 3 -0.08 0.57
 6 19 -3 -0.13 0.54
 5 -19 -3 0.34 0.53
 5 -19 -3 -0.13 0.52
 -5 -19 3 -0.07 0.5
 -5 19 3 0.2 0.55
 5 19 -3 0.26 0.73
 4 -19 -3 0.99 0.61
 4 -19 -3 -0.07 0.53
 -4 -19 3 0.33 0.66
 -4 19 3 -0.16 0.41
 4 19 -3 0.44 0.61
 3 -19 -3 0.37 0.6
 -3 -19 3 -0.4 0.49
 3 -19 -3 -0.22 0.5
 -3 19 3 0.2 0.55
 3 19 -3 0.71 0.67
 3 19 -3 0.58 0.46
 2 -19 -3 6.77 1.1
 2 -19 -3 7.52 1.24
 -2 -19 3 7.24 1.32
 2 19 -3 7.54 1.3
 2 19 -3 6.71 0.94
 -2 19 3 7.17 1.15
 1 -19 -3 1.22 0.59
 1 -19 -3 1.42 0.61
 -1 -19 3 1.96 0.73
 -1 19 3 0.34 0.42
 1 19 -3 1.3 0.75
 1 19 -3 1.28 0.55
 0 -19 -3 0.57 0.63
 0 -19 3 0.37 0.66
 0 -19 -3 0.37 0.52
 0 19 3 0.51 0.46
 0 19 -3 0.21 0.57
 0 19 -3 0.48 0.48
 -1 -19 -3 5.67 0.99
 1 -19 3 4.42 0.97
 -1 19 -3 5.65 0.94
 -1 19 -3 5.24 1.06
 1 19 3 4.51 0.89
 -2 -19 -3 0.58 0.51
 2 -19 3 1.08 0.74
 -2 19 -3 0.99 0.53
 2 19 3 0.6 0.63
 2 19 3 1.12 0.61
 -2 19 -3 0.8 0.62
 -3 -19 -3 3.88 0.85
 3 -19 3 3.17 0.95
 3 19 3 3.39 0.8
 -3 19 -3 3.04 0.78
 -3 19 -3 4.41 0.99
 3 19 3 4.14 1.03
 4 -19 3 -0.23 0.56
 4 19 3 0.43 0.44
 4 19 3 -0.36 0.53
 -4 19 -3 -0.75 0.42
 -4 19 -3 -0.51 0.53
 5 -19 3 1.33 0.78
 5 19 3 1.81 0.58
 -5 19 -3 2.06 0.7
 -5 19 -3 2.3 0.8
 5 19 3 1.11 0.8
 6 -19 3 1.83 0.83
 -6 19 -3 1.81 0.73
 6 19 3 1.22 0.87
 6 19 3 1.44 0.55
 7 -19 3 9.35 1.57
 7 19 3 11.1 1.31
 7 19 3 9.34 1.52
 -7 19 -3 10.41 1.43
 8 -19 3 3.23 1.04
 8 19 3 1.55 0.71
 8 19 3 2.97 0.76
 -8 19 -3 2.73 0.93
 9 -19 3 4.76 1.22
 9 19 3 2.72 0.99
 -9 19 -3 3.93 1
 10 -19 3 2.83 1.13
 -10 19 -3 3.08 1.01
 10 19 3 3.05 0.88
 11 -19 3 -0.11 0.7
 -11 19 -3 -0.62 0.67
 11 19 3 -1.06 0.59
 12 -19 3 1.67 0.94
 -12 19 -3 0.85 0.72
 13 -19 3 0.22 0.86
 -13 -19 -3 0.95 0.79
 -13 19 -3 2.44 1.01
 14 -19 3 1.21 1.05
 -14 -19 -3 0.53 0.86
 -14 19 -3 -1.61 0.52
 14 -20 -3 0.1 0.78
 14 20 -3 1.27 1.11
 -14 20 3 1.14 0.83
 13 -20 -3 0.24 0.78
 13 20 -3 0.47 0.95
 -13 20 3 0.33 0.81
 12 -20 -3 0.54 0.85
 -12 20 3 1.69 0.88
 12 20 -3 0.45 0.6
 11 -20 -3 1.51 0.89
 11 20 -3 2.26 0.92
 -11 20 3 0.65 0.77
 -10 -20 3 0.84 0.63
 10 -20 -3 0.5 0.74
 10 20 -3 -0.75 0.61
 -10 20 3 0.95 0.81
 9 -20 -3 -0.44 0.61
 -9 -20 3 -0.08 0.59
 -9 20 3 -0.24 0.65
 9 20 -3 1.46 0.8
 8 -20 -3 -0.57 0.6
 -8 -20 3 0.17 0.66
 -8 20 3 0.42 0.7
 8 20 -3 -0.23 0.61
 -7 -20 3 -0.79 0.5
 7 -20 -3 -0.49 0.58
 7 20 -3 0.48 0.67
 -7 20 3 -0.09 0.58
 -6 -20 3 0.77 0.7
 6 -20 -3 0.29 0.6
 6 -20 -3 -0.78 0.42
 -6 20 3 -0.34 0.54
 6 20 -3 0.1 0.65
 5 -20 -3 0.56 0.61
 5 -20 -3 -0.48 0.51
 -5 -20 3 -0.1 0.62
 5 20 -3 0.48 0.61
 -5 20 3 0.22 0.65
 -4 -20 3 0.08 0.55
 4 -20 -3 0.65 0.62
 4 -20 -3 0.67 0.63
 -4 20 3 0.54 0.48
 4 20 -3 -0.32 0.67
 3 -20 -3 0.25 0.61
 3 -20 -3 -0.47 0.51
 -3 -20 3 0.47 0.73
 -3 20 3 0.54 0.59
 3 20 -3 0.18 0.61
 -2 -20 3 0.22 0.59
 2 -20 -3 0.24 0.52
 -2 20 3 0.74 0.63
 2 20 -3 0.36 0.71
 1 -20 -3 1.16 0.66
 1 -20 -3 1.15 0.59
 -1 -20 3 1.7 0.81
 1 20 -3 2.97 0.93
 -1 20 3 2.5 0.78
 1 20 -3 1.64 0.54
 0 -20 3 -0.13 0.56
 0 -20 -3 -0.31 0.33
 0 -20 -3 0.05 0.5
 0 20 -3 0.38 0.42
 0 20 3 -0.46 0.37
 0 20 -3 -0.01 0.49
 1 -20 3 2.8 0.92
 -1 -20 -3 2.49 0.94
 -1 20 -3 2.85 0.69
 -1 20 -3 1.8 0.79
 1 20 3 2.63 0.68
 2 -20 3 0.32 0.61
 -2 20 -3 0.52 0.44
 -2 20 -3 0.46 0.67
 2 20 3 0.19 0.44
 3 -20 3 0.1 0.62
 3 20 3 0.07 0.49
 3 20 3 -0.17 0.69
 -3 20 -3 -0.15 0.48
 -3 20 -3 0.1 0.62
 4 -20 3 0.32 0.57
 4 20 3 1.37 0.68
 -4 20 -3 -0.24 0.52
 -4 20 -3 0.65 0.61
 4 20 3 0.05 0.48
 5 -20 3 0.19 0.69
 5 20 3 -0.48 0.68
 5 20 3 -0.37 0.39
 -5 20 -3 -0.13 0.48
 6 -20 3 1.36 0.79
 6 20 3 2.92 0.95
 -6 20 -3 1.38 0.71
 6 20 3 2.01 0.69
 7 -20 3 0.04 0.63
 -7 20 -3 0.15 0.65
 7 20 3 0.64 0.56
 7 20 3 -0.64 0.6
 8 -20 3 0.3 0.74
 8 20 3 0.94 0.87
 -8 20 -3 0.72 0.65
 9 -20 3 0.67 0.68
 -9 20 -3 1.4 0.77
 9 20 3 1.11 0.66
 10 -20 3 0.68 0.88
 -10 20 -3 0.66 0.7
 10 20 3 0.02 0.76
 -11 -20 -3 1.88 0.92
 11 -20 3 1 0.93
 -11 20 -3 0.8 0.78
 12 -20 3 0.39 0.81
 -12 -20 -3 -0.52 0.62
 -12 20 -3 -0.78 0.66
 13 -20 3 -0.7 0.75
 -13 -20 -3 0.36 0.99
 -13 20 -3 -0.16 0.77
 13 -21 -3 0.78 0.85
 13 21 -3 -0.41 0.67
 -13 21 3 0.96 0.83
 12 -21 -3 0.03 0.75
 -12 21 3 0.22 0.83
 12 21 -3 0.3 0.9
 11 -21 -3 0.99 0.9
 11 21 -3 0.11 0.76
 -11 21 3 -0.83 0.51
 10 -21 -3 0.35 0.81
 10 21 -3 1.07 0.63
 -10 21 3 0.83 0.92
 9 -21 -3 0.93 0.76
 9 21 -3 -0.88 0.41
 -9 21 3 0.15 0.65
 -8 -21 3 1.15 0.83
 8 -21 -3 0.05 0.67
 8 21 -3 0.57 0.87
 -8 21 3 -0.05 0.64
 -7 -21 3 2.56 0.95
 7 -21 -3 1.13 0.8
 7 21 -3 2.04 0.93
 -7 21 3 2.32 0.91
 -6 -21 3 0.03 0.53
 6 -21 -3 0.32 0.68
 -6 21 3 0.96 0.58
 6 21 -3 0.03 0.73
 5 -21 -3 1.13 0.7
 5 -21 -3 -0.16 0.56
 -5 -21 3 0.19 0.67
 -5 21 3 0.72 0.69
 5 21 -3 -0.15 0.57
 4 -21 -3 0.11 0.61
 4 -21 -3 -1.23 0.48
 -4 -21 3 0.64 0.76
 -4 21 3 -0.22 0.53
 4 21 -3 0.39 0.71
 3 -21 -3 3.47 0.92
 3 -21 -3 5.59 1.18
 -3 -21 3 3.59 1.04
 -3 21 3 4.95 0.98
 3 21 -3 4 1.12
 2 -21 -3 -0.66 0.54
 2 -21 -3 0.72 0.69
 -2 -21 3 -0.05 0.59
 -2 21 3 -0.06 0.46
 2 21 -3 0.03 0.73
 -1 -21 3 -0.23 0.59
 1 -21 -3 0.85 0.69
 -1 21 3 0.61 0.58
 1 21 -3 0.38 0.64
 0 -21 -3 0.91 0.56
 0 -21 3 -0.38 0.52
 0 21 3 -0.49 0.43
 0 21 -3 0.71 0.55
 0 21 -3 -0.09 0.52
 -1 -21 -3 2.83 0.96
 1 -21 3 3.52 1.03
 -1 21 -3 3.72 1.01
 1 21 3 3.8 0.85
 -1 21 -3 4.23 0.89
 2 -21 3 2.44 0.91
 -2 -21 -3 1.83 0.92
 -2 21 -3 1.48 0.8
 -2 21 -3 1.9 0.7
 2 21 3 1.1 0.57
 -3 -21 -3 3.06 0.99
 3 -21 3 3.43 1.03
 3 21 3 2.13 0.67
 -3 21 -3 1.17 0.63
 -3 21 -3 1.22 0.77
 4 -21 3 -0.57 0.59
 -4 21 -3 0.42 0.59
 -4 21 -3 0.17 0.43
 4 21 3 0.65 0.49
 5 -21 3 -0.83 0.51
 5 21 3 0.72 0.49
 -5 21 -3 0.13 0.51
 6 -21 3 0.3 0.74
 -6 21 -3 1.08 0.75
 6 21 3 -0.39 0.55
 7 -21 3 0.86 0.76
 -7 21 -3 -0.03 0.63
 7 21 3 -0.31 0.52
 8 -21 3 0.37 0.76
 -8 21 -3 -0.71 0.56
 9 -21 3 0.38 0.82
 -9 -21 -3 0.27 0.74
 -9 21 -3 0.56 0.77
 10 -21 3 -1.36 0.57
 -10 -21 -3 0.64 0.84
 -10 21 -3 -0.5 0.6
 11 -21 3 -0.61 0.67
 -11 -21 -3 0.27 0.98
 -11 21 -3 -0.87 0.58
 -12 -21 -3 -0.71 0.69
 12 -21 3 1.19 0.97
 -12 21 -3 1.32 0.9
 11 -22 -3 0.46 0.83
 11 22 -3 -1.22 0.44
 -11 22 3 1.72 0.93
 10 -22 -3 2.16 1.03
 10 22 -3 1.35 0.82
 -10 22 3 2.17 0.9
 9 -22 -3 -0.28 0.65
 -9 22 3 0.1 0.8
 9 22 -3 0.68 0.97
 8 -22 -3 1.01 0.79
 -8 22 3 -0.83 0.47
 8 22 -3 1.61 0.83
 7 -22 -3 0.42 0.76
 7 22 -3 -0.46 0.7
 -7 22 3 1.05 0.78
 -6 -22 3 1.45 0.92
 6 -22 -3 1.64 0.84
 6 22 -3 2.27 0.91
 -6 22 3 2.01 0.89
 -5 -22 3 -0.08 0.66
 5 -22 -3 0.97 0.77
 -5 22 3 1.42 0.63
 5 22 -3 -0.18 0.78
 -4 -22 3 4.61 1.14
 4 -22 -3 2.06 0.86
 4 22 -3 2.61 1.02
 -4 22 3 3.03 0.89
 -3 -22 3 0.9 0.77
 3 -22 -3 0.52 0.69
 3 22 -3 0.62 0.72
 -3 22 3 0.79 0.69
 2 -22 -3 2.52 1
 -2 -22 3 2.76 0.93
 2 22 -3 1.47 0.93
 -2 22 3 2.16 0.71
 -1 -22 3 0.8 0.79
 1 -22 -3 -0.28 0.62
 -1 22 3 4.05 0.82
 1 22 -3 -0.09 0.65
 0 -22 3 4.44 1.16
 0 -22 -3 6.33 1.2
 0 22 3 5.11 0.98
 0 22 -3 3.83 1.06
 1 -22 3 0.45 0.73
 -1 -22 -3 2.51 0.8
 -1 22 -3 0.54 0.78
 1 22 3 -0.17 0.47
 -2 -22 -3 7.83 1.62
 2 -22 3 9 1.52
 -2 22 -3 9.7 1.25
 2 22 3 9.62 1.29
 -2 22 -3 10.06 1.54
 -3 -22 -3 1.07 0.72
 3 -22 3 0.76 0.73
 -3 22 -3 1.51 0.64
 3 22 3 1.37 0.76
 -3 22 -3 0.96 0.71
 -4 -22 -3 1.82 0.98
 4 -22 3 0.31 0.7
 4 22 3 1.09 0.66
 -4 22 -3 0.68 0.67
 -5 -22 -3 0.23 0.61
 5 -22 3 -0.69 0.63
 -5 22 -3 0.47 0.61
 6 -22 3 0.54 0.69
 -6 -22 -3 0.56 0.82
 -6 22 -3 0.67 0.56
 7 -22 3 0.72 0.84
 -7 -22 -3 1.07 0.77
 -7 22 -3 1.31 0.74
 8 -22 3 0.26 0.72
 -8 -22 -3 1.09 0.89
 -8 22 -3 1.61 0.89
 9 -22 3 -0.18 0.64
 -9 -22 -3 -0.01 0.75
 -9 22 -3 0.47 0.72
 -10 -22 -3 -0.61 0.79
 10 -22 3 0.73 0.93
 -10 22 -3 0.91 0.86
 -11 -22 -3 0.71 0.83
 11 -22 3 1.21 0.93
 -11 22 -3 -0.3 0.64
 10 -23 -3 0.55 0.88
 10 23 -3 1.01 0.88
 -10 23 3 1.56 0.84
 9 -23 -3 1.26 0.9
 -9 23 3 0.14 0.8
 9 23 -3 -0.58 0.79
 8 23 -3 0.59 0.78
 -8 23 3 0.06 0.73
 -7 23 3 -0.47 0.54
 7 23 -3 -0.16 0.8
 -6 23 3 0.43 0.67
 6 23 -3 -0.51 0.54
 5 23 -3 0.39 0.9
 -5 23 3 0.67 0.76
 4 -23 -3 2.52 0.89
 4 23 -3 -0.55 0.63
 -4 23 3 1.34 0.7
 -3 -23 3 1.18 0.83
 3 -23 -3 0.97 0.82
 -3 23 3 0.97 0.61
 3 23 -3 1.86 0.93
 2 -23 -3 0.62 0.77
 -2 -23 3 0.94 0.9
 -2 23 3 1.69 0.75
 2 23 -3 1.79 0.98
 -1 -23 3 6.22 1.29
 1 -23 -3 5.26 1.27
 -1 23 3 4.08 0.96
 1 23 -3 4.27 1.16
 0 -23 -3 1.8 0.79
 0 -23 3 1.08 0.89
 0 23 3 1.04 0.67
 0 23 -3 -0.2 0.65
 1 -23 3 3.19 1.05
 -1 -23 -3 3.35 0.93
 -1 23 -3 3.66 1.11
 1 23 3 1.93 0.69
 -2 -23 -3 -0.06 0.79
 2 -23 3 -0.17 0.68
 -2 23 -3 0.28 0.62
 2 23 3 0.29 0.55
 3 -23 3 1.98 0.89
 -3 -23 -3 2.77 1
 -4 -23 -3 -0.39 0.6
 4 -23 3 0.42 0.79
 -4 23 -3 0.44 0.59
 -5 -23 -3 1.68 0.97
 5 -23 3 -0.09 0.69
 -5 23 -3 0.65 0.69
 -6 -23 -3 1.59 0.84
 6 -23 3 0.63 0.81
 -6 23 -3 0.11 0.7
 7 -23 3 -0.24 0.69
 -7 -23 -3 2.64 1.22
 -7 23 -3 0.91 0.77
 -8 -23 -3 1 0.74
 8 -23 3 1.28 0.92
 -8 23 -3 0.99 0.78
 -9 -23 -3 -0.66 0.96
 9 -23 3 -0.19 0.83
 -9 23 -3 -1.47 0.52
 8 24 -3 0.26 1.01
 -8 24 3 -0.86 0.65
 7 24 -3 0.46 0.86
 -7 24 3 -0.37 0.71
 6 24 -3 -0.44 0.71
 -6 24 3 0.98 0.79
 5 24 -3 0.43 0.92
 -5 24 3 1.12 0.69
 -4 24 3 0.61 0.77
 4 24 -3 -0.44 0.52
 3 -24 -3 -0.97 0.52
 -3 24 3 0.38 0.66
 3 24 -3 0.56 0.93
 2 -24 -3 1.11 0.79
 2 24 -3 0.75 0.88
 -2 24 3 1.34 0.65
 1 -24 -3 3.88 1.12
 -1 -24 3 4.97 1.27
 -1 24 3 5.71 1.07
 1 24 -3 4.34 1.2
 0 -24 3 2.41 1.01
 0 -24 -3 0.51 0.73
 0 24 3 2.62 0.8
 0 24 -3 0.99 0.81
 1 -24 3 0.15 0.77
 -1 -24 -3 3.17 0.87
 -1 24 -3 1.19 0.78
 -2 -24 -3 -1.63 0.59
 2 -24 3 1.01 0.78
 3 -24 3 -0.36 0.73
 -3 -24 -3 1.09 0.85
 -4 -24 -3 2.68 0.99
 4 -24 3 0.71 0.81
 5 -24 3 -0.03 0.79
 -5 -24 -3 0.3 0.89
 -6 -24 -3 1.75 0.73
 6 -24 3 0.32 0.74
 -6 24 -3 0.35 0.7
 7 -24 3 1.87 1
 -7 -24 -3 3.6 1.38
 -7 24 -3 1.37 0.91
 5 25 -3 0.69 0.93
 -5 25 3 -0.18 0.74
 4 25 -3 -0.29 0.67
 -4 25 3 0.99 0.78
 3 -25 -3 -0.12 0.72
 -3 25 3 0.58 0.57
 3 25 -3 -0.59 0.82
 2 -25 -3 2.81 0.9
 -2 25 3 0.67 0.6
 2 25 -3 2.46 1.12
 1 -25 -3 0.14 0.69
 1 25 -3 0.35 0.85
 0 -25 -3 2.67 0.92
 0 25 -3 1.74 0.94
 -1 -25 -3 0.18 0.75
 2 -25 3 2.5 0.92
 -2 -25 -3 1.74 0.99
 3 -25 3 0.98 0.99
 -3 -25 -3 0.25 0.91
 4 -25 3 0.61 0.86
 -4 -25 -3 3.48 0.91
 -22 0 4 0.17 0.78
 22 0 -4 0.99 1.14
 21 0 -4 1.83 0.84
 -21 0 4 -0.13 0.71
 20 0 -4 -0.52 0.74
 -20 0 4 -0.23 0.68
 -19 0 4 -0.49 0.57
 19 0 -4 0.86 0.78
 18 0 -4 2.99 1.14
 -18 0 4 0.91 0.76
 -17 0 4 0.81 0.67
 16 0 -4 2.48 0.98
 -16 0 4 1.77 0.71
 15 0 -4 -0.42 0.5
 -15 0 4 -0.62 0.4
 14 0 -4 0.45 0.57
 -14 0 4 0.66 0.5
 14 0 -4 0.71 0.31
 13 0 -4 0.31 0.32
 13 0 -4 0.11 0.55
 -13 0 4 -0.5 0.38
 12 0 -4 9.38 0.69
 12 0 -4 8.64 1.22
 -12 0 4 9.68 0.93
 11 0 -4 -0.37 0.4
 11 0 -4 -0.37 0.23
 -11 0 4 0.08 0.36
 10 0 -4 40.62 1.28
 -10 0 4 40.75 1.57
 10 0 -4 41.93 1.93
 9 0 -4 -0.39 0.32
 9 0 -4 0.46 0.25
 -9 0 4 0.22 0.31
 8 0 -4 6.24 0.71
 -8 0 4 6.61 0.72
 8 0 -4 5.65 0.51
 7 0 -4 -0.11 0.17
 -7 0 4 0.28 0.25
 7 0 -4 0.75 0.33
 6 0 -4 72.24 2.04
 6 0 -4 74.98 1.61
 -6 0 4 74.44 1.69
 5 0 -4 -0.09 0.21
 5 0 -4 -0.23 0.16
 -5 0 4 -0.21 0.17
 4 0 -4 33.66 0.93
 -4 0 4 34.64 0.91
 4 0 -4 35.88 1.17
 -3 0 4 0.14 0.14
 3 0 -4 -0.05 0.17
 3 0 -4 -0.25 0.15
 2 0 -4 10.33 0.47
 2 0 -4 10.8 0.48
 -2 0 4 11.12 0.38
 1 0 -4 0.01 0.12
 1 0 -4 0.01 0.07
 1 0 -4 -0.04 0.14
 -1 0 4 0.12 0.12
 -1 0 4 0.02 0.09
 0 0 -4 17.06 0.57
 0 0 -4 17.16 0.48
 0 0 4 15.98 0.48
 0 0 4 16.81 0.52
 0 0 -4 16.09 0.5
 1 0 4 -0.2 0.1
 -1 0 -4 -0.05 0.12
 1 0 4 -0.03 0.11
 -1 0 -4 0.03 0.12
 2 0 4 222.2 3.31
 -2 0 -4 217.82 3.11
 2 0 4 221.38 3.15
 3 0 4 -0.13 0.19
 -3 0 -4 -0.15 0.13
 3 0 4 -0.08 0.16
 -4 0 -4 5.73 0.38
 4 0 4 6.13 0.51
 4 0 4 6.06 0.49
 5 0 4 0.22 0.24
 -5 0 -4 0.04 0.15
 5 0 4 0.03 0.2
 -6 0 -4 -0.1 0.16
 6 0 4 -0.15 0.25
 6 0 4 -0.01 0.25
 7 0 4 -0.07 0.27
 7 0 4 0.28 0.28
 -7 0 -4 0.04 0.19
 8 0 4 20.39 1.2
 -8 0 -4 20.29 0.82
 -8 0 -4 20.92 1.17
 -9 0 -4 0.41 0.4
 9 0 4 0.36 0.44
 -9 0 -4 -0.48 0.2
 -10 0 -4 26.56 0.99
 -10 0 -4 25.38 1.44
 10 0 4 25.54 1.49
 -11 0 -4 -0.43 0.33
 -11 0 -4 0.18 0.25
 11 0 4 0.11 0.45
 -12 0 -4 25.89 1
 -12 0 -4 23.48 1.51
 12 0 4 24.84 1.65
 13 0 4 -0.39 0.35
 -13 0 -4 0.06 0.26
 -13 0 -4 -0.08 0.48
 14 0 4 4.88 1.08
 -14 0 -4 6.15 1.13
 15 0 4 -0.42 0.4
 -15 0 -4 0.11 0.55
 -16 0 -4 2.86 0.91
 16 0 4 2.73 0.92
 -17 0 -4 0.2 0.69
 17 0 4 0.43 0.57
 -18 0 -4 1.01 0.81
 18 0 4 0.39 0.78
 -19 0 -4 0.61 0.79
 19 0 4 -0.09 0.63
 -20 0 -4 -1.18 0.62
 20 0 4 0.97 0.78
 -21 0 -4 -0.02 0.74
 21 0 4 1.39 1.1
 -22 -1 4 -0.49 0.69
 -22 1 4 -0.32 0.72
 22 1 -4 -0.03 0.93
 21 -1 -4 1.04 0.89
 -21 -1 4 0.26 0.83
 21 1 -4 0.28 0.71
 -21 1 4 -0.47 0.69
 20 -1 -4 0.98 1.06
 -20 -1 4 2.22 0.95
 20 1 -4 1.25 0.96
 -20 1 4 2.28 0.97
 -19 -1 4 0.88 0.77
 -19 1 4 -0.14 0.61
 19 1 -4 0.69 0.75
 -18 -1 4 0.1 0.66
 18 -1 -4 0.94 0.9
 18 1 -4 -1.29 0.56
 -18 1 4 0.12 0.67
 17 -1 -4 0.24 0.62
 -17 -1 4 0.63 0.65
 17 1 -4 0.88 0.71
 -17 1 4 0.13 0.61
 16 -1 -4 -0.24 0.61
 -16 -1 4 -0.25 0.48
 -16 1 4 -0.22 0.57
 16 1 -4 -0.33 0.66
 15 -1 -4 -0.01 0.56
 -15 -1 4 0.3 0.49
 15 1 -4 -0.38 0.48
 -15 1 4 -0.17 0.43
 14 -1 -4 -0.18 0.54
 -14 -1 4 0.01 0.45
 14 1 -4 0.77 0.7
 -14 1 4 0.07 0.5
 14 1 -4 1.01 0.44
 13 -1 -4 0.11 0.54
 13 -1 -4 0.8 0.28
 -13 -1 4 0.44 0.45
 13 1 -4 1.42 0.46
 -13 1 4 0.45 0.51
 13 1 -4 0.3 0.55
 -12 -1 4 6.19 0.88
 12 -1 -4 4.77 0.93
 12 -1 -4 5.86 0.52
 -12 1 4 6.5 0.91
 12 1 -4 6.47 0.66
 12 1 -4 7.62 1.17
 11 -1 -4 10.09 0.62
 -11 -1 4 8.65 0.86
 11 -1 -4 8.17 1.17
 -11 1 4 8.41 0.98
 11 1 -4 10.33 1.1
 11 1 -4 6.81 0.64
 -10 -1 4 12.02 0.88
 10 -1 -4 11.53 1.05
 10 -1 -4 11.98 0.65
 10 1 -4 10.12 0.99
 -10 1 4 13.39 1
 10 1 -4 12.56 0.76
 9 -1 -4 25.18 1.41
 -9 -1 4 26.28 1.19
 9 -1 -4 24.99 0.9
 9 1 -4 24.73 1.03
 -9 1 4 23.75 1.21
 9 1 -4 26.3 1.47
 -8 -1 4 0.02 0.26
 8 -1 -4 0.24 0.21
 8 -1 -4 0.02 0.29
 8 1 -4 0.33 0.24
 -8 1 4 -0.21 0.27
 8 1 -4 -0.02 0.3
 7 -1 -4 0.45 0.24
 -7 -1 4 0.67 0.28
 7 -1 -4 0.2 0.31
 7 1 -4 -0.12 0.27
 -7 1 4 0.19 0.24
 7 1 -4 0.9 0.28
 -6 -1 4 1.08 0.3
 6 -1 -4 1.01 0.36
 6 -1 -4 1.08 0.27
 -6 1 4 0.7 0.31
 6 1 -4 0.84 0.3
 6 1 -4 0.86 0.37
 5 -1 -4 63.83 1.73
 -5 -1 4 62.63 1.35
 5 -1 -4 62.77 1.34
 -5 1 4 61.38 1.47
 5 1 -4 63.13 1.76
 5 1 -4 62.63 1.46
 4 -1 -4 1.12 0.31
 4 -1 -4 1.05 0.24
 -4 -1 4 1.2 0.23
 -4 1 4 0.95 0.25
 4 1 -4 1.12 0.28
 4 1 -4 1 0.31
 3 -1 -4 32.52 0.97
 3 -1 -4 31.96 0.87
 -3 -1 4 31.21 0.67
 3 1 -4 30.99 0.68
 3 1 -4 30.94 0.99
 -3 1 4 32.04 0.85
 3 1 -4 30.71 0.9
 -2 -1 4 0.24 0.1
 2 -1 -4 0.22 0.15
 -2 -1 4 0.42 0.22
 2 -1 -4 0.33 0.18
 -2 1 4 0.22 0.15
 2 1 -4 0.34 0.1
 2 1 -4 -0.01 0.15
 -1 -1 4 1.67 0.28
 1 -1 -4 1.89 0.19
 1 -1 -4 1.65 0.26
 -1 -1 4 1.81 0.15
 1 1 -4 2.12 0.29
 1 1 -4 1.85 0.14
 -1 1 4 1.84 0.23
 0 -1 4 4.08 0.24
 0 -1 -4 4 0.21
 0 -1 4 3.22 0.28
 0 -1 -4 4.11 0.3
 0 1 4 4.26 0.3
 0 1 -4 4.5 0.35
 0 1 4 3.94 0.21
 1 -1 4 23.84 0.66
 -1 -1 -4 25.58 0.59
 -1 -1 -4 24.47 0.73
 1 -1 4 24.97 0.77
 -1 1 -4 25.13 0.71
 1 1 4 23.76 0.7
 1 1 4 24.75 0.57
 -2 -1 -4 19.47 0.68
 2 -1 4 18.9 0.66
 2 -1 4 18.19 0.71
 -2 -1 -4 20.09 0.62
 2 1 4 19.16 0.7
 2 1 4 19.1 0.6
 -2 1 -4 18.41 0.6
 -3 -1 -4 17.9 0.69
 3 -1 4 18.27 0.73
 3 -1 4 17.68 0.76
 3 1 4 17.71 0.68
 -3 1 -4 16.81 0.56
 3 1 4 19.3 0.76
 4 -1 4 1.83 0.35
 -4 -1 -4 1.97 0.33
 4 -1 4 2.05 0.4
 4 1 4 1.92 0.36
 4 1 4 2 0.35
 -4 1 -4 2.03 0.26
 5 -1 4 1.43 0.39
 -5 -1 -4 1.43 0.31
 5 -1 4 1.18 0.32
 -5 1 -4 1.29 0.23
 5 1 4 1.06 0.33
 5 1 4 1.11 0.34
 6 -1 4 0.04 0.3
 -6 -1 -4 -0.01 0.2
 6 1 4 -0.17 0.27
 6 1 4 0.12 0.3
 -6 1 -4 0.16 0.16
 -6 1 -4 0.15 0.24
 7 -1 4 0.2 0.33
 -7 -1 -4 0.52 0.28
 -7 1 -4 0.46 0.32
 -7 1 -4 0.28 0.18
 7 1 4 1.02 0.38
 7 1 4 0.24 0.27
 -8 -1 -4 0.18 0.27
 8 -1 4 0.56 0.42
 8 1 4 -0.1 0.32
 -8 1 -4 0.5 0.22
 -8 1 -4 0.36 0.36
 8 1 4 -0.52 0.32
 9 -1 4 14.31 1.1
 -9 -1 -4 15.59 0.82
 9 1 4 15.94 1.07
 -9 1 -4 15.24 0.64
 -9 1 -4 12.61 1
 9 1 4 15.44 1.13
 -10 -1 -4 1.78 0.57
 -10 -1 -4 1.25 0.39
 10 -1 4 1.07 0.5
 10 1 4 1.7 0.53
 -10 1 -4 1.4 0.5
 -10 1 -4 1.09 0.29
 -11 -1 -4 5.3 0.56
 -11 -1 -4 4.87 0.88
 11 -1 4 5.39 0.99
 -11 1 -4 5.9 0.45
 -11 1 -4 4.61 0.84
 11 1 4 4.81 0.9
 -12 -1 -4 0.76 0.49
 12 -1 4 0.67 0.58
 -12 -1 -4 -0.02 0.31
 -12 1 -4 -0.38 0.37
 -12 1 -4 0.22 0.26
 12 1 4 -0.13 0.51
 13 -1 4 2.37 0.76
 -13 -1 -4 2.27 0.49
 -13 -1 -4 2.16 0.72
 13 1 4 2.31 0.78
 -13 1 -4 2.6 0.73
 14 -1 4 1.2 0.74
 -14 -1 -4 1.49 0.73
 -14 1 -4 0.87 0.65
 14 1 4 0.73 0.68
 15 -1 4 4.69 1.06
 -15 -1 -4 3.52 0.93
 -15 1 -4 4.61 1
 15 1 4 3.44 0.92
 -16 -1 -4 0.09 0.6
 16 -1 4 -0.23 0.7
 16 1 4 0.41 0.71
 -16 1 -4 -0.01 0.51
 -17 -1 -4 0.25 0.68
 17 -1 4 0.11 0.58
 17 1 4 0.91 0.67
 -17 1 -4 0.79 0.72
 -18 -1 -4 1.02 0.71
 18 -1 4 0.18 0.74
 18 1 4 -0.76 0.51
 -18 1 -4 0.04 0.73
 -19 -1 -4 1.13 0.75
 19 -1 4 0.08 0.62
 -19 1 -4 -0.74 0.67
 19 1 4 0.21 0.83
 -20 -1 -4 -0.43 0.7
 20 -1 4 2.12 0.92
 20 1 4 -1.06 0.58
 -20 1 -4 0.25 0.69
 21 -1 4 0.77 0.96
 -21 -1 -4 -0.12 0.66
 21 1 4 1.58 0.95
 -21 1 -4 1.49 0.88
 22 -2 -4 -0.68 0.96
 -22 -2 4 -0.4 0.68
 22 2 -4 1.31 1.13
 -22 2 4 -0.11 0.73
 -21 -2 4 2.02 0.91
 21 -2 -4 1.22 0.89
 21 2 -4 -0.07 0.74
 -21 2 4 1.13 0.83
 20 -2 -4 1.62 1.12
 -20 -2 4 3.45 1.06
 -20 2 4 0.76 0.78
 20 2 -4 1.16 0.95
 -19 -2 4 0.37 0.73
 19 -2 -4 -0.48 0.61
 -19 2 4 -0.05 0.62
 19 2 -4 -0.2 0.67
 -18 -2 4 0.34 0.65
 18 -2 -4 0.42 0.86
 -18 2 4 0.95 0.77
 18 2 -4 0.42 0.76
 17 -2 -4 0.57 0.67
 -17 -2 4 0.06 0.54
 -17 2 4 -0.07 0.57
 17 2 -4 0.02 0.6
 16 -2 -4 -0.09 0.63
 -16 -2 4 1.07 0.62
 16 2 -4 0.52 0.68
 -16 2 4 0.78 0.67
 -15 -2 4 0.92 0.53
 15 -2 -4 0.79 0.69
 -15 2 4 0.18 0.57
 15 2 -4 0.96 0.66
 15 2 -4 1.6 0.47
 -14 -2 4 0.2 0.46
 14 -2 -4 0.43 0.52
 -14 2 4 0.13 0.54
 14 2 -4 0.21 0.59
 14 2 -4 1.61 0.52
 -13 -2 4 0.26 0.44
 13 -2 -4 0.87 0.21
 13 -2 -4 0.14 0.52
 13 2 -4 0.3 0.44
 13 2 -4 -0.25 0.38
 -13 2 4 0.3 0.45
 -12 -2 4 -0.36 0.32
 12 -2 -4 -0.11 0.35
 12 -2 -4 0.2 0.2
 12 2 -4 1.05 0.44
 12 2 -4 1.05 0.59
 -12 2 4 0.07 0.41
 11 -2 -4 11.32 1.1
 -11 -2 4 12.88 0.94
 11 -2 -4 13.09 0.64
 11 2 -4 12.51 1.18
 -11 2 4 13.47 1.09
 11 2 -4 12.92 0.84
 -10 -2 4 6.8 0.7
 10 -2 -4 8.29 0.5
 10 -2 -4 6.73 0.99
 10 2 -4 6.61 0.62
 10 2 -4 7.21 1
 -10 2 4 7.07 0.89
 9 -2 -4 8.62 0.51
 9 -2 -4 7.86 1.02
 -9 -2 4 7.62 0.69
 -9 2 4 8.92 0.81
 9 2 -4 6.64 0.64
 9 2 -4 8.6 0.89
 -8 -2 4 0.25 0.27
 8 -2 -4 0.47 0.35
 8 -2 -4 0.53 0.22
 8 2 -4 0.75 0.4
 -8 2 4 0.33 0.31
 8 2 -4 0.37 0.27
 -7 -2 4 6.67 0.53
 7 -2 -4 6.22 0.67
 7 -2 -4 6.65 0.46
 -7 2 4 6.34 0.63
 7 2 -4 5.44 0.61
 7 2 -4 5.67 0.55
 6 -2 -4 3.83 0.37
 6 -2 -4 4.48 0.63
 -6 -2 4 4.18 0.45
 6 2 -4 4.4 0.52
 6 2 -4 4.19 0.63
 -6 2 4 3.63 0.51
 5 -2 -4 7.48 0.45
 -5 -2 4 7.24 0.44
 5 -2 -4 8.82 0.64
 5 2 -4 8.44 0.65
 -5 2 4 7.41 0.54
 5 2 -4 8.69 0.58
 4 -2 -4 9.52 0.6
 -4 -2 4 9.11 0.41
 4 -2 -4 8.47 0.48
 4 2 -4 9.12 0.56
 4 2 -4 8.17 0.61
 -4 2 4 9.08 0.57
 3 -2 -4 7.02 0.45
 3 -2 -4 7.06 0.42
 -3 -2 4 6.93 0.27
 -3 -2 4 6.69 0.28
 3 2 -4 6.2 0.49
 3 2 -4 6.52 0.49
 -3 2 4 7.39 0.47
 2 -2 -4 5.51 0.35
 2 -2 -4 5.29 0.38
 -2 -2 4 4.73 0.45
 -2 2 4 5.26 0.4
 2 2 -4 5.66 0.41
 -1 -2 4 19.5 0.75
 1 -2 -4 20.24 0.67
 1 -2 -4 20.37 0.5
 -1 -2 4 19.67 0.35
 -1 2 4 19.81 0.5
 1 2 -4 20.05 0.36
 -1 2 4 21.07 0.69
 1 2 -4 21.73 0.72
 0 -2 4 140.97 1.9
 0 -2 -4 143.7 2.35
 0 -2 4 139.02 2.47
 0 2 -4 145.92 2.28
 0 2 4 145.4 2.22
 1 -2 4 0.69 0.17
 1 -2 4 0.68 0.22
 -1 -2 -4 0.83 0.12
 -1 -2 -4 0.7 0.22
 -1 2 -4 0.89 0.22
 1 2 4 0.89 0.12
 1 2 4 0.42 0.19
 2 -2 4 11.34 0.62
 -2 -2 -4 11.58 0.43
 -2 -2 -4 11.08 0.58
 2 2 4 11.08 0.42
 2 2 4 10.44 0.56
 -2 2 -4 10.75 0.48
 -3 -2 -4 10.74 0.6
 3 -2 4 10.76 0.41
 3 -2 4 10.49 0.64
 3 2 4 10.57 0.6
 -3 2 -4 9.5 0.57
 -3 2 -4 10.54 0.47
 3 2 4 11.16 0.52
 4 -2 4 18.24 0.89
 4 -2 4 18.16 0.52
 -4 -2 -4 18.01 0.78
 -4 2 -4 18.6 0.86
 4 2 4 18.15 0.83
 -4 2 -4 18 0.57
 4 2 4 19.08 0.77
 -5 -2 -4 9.08 0.59
 5 -2 4 10.11 0.76
 5 -2 4 10.14 0.4
 -5 2 -4 9.56 0.43
 -5 2 -4 9.98 0.69
 5 2 4 9.12 0.62
 5 2 4 8.13 0.66
 -6 -2 -4 4.58 0.46
 6 -2 4 3.71 0.65
 6 2 4 5.19 0.66
 -6 2 -4 4.13 0.28
 -6 2 -4 4.09 0.31
 6 2 4 4.47 0.59
 -6 2 -4 3.76 0.61
 7 -2 4 0.18 0.34
 -7 -2 -4 0.42 0.28
 -7 2 -4 0.62 0.28
 7 2 4 0.64 0.35
 -7 2 -4 0.45 0.18
 7 2 4 0.57 0.34
 8 -2 4 0.2 0.42
 -8 -2 -4 0.25 0.29
 8 2 4 0.01 0.35
 -8 2 -4 0.38 0.19
 -8 2 -4 0.06 0.34
 8 2 4 -0.02 0.28
 9 -2 4 2.66 0.68
 -9 -2 -4 3.92 0.57
 9 2 4 3.02 0.7
 -9 2 -4 3.37 0.67
 9 2 4 3.35 0.61
 -9 2 -4 2.98 0.31
 -10 -2 -4 1.61 0.46
 10 -2 4 1.3 0.55
 -10 2 -4 1.3 0.25
 10 2 4 1.29 0.51
 10 2 4 1.17 0.46
 -10 2 -4 0.75 0.47
 -11 -2 -4 1.92 0.65
 11 -2 4 1.01 0.62
 -11 -2 -4 1.57 0.45
 -11 2 -4 2.53 0.67
 11 2 4 1.79 0.61
 -11 2 -4 1.25 0.26
 -12 -2 -4 6.32 1
 12 -2 4 7.26 1.18
 -12 -2 -4 6.93 0.81
 12 2 4 7.3 1.12
 -12 2 -4 6.03 1.01
 -13 -2 -4 0.12 0.52
 -13 -2 -4 0.15 0.38
 13 -2 4 -0.09 0.52
 -13 2 -4 0.03 0.45
 13 2 4 0.1 0.46
 -14 -2 -4 1.05 0.45
 14 -2 4 0.48 0.64
 -14 -2 -4 1.65 0.69
 14 2 4 0.69 0.68
 -14 2 -4 -0.32 0.45
 15 -2 4 -0.34 0.52
 -15 -2 -4 -0.27 0.47
 -15 2 -4 -0.21 0.56
 15 2 4 0.38 0.53
 16 -2 4 -0.26 0.58
 -16 -2 -4 0.75 0.73
 16 2 4 0.14 0.68
 -16 2 -4 0.38 0.57
 -17 -2 -4 0.45 0.69
 17 -2 4 0.5 0.66
 17 2 4 0.51 0.6
 -17 2 -4 0.4 0.76
 -18 -2 -4 1.52 0.79
 18 -2 4 2.12 1.02
 -18 2 -4 0.05 0.68
 18 2 4 1.5 0.91
 19 -2 4 -0.26 0.71
 -19 -2 -4 0.48 0.68
 19 2 4 0.65 0.87
 -19 2 -4 0.08 0.7
 20 -2 4 0.87 0.78
 -20 -2 -4 -0.21 0.69
 20 2 4 1.52 0.89
 -20 2 -4 1.6 0.83
 -21 -2 -4 -0.23 0.8
 21 -2 4 0.5 0.96
 21 2 4 0.54 0.75
 -21 2 -4 0.25 0.75
 -22 -3 4 1.61 0.98
 22 -3 -4 1.88 1.23
 -22 3 4 0.82 0.92
 22 3 -4 0.43 1
 -21 -3 4 0.93 0.76
 21 -3 -4 -0.88 0.69
 21 3 -4 0.73 0.73
 -21 3 4 -0.35 0.74
 -20 -3 4 0.22 0.64
 20 -3 -4 0.84 0.98
 -20 3 4 0.23 0.72
 20 3 -4 -0.3 0.82
 -19 -3 4 0.38 0.62
 19 -3 -4 0.86 0.8
 19 3 -4 -0.72 0.6
 -19 3 4 0.31 0.72
 18 -3 -4 -0.79 0.64
 -18 -3 4 -0.19 0.48
 -18 3 4 -0.38 0.63
 18 3 -4 0.92 0.8
 -17 -3 4 0.34 0.59
 17 -3 -4 0.59 0.71
 -17 3 4 1.45 0.8
 17 3 -4 0.94 0.82
 -16 -3 4 0.29 0.6
 16 -3 -4 1.25 0.81
 -16 3 4 0.04 0.57
 16 3 -4 -0.86 0.54
 -15 -3 4 0.14 0.45
 15 -3 -4 -0.75 0.51
 15 3 -4 -0.36 0.54
 15 3 -4 0.81 0.43
 -15 3 4 0.3 0.55
 14 -3 -4 -1.01 0.36
 -14 -3 4 -0.26 0.4
 14 3 -4 0.3 0.64
 14 3 -4 1.27 0.51
 -14 3 4 -0.25 0.48
 -13 -3 4 4.26 0.78
 13 -3 -4 2.28 0.84
 -13 3 4 4.27 0.86
 13 3 -4 3.78 0.69
 13 3 -4 3.58 0.89
 12 -3 -4 0.18 0.45
 -12 -3 4 0.24 0.36
 12 -3 -4 0.64 0.19
 -12 3 4 0.11 0.39
 12 3 -4 0.85 0.4
 12 3 -4 0.56 0.57
 -11 -3 4 10.1 0.82
 11 -3 -4 9.02 1.01
 11 -3 -4 9.82 0.51
 -11 3 4 9.65 1
 11 3 -4 8.73 0.74
 11 3 -4 9.51 1.01
 10 -3 -4 2.25 0.66
 -10 -3 4 1.99 0.48
 10 -3 -4 1.76 0.29
 -10 3 4 1.89 0.55
 10 3 -4 2.47 0.51
 10 3 -4 1.25 0.55
 -9 -3 4 0.62 0.34
 9 -3 -4 1.17 0.23
 9 -3 -4 1.03 0.49
 9 3 -4 1.49 0.41
 9 3 -4 0.48 0.5
 -9 3 4 0.66 0.41
 8 -3 -4 0.04 0.35
 -8 -3 4 0.32 0.29
 8 -3 -4 0.7 0.19
 8 3 -4 0.23 0.25
 8 3 -4 0.36 0.33
 -8 3 4 0.22 0.32
 7 -3 -4 0.34 0.22
 7 -3 -4 0.2 0.34
 -7 -3 4 0.4 0.23
 7 3 -4 0.49 0.3
 -7 3 4 0.33 0.31
 7 3 -4 1.09 0.4
 6 -3 -4 1.1 0.4
 6 -3 -4 1.58 0.29
 -6 -3 4 1.74 0.31
 6 3 -4 1.41 0.36
 -6 3 4 1.64 0.39
 6 3 -4 1.57 0.46
 5 -3 -4 11.83 0.74
 -5 -3 4 12.34 0.52
 5 -3 -4 11.98 0.55
 -5 3 4 11.96 0.69
 5 3 -4 11.23 0.74
 5 3 -4 12.06 0.72
 -4 -3 4 12.71 0.45
 -4 -3 4 14.53 0.45
 4 -3 -4 13.28 0.56
 4 -3 -4 13.77 0.73
 4 3 -4 13.46 0.72
 4 3 -4 13.19 0.76
 -4 3 4 12.7 0.69
 3 -3 -4 1.75 0.33
 -3 -3 4 1.51 0.15
 -3 -3 4 1.6 0.38
 3 -3 -4 1.4 0.27
 3 3 -4 0.97 0.28
 -3 3 4 1.59 0.32
 2 -3 -4 4.29 0.34
 -2 -3 4 4.17 0.44
 2 -3 -4 4.35 0.35
 -2 3 4 5.16 0.48
 2 3 -4 4.66 0.42
 -1 -3 4 45.35 0.7
 1 -3 -4 45.24 1.15
 1 -3 -4 45.91 0.88
 -1 -3 4 43.39 1.27
 -1 3 4 46.14 1.16
 1 3 -4 45.18 1.15
 1 3 -4 47.6 0.71
 -1 3 4 47.27 0.88
 0 -3 -4 2.57 0.36
 0 -3 4 2.78 0.41
 0 -3 4 2.42 0.24
 0 3 -4 2.38 0.23
 0 3 4 2.58 0.36
 0 3 -4 2.84 0.36
 -1 -3 -4 60.33 1.47
 1 -3 4 59.13 1.52
 -1 -3 -4 61.31 0.89
 -1 -3 -4 62.06 0.93
 -1 3 -4 59.68 1.2
 1 3 4 61.92 1.36
 -1 3 -4 58.85 1.25
 -2 -3 -4 0.18 0.2
 2 -3 4 0.02 0.21
 -2 -3 -4 0.18 0.13
 2 3 4 0.07 0.12
 2 3 4 -0.06 0.16
 -2 3 -4 -0.13 0.14
 -2 3 -4 -0.17 0.15
 -3 -3 -4 23.96 0.94
 3 -3 4 23.06 0.99
 3 3 4 22.55 0.87
 -3 3 -4 23.17 0.88
 3 3 4 23.33 0.73
 -3 3 -4 25 0.67
 4 -3 4 0.41 0.27
 4 -3 4 0.26 0.14
 -4 -3 -4 0.2 0.24
 -4 3 -4 -0.04 0.22
 4 3 4 0.38 0.22
 -4 3 -4 0.18 0.16
 4 3 4 0.54 0.21
 5 -3 4 3.17 0.23
 5 -3 4 3.37 0.59
 -5 -3 -4 3.73 0.52
 -5 3 -4 3.59 0.54
 5 3 4 3.23 0.47
 5 3 4 3.16 0.49
 -5 3 -4 3.28 0.28
 -6 -3 -4 9.97 0.7
 6 -3 4 9.72 0.84
 6 3 4 9.53 0.7
 -6 3 -4 9.8 0.38
 6 3 4 10.43 0.73
 -6 3 -4 9.96 0.82
 7 -3 4 20.11 1.17
 -7 -3 -4 22.53 1.06
 7 3 4 20.91 1.07
 -7 3 -4 21.4 1.14
 7 3 4 22.42 1.1
 -8 -3 -4 0.47 0.36
 8 -3 4 0.26 0.46
 -8 3 -4 -0.79 0.28
 8 3 4 -0.38 0.24
 8 3 4 -0.04 0.27
 -9 -3 -4 65.79 1.96
 9 -3 4 66.97 2.42
 9 3 4 65.8 2.22
 9 3 4 66.33 2.09
 -9 3 -4 61.3 2.16
 -10 -3 -4 1.74 0.49
 10 -3 4 2.99 0.74
 10 3 4 1.14 0.56
 -10 3 -4 2.37 0.64
 10 3 4 2.18 0.52
 -11 -3 -4 2.84 0.58
 11 -3 4 4.12 0.92
 11 3 4 2.93 0.73
 11 3 4 3.24 0.66
 -11 3 -4 2.47 0.66
 -12 -3 -4 0.88 0.54
 -12 -3 -4 0.64 0.42
 12 -3 4 1.37 0.62
 12 3 4 -0.26 0.44
 -12 3 -4 0.47 0.5
 -13 -3 -4 0.69 0.57
 -13 -3 -4 0.46 0.44
 13 -3 4 0.66 0.62
 -13 3 -4 0.4 0.53
 13 3 4 1.38 0.61
 -14 -3 -4 0.05 0.42
 14 -3 4 0.21 0.63
 -14 -3 -4 0.29 0.53
 -14 3 -4 -0.04 0.48
 14 3 4 0.19 0.64
 15 -3 4 2.37 0.95
 -15 -3 -4 3.24 0.89
 15 3 4 3.85 0.96
 -15 3 -4 3.11 0.98
 16 -3 4 0.53 0.75
 -16 -3 -4 0.44 0.71
 16 3 4 0.76 0.75
 -16 3 -4 -0.9 0.49
 17 -3 4 0.84 0.73
 -17 -3 -4 0.55 0.7
 17 3 4 0.05 0.63
 -17 3 -4 0.75 0.71
 18 -3 4 -0.06 0.73
 -18 -3 -4 -0.19 0.62
 18 3 4 0.53 0.68
 -18 3 -4 -0.73 0.62
 -19 -3 -4 0.65 0.74
 -19 3 -4 1.51 0.88
 19 3 4 1.11 0.91
 -20 -3 -4 0.65 0.76
 20 -3 4 1.55 0.94
 -20 3 -4 -0.55 0.61
 20 3 4 -0.58 0.71
 -21 -3 -4 0.43 0.85
 21 -3 4 -0.3 0.9
 -21 3 -4 0.4 0.84
 21 3 4 2.04 0.99
 22 -4 -4 1.31 1.26
 -22 -4 4 0.43 0.71
 -22 4 4 0.49 0.78
 22 4 -4 -0.57 0.8
 -21 -4 4 0.07 0.73
 21 -4 -4 0.25 0.79
 21 4 -4 0.29 0.65
 -21 4 4 0.15 0.73
 -20 -4 4 1.03 0.69
 20 -4 -4 0.77 1.03
 -20 4 4 1 0.88
 20 4 -4 2.21 1.12
 -19 -4 4 1.48 0.7
 19 -4 -4 1.8 0.91
 19 4 -4 -0.22 0.65
 -19 4 4 -0.27 0.66
 18 -4 -4 0.29 0.72
 -18 -4 4 0.22 0.55
 18 4 -4 -1.21 0.46
 -18 4 4 0.5 0.73
 17 -4 -4 1.11 0.84
 -17 -4 4 1.09 0.65
 -17 4 4 0.81 0.76
 17 4 -4 2.18 0.87
 16 -4 -4 1.59 0.79
 -16 -4 4 -0.01 0.48
 16 4 -4 -0.38 0.55
 -16 4 4 0.81 0.65
 16 4 -4 0.82 0.4
 -15 -4 4 0.79 0.54
 15 -4 -4 0.71 0.71
 15 4 -4 1.67 0.54
 -15 4 4 0.91 0.66
 15 4 -4 0.72 0.72
 -14 -4 4 2.16 0.63
 14 -4 -4 2.09 0.82
 14 4 -4 2.57 0.9
 -14 4 4 1.9 0.77
 14 4 -4 3.3 0.69
 13 -4 -4 0.18 0.59
 -13 -4 4 0.01 0.38
 -13 4 4 0.87 0.56
 13 4 -4 0.75 0.57
 13 4 -4 0.36 0.38
 -12 -4 4 4.48 0.72
 12 -4 -4 5.12 0.32
 12 -4 -4 4.15 0.93
 12 4 -4 4.59 0.98
 12 4 -4 4.58 0.68
 -12 4 4 4.37 0.86
 11 -4 -4 0.24 0.47
 -11 -4 4 0.45 0.35
 11 -4 -4 0.66 0.15
 11 4 -4 -0.15 0.37
 -11 4 4 -0.35 0.33
 11 4 -4 0.85 0.4
 -10 -4 4 8.75 0.74
 10 -4 -4 8.03 0.43
 10 -4 -4 7.66 1.1
 10 4 -4 8.33 0.9
 10 4 -4 6.39 0.83
 -10 4 4 8.86 0.92
 -9 -4 4 -0.13 0.25
 9 -4 -4 0 0.42
 9 -4 -4 0.34 0.18
 9 4 -4 0 0.41
 9 4 -4 0.03 0.28
 -9 4 4 -0.07 0.38
 8 -4 -4 5.41 0.41
 -8 -4 4 4.35 0.54
 8 -4 -4 5.6 0.86
 8 4 -4 5.21 0.71
 -8 4 4 4.94 0.72
 8 4 -4 4.71 0.78
 7 -4 -4 0.73 0.4
 -7 -4 4 0.32 0.23
 7 -4 -4 0.57 0.22
 -7 4 4 0.27 0.32
 7 4 -4 0.88 0.34
 7 4 -4 -0.45 0.3
 6 -4 -4 3.42 0.39
 6 -4 -4 2.55 0.52
 6 4 -4 3.09 0.58
 6 4 -4 3.08 0.53
 -6 4 4 2.52 0.48
 5 -4 -4 0.64 0.24
 5 -4 -4 0.23 0.28
 5 4 -4 0.61 0.18
 5 4 -4 0.7 0.31
 -5 4 4 0.07 0.26
 5 4 -4 0.16 0.24
 -4 -4 4 1.5 0.42
 4 -4 -4 2.1 0.31
 4 -4 -4 2.35 0.41
 -4 -4 4 2.06 0.22
 4 4 -4 2.26 0.43
 4 4 -4 1.87 0.21
 -4 4 4 2.01 0.4
 -3 -4 4 1.99 0.18
 -3 -4 4 1.76 0.41
 3 -4 -4 1.92 0.34
 3 -4 -4 2.03 0.31
 3 4 -4 1.52 0.33
 -3 4 4 2.06 0.37
 3 4 -4 1.57 0.16
 2 -4 -4 1.08 0.29
 -2 -4 4 1.2 0.34
 -2 -4 4 1.08 0.13
 2 -4 -4 0.65 0.24
 2 4 -4 1.11 0.12
 -2 4 4 1.39 0.31
 2 4 -4 1.11 0.28
 -1 -4 4 0.11 0.23
 1 -4 -4 0.08 0.19
 1 -4 -4 0.42 0.19
 -1 -4 4 0.2 0.11
 -1 4 4 0.42 0.18
 1 4 -4 0.19 0.11
 1 4 -4 -0.03 0.2
 -1 4 4 0 0.22
 0 -4 -4 32.54 0.64
 0 -4 -4 30.41 1.05
 0 -4 4 29.77 1.09
 0 4 4 29.65 0.95
 0 4 -4 29.73 0.94
 0 4 -4 29.6 0.73
 0 4 4 29.83 0.63
 1 -4 4 4.7 0.46
 -1 -4 -4 5.41 0.47
 -1 -4 -4 5.04 0.24
 -1 -4 -4 4.39 0.23
 -1 4 -4 4.66 0.44
 1 4 4 4.6 0.44
 -1 4 -4 4.82 0.39
 2 -4 4 0.34 0.26
 -2 -4 -4 0.21 0.23
 -2 -4 -4 0.29 0.14
 -2 4 -4 0.44 0.19
 -2 4 -4 0.14 0.18
 2 4 4 0.44 0.23
 3 -4 4 27.29 1.15
 -3 -4 -4 29.05 1.13
 -3 4 -4 29.6 1.01
 3 4 4 28.25 0.82
 3 4 4 28.82 1.01
 -3 4 -4 29.33 0.78
 4 -4 4 7.48 0.64
 -4 4 -4 7.19 0.37
 -4 4 -4 6.16 0.55
 4 4 4 7.85 0.62
 4 4 4 6.81 0.55
 4 4 4 7.91 0.5
 5 -4 4 17.56 0.5
 5 -4 4 18.5 1.06
 5 4 4 19.63 0.92
 5 4 4 17.64 0.83
 5 4 4 18.83 0.95
 -5 4 -4 19.31 0.96
 -5 4 -4 18.63 0.51
 6 -4 4 22.09 1.22
 -6 4 -4 24.1 1.16
 6 4 4 22.54 1.05
 6 4 4 21.72 1.01
 6 4 4 22.82 1.08
 7 -4 4 -0.74 0.25
 7 4 4 0.04 0.24
 -7 4 -4 -0.56 0.25
 7 4 4 -0.4 0.25
 7 4 4 0.26 0.28
 8 -4 4 30.43 1.59
 -8 4 -4 33.63 1.53
 8 4 4 31.86 1.39
 8 4 4 30.21 1.37
 8 4 4 29.38 1.25
 9 -4 4 3.92 0.79
 9 4 4 4.15 0.77
 -9 4 -4 2.3 0.66
 9 4 4 4.29 0.72
 10 -4 4 56.67 2.38
 -10 -4 -4 62.78 2.06
 10 4 4 62.91 2.12
 -10 4 -4 59.32 2.23
 10 4 4 63.13 2.27
 -11 -4 -4 1.78 0.55
 -11 4 -4 0.92 0.55
 11 4 4 1.84 0.54
 11 4 4 1.01 0.51
 -12 -4 -4 0.74 0.46
 12 -4 4 0.15 0.53
 -12 4 -4 0.73 0.54
 12 4 4 0.99 0.56
 12 4 4 2.53 0.77
 -13 -4 -4 -0.44 0.46
 -13 -4 -4 -0.06 0.39
 13 -4 4 -0.71 0.42
 13 4 4 -0.83 0.34
 -13 4 -4 0.01 0.55
 -14 -4 -4 16.52 1.2
 -14 -4 -4 18.28 1.49
 14 -4 4 17.11 1.59
 -14 4 -4 18.29 1.59
 14 4 4 16.98 1.52
 -15 -4 -4 1.68 0.62
 -15 -4 -4 1.18 0.67
 15 -4 4 1.09 0.79
 -15 4 -4 1.5 0.82
 15 4 4 0.48 0.6
 -16 -4 -4 0.75 0.7
 16 -4 4 0.06 0.75
 16 4 4 -0.49 0.56
 -16 4 -4 -0.49 0.54
 -17 -4 -4 1.09 0.76
 17 -4 4 0.26 0.73
 17 4 4 -0.42 0.6
 -17 4 -4 1.56 0.79
 -18 -4 -4 -0.19 0.63
 18 -4 4 -0.23 0.67
 -18 4 -4 -0.19 0.72
 18 4 4 1.97 0.76
 19 -4 4 1.45 0.98
 -19 -4 -4 0.69 0.76
 19 4 4 -1.21 0.59
 -19 4 -4 0.29 0.8
 20 -4 4 3.32 1.12
 -20 -4 -4 1.32 0.86
 20 4 4 2.98 1.2
 -20 4 -4 1 0.88
 21 -4 4 0.64 1.04
 -21 -4 -4 0.97 0.96
 -21 4 -4 -0.01 0.82
 21 4 4 0.28 0.9
 22 -5 -4 0.79 1.11
 22 5 -4 1.31 0.85
 -22 5 4 0.09 0.87
 21 -5 -4 1 0.82
 -21 -5 4 0.28 0.67
 -21 5 4 -0.22 0.73
 21 5 -4 1.45 0.84
 20 -5 -4 -1.39 0.74
 -20 -5 4 1.2 0.71
 -20 5 4 0.77 0.82
 20 5 -4 1.4 1.09
 -19 -5 4 0.36 0.59
 19 -5 -4 0.89 0.76
 19 5 -4 0.06 0.75
 -19 5 4 1.27 0.87
 18 -5 -4 -0.06 0.72
 -18 -5 4 -0.48 0.47
 -18 5 4 0.74 0.73
 18 5 -4 0.62 0.82
 17 -5 -4 -0.08 0.59
 -17 -5 4 0.63 0.52
 -17 5 4 -0.06 0.6
 17 5 -4 -0.84 0.55
 16 -5 -4 2.04 0.93
 -16 -5 4 1.06 0.59
 16 5 -4 1.49 0.82
 -16 5 4 1.47 0.75
 16 5 -4 1.88 0.57
 -15 -5 4 10.44 1.03
 15 -5 -4 8.9 1.46
 15 5 -4 10.63 0.98
 -15 5 4 8.15 1.29
 15 5 -4 7.97 1.37
 14 -5 -4 0.66 0.65
 -14 -5 4 0.25 0.43
 -14 5 4 0.56 0.63
 14 5 -4 0.68 0.6
 14 5 -4 1.98 0.57
 13 -5 -4 5.73 1.15
 -13 -5 4 5.69 0.84
 13 5 -4 5.08 1.02
 -13 5 4 6.7 1.07
 13 5 -4 5.17 0.8
 12 -5 -4 6.35 1.14
 -12 -5 4 5.4 0.78
 -12 5 4 6.49 1
 12 5 -4 5.82 0.8
 12 5 -4 5.02 0.98
 11 -5 -4 0.21 0.52
 11 -5 -4 0.75 0.17
 -11 -5 4 0.24 0.33
 11 5 -4 0.23 0.38
 -11 5 4 0.15 0.42
 11 5 -4 -0.04 0.39
 -10 -5 4 -0.13 0.26
 10 -5 -4 0.64 0.16
 10 -5 -4 -0.02 0.45
 10 5 -4 0.15 0.34
 -10 5 4 0.4 0.42
 10 5 -4 0.01 0.42
 9 -5 -4 0.13 0.18
 -9 -5 4 0.19 0.27
 9 -5 -4 0.84 0.49
 9 5 -4 0.36 0.35
 -9 5 4 -0.12 0.36
 9 5 -4 0.37 0.4
 -8 -5 4 0.24 0.28
 8 -5 -4 0.46 0.25
 8 -5 -4 0.29 0.4
 8 5 -4 0.3 0.36
 8 5 -4 0.27 0.39
 -8 5 4 1.03 0.47
 7 -5 -4 15.93 0.65
 7 -5 -4 16.97 1.07
 7 5 -4 18.26 1.12
 7 5 -4 15.91 0.7
 -7 5 4 17.38 1.04
 7 5 -4 16.03 1
 6 -5 -4 9.83 0.53
 6 -5 -4 9.89 0.78
 -6 -5 4 9.79 0.84
 6 5 -4 9.32 0.75
 -6 5 4 11.1 0.8
 6 5 -4 9.63 0.5
 5 -5 -4 4.43 0.38
 5 -5 -4 4.38 0.6
 -5 -5 4 6.03 0.8
 -5 5 4 4.61 0.61
 5 5 -4 4.71 0.35
 5 5 -4 5.28 0.57
 4 -5 -4 9.14 0.65
 -4 -5 4 10.68 0.83
 4 -5 -4 9.92 0.55
 4 5 -4 9.81 0.39
 -4 5 4 9.36 0.68
 4 5 -4 10.09 0.7
 3 -5 -4 0.14 0.18
 -3 -5 4 0.3 0.14
 3 -5 -4 0.13 0.2
 -3 -5 4 0.31 0.27
 -3 5 4 -0.07 0.2
 3 5 -4 0.35 0.13
 3 5 -4 0.17 0.24
 -2 -5 4 2.32 0.46
 -2 -5 4 2.55 0.23
 2 -5 -4 3.04 0.38
 2 -5 -4 3.13 0.44
 -2 5 4 2.18 0.39
 2 5 -4 1.99 0.39
 2 5 -4 2.71 0.22
 1 -5 -4 1.21 0.31
 -1 -5 4 0.95 0.18
 -1 -5 4 1.26 0.36
 1 -5 -4 0.86 0.22
 -1 5 4 1.23 0.34
 1 5 -4 0.93 0.3
 1 5 -4 0.95 0.18
 0 -5 -4 0.36 0.23
 0 -5 4 0.25 0.24
 0 -5 -4 0.04 0.14
 0 5 -4 0.18 0.21
 0 5 4 0.21 0.13
 0 5 4 -0.17 0.15
 0 5 -4 0.06 0.15
 -1 -5 -4 0.06 0.12
 1 -5 4 0.19 0.25
 -1 -5 -4 0.25 0.25
 -1 5 -4 -0.03 0.18
 1 5 4 0.32 0.21
 1 5 4 -0.04 0.13
 -1 5 -4 -0.03 0.18
 2 -5 4 1.18 0.37
 -2 -5 -4 1.1 0.24
 -2 5 -4 1.08 0.26
 2 5 4 1.21 0.33
 2 5 4 1.41 0.33
 -2 5 -4 0.76 0.26
 3 -5 4 0.9 0.35
 -3 5 -4 1.14 0.25
 3 5 4 0.9 0.37
 3 5 4 0.69 0.28
 -3 5 -4 1.09 0.29
 4 -5 4 12.02 0.84
 4 5 4 11.87 0.6
 -4 5 -4 11.83 0.5
 4 5 4 11.99 0.76
 -4 5 -4 12.31 0.78
 4 5 4 12.48 0.79
 5 -5 4 8.73 0.79
 5 -5 4 10.96 0.46
 5 5 4 10 0.7
 5 5 4 10.11 0.77
 -5 5 -4 10.03 0.79
 5 5 4 9.49 0.61
 -5 5 -4 9.1 0.4
 6 -5 4 0.71 0.41
 6 5 4 -0.38 0.2
 6 5 4 0.51 0.34
 6 5 4 0.23 0.3
 -6 5 -4 0.23 0.12
 -6 5 -4 -0.25 0.25
 7 -5 4 2.79 0.67
 7 5 4 3.35 0.55
 7 5 4 2.35 0.53
 -7 5 -4 2.49 0.64
 7 5 4 3.37 0.6
 8 -5 4 -0.06 0.4
 8 5 4 -0.06 0.25
 -8 5 -4 -0.08 0.33
 8 5 4 0.2 0.28
 8 5 4 -0.36 0.17
 9 -5 4 11.57 1.1
 9 5 4 11.35 0.96
 -9 5 -4 12.88 1.08
 9 5 4 12.96 1.02
 9 5 4 10.89 0.89
 10 -5 4 0.99 0.57
 10 5 4 1.35 0.44
 10 5 4 0.95 0.41
 -10 5 -4 0.53 0.51
 10 5 4 1.73 0.49
 -11 -5 -4 2.46 0.61
 11 -5 4 2.66 0.78
 -11 5 -4 1.81 0.62
 11 5 4 2.71 0.64
 11 5 4 1.87 0.64
 -12 -5 -4 -0.18 0.39
 12 -5 4 0.65 0.57
 -12 5 -4 -0.26 0.41
 12 5 4 0.39 0.49
 12 5 4 -0.6 0.36
 13 -5 4 0.54 0.7
 -13 -5 -4 0.02 0.44
 13 5 4 0.49 0.45
 13 5 4 -0.36 0.4
 -13 5 -4 0.24 0.54
 14 -5 4 4.46 1.1
 -14 -5 -4 5.56 1.04
 -14 -5 -4 4.93 0.88
 -14 5 -4 4.54 0.96
 14 5 4 5.94 1.15
 -15 -5 -4 -0.21 0.43
 -15 -5 -4 0.75 0.7
 15 -5 4 -0.22 0.62
 -15 5 -4 -0.09 0.59
 15 5 4 0.46 0.56
 -16 -5 -4 1.28 0.76
 16 -5 4 1.9 0.94
 16 5 4 0.64 0.66
 -16 5 -4 1.33 0.77
 -17 -5 -4 0.55 0.75
 17 -5 4 2.32 1.07
 17 5 4 1.33 0.87
 -17 5 -4 0.28 0.62
 18 -5 4 1.34 0.84
 -18 -5 -4 -0.04 0.7
 -18 5 -4 -0.45 0.65
 18 5 4 -0.9 0.46
 -19 -5 -4 -0.64 0.56
 19 -5 4 1.17 0.94
 19 5 4 0.06 0.6
 -19 5 -4 -0.34 0.75
 -20 -5 -4 0.01 0.72
 -20 5 -4 0.18 0.75
 20 5 4 -0.73 0.69
 -21 -5 -4 0.7 0.9
 21 -5 4 1.5 1.2
 -21 5 -4 0.81 0.9
 21 5 4 3.1 1.16
 22 -6 -4 0.12 1.15
 22 6 -4 -1.13 0.53
 -22 6 4 1.14 0.94
 21 -6 -4 2.5 0.98
 -21 6 4 -0.28 0.77
 21 6 -4 2.11 0.97
 -20 -6 4 3.42 0.93
 20 -6 -4 1.46 0.98
 20 6 -4 1.48 1.06
 -20 6 4 2.9 1.06
 -19 -6 4 0.08 0.63
 19 -6 -4 0.66 0.91
 19 6 -4 0.73 0.74
 -19 6 4 -0.09 0.69
 -18 -6 4 0.11 0.55
 18 -6 -4 1.2 0.95
 -18 6 4 -0.26 0.58
 18 6 -4 1.45 0.76
 17 -6 -4 -1.16 0.52
 -17 -6 4 -0.36 0.48
 -17 6 4 0.47 0.59
 17 6 -4 -0.09 0.45
 17 6 -4 -0.62 0.53
 -16 -6 4 0.43 0.46
 16 -6 -4 0.62 0.74
 16 6 -4 1.08 0.69
 -16 6 4 0.04 0.62
 16 6 -4 0.29 0.39
 -15 -6 4 2.88 0.72
 15 -6 -4 2.38 0.9
 -15 6 4 2.37 0.89
 15 6 -4 2.34 0.64
 15 6 -4 2.39 0.89
 -14 -6 4 4.05 0.8
 14 -6 -4 4.83 1.07
 14 6 -4 5.85 1.16
 14 6 -4 4.79 0.81
 -14 6 4 5.63 1.05
 -13 -6 4 0.9 0.48
 13 -6 -4 0.54 0.65
 13 6 -4 0.1 0.33
[truncated: 1,707,671 more chars]
